# Supplementary material for: Solar ultraviolet radiation exposure, and incidence of childhood acute lymphocytic leukaemia and non-Hodgkin lymphoma in a US population-based dataset
Source: Br J Cancer. 2024 Feb 29;130(9):1441–52. doi: 10.1038/s41416-024-02629-3 (PMC11059281; doi:10.1038/s41416-024-02629-3)
Supplement: Supplementary file 2 — Supplement B [file 41416_2024_2629_MOESM2_ESM.zip]

Archive with 32 entries (32 files):
- Childhood ALL and UVR SEER22 analyses interact median rent.R
- Childhood ALL and UVR SEER22 analyses solar exposure vs latitude.R
- Childhood ALL and UVR SEER22 analyses step AIC.R
- Childhood ALL and UVR SEER22 analyses.R
- Childhood ALL and UVR SEER22 dose response.R
- Childhood ALL and UVR SEER22 Poisson analyses.R
- Childhood ALL miscellaneous stats SEER22 analyses.R
- Childhood NHL and UVR SEER22 analyses interact median rent.R
- Childhood NHL and UVR SEER22 analyses solar exposure vs latitude.R
- Childhood NHL and UVR SEER22 analyses step AIC.R
- Childhood NHL and UVR SEER22 analyses.R
- Childhood NHL and UVR SEER22 dose response.R
- Childhood NHL and UVR SEER22 Poisson analyses.R
- Childhood NHL miscellaneous stats SEER22 analyses.R
- Plot of latitude vs UV SEER22 analyses.R
- ALL_SEER22 rev 2023-8-21 Master.csv
- NHL_SEER22 rev 2023-8-21 Master.csv
- uv-county (Tatalovich et al)(master).csv
- Childhood ALL and UVR SEER22 analyses adjusted only for age, cal yr, race, sex complex.R
- Childhood ALL and UVR SEER22 analyses adjusted only for age, cal yr, race, sex.R
- Childhood ALL and UVR SEER22 analyses interact with age adjusted only for age, cal yr, race, sex complex.R
- Childhood ALL and UVR SEER22 analyses interact with age adjusted only for age, cal yr, race, sex.R
- Childhood ALL and UVR SEER22 analyses interact with age.R
- Childhood ALL and UVR SEER22 analyses summary by race.R
- Childhood ALL and UVR SEER22 analyses using full set of variables (including UV correlates).R
- Childhood ALL miscellaneous incidence rates by covariates SEER22 analyses.R
- Childhood NHL and UVR SEER22 analyses adjusted only for age, cal yr, race, sex.R
- Childhood NHL and UVR SEER22 analyses interact with age adjusted only for age, cal yr, race, sex.R
- Childhood NHL and UVR SEER22 analyses interact with age.R
- Childhood NHL and UVR SEER22 analyses summary by race.R
- Childhood NHL and UVR SEER22 analyses using full set of variables (including UV correlates).R
- Childhood NHL miscellaneous incidence rates by covariates SEER22 analyses.R
