# Supplementary material for: Solar ultraviolet radiation exposure, and incidence of childhood acute lymphocytic leukaemia and non-Hodgkin lymphoma in a US population-based dataset
Source: Br J Cancer. 2024 Feb 29;130(9):1441–52. doi: 10.1038/s41416-024-02629-3 (PMC11059281; doi:10.1038/s41416-024-02629-3)
Supplement: Supplementary file 2 — Supplement B [file 41416_2024_2629_MOESM2_ESM.zip › Childhood ALL and UVR SEER22 analyses solar exposure vs latitude.R]

#Fits to SEER 22 childhood (age < 20) ALL data, correlating with ambient UVR measure
#Last revised 2023-9-1 by MP Little, M Fang, P Chernyavskiy
#Test of latitude vs solar exposure measures using optimal background models (among variables uncorrelated with UVR)

#Remove old R objects
rm(list = ls())
ls()

#Set output to 20 digits
options(digits=20)

#load lme4 package (only need do this once) 
#install.packages("lme4")

#load lattice package (only need do this once) 
#install.packages("lattice")

#load latticeExtra package (only need do this once) 
#install.packages("latticeExtra")

library(lme4)

#Attach to survival library (for coxph)
library(survival)

#Plotting libraries
library(ggplot2)

#Attach to lattice library (graphics)
library(lattice)

#Attach to coxme library
library(coxme)

#Attach to GeneCycle library
library(GeneCycle)

#Attach to randtests library
library(randtests)

#install.packages('lsmeans')
library(lsmeans)

#install.packages('nadiv')
library(nadiv)

nlopt = function(par, fn, lower, upper, control) {
 .nloptr <<- res <- nloptr(par, fn, lb = lower, ub = upper, 
 opts = list(algorithm = "NLOPT_LN_NEWUOA_BOUND", print_level = 1,
 maxeval = 10000, xtol_abs = 1e-7, ftol_abs = 1e-7))
 list(par = res$solution,
 fval = res$objective,
 conv = if (res$status > 0) 0 else res$status,
 message = res$message
 )}

#Set working directory
setwd("C:/d_drive/Word processing/Reports/CCRG background radiation leukaemia analysis/SEER childhood ALL & UV data")

#loading data into R from csv
leuk.total = read.csv("ALL_SEER22 rev 2023-8-21 Master.csv")
uv = read.csv("uv-county (Tatalovich et al)(master).csv")
leuk.wnh.hisp.bnh.api.sex.uv = merge(leuk.total, uv, by='fips')

#Eliminate rows with Pop=0 (eliminates the 0/0 problem in a few places)
leuk.wnh.hisp.bnh.api.sex.uv = subset(leuk.wnh.hisp.bnh.api.sex.uv, leuk.wnh.hisp.bnh.api.sex.uv$Pop > 0)
#Set Pop so as not to be 0 (eliminates the 0/0 problem in a few places)
#leuk.wnh.hisp.bnh.api.sex.uv$Pop = pmax(leuk.wnh.hisp.bnh.api.sex.uv$Pop, 1e-10)

attach(leuk.wnh.hisp.bnh.api.sex.uv)

summary(leuk.wnh.hisp.bnh.api.sex.uv$perc_screened)
summary(leuk.wnh.hisp.bnh.api.sex.uv$perc_white)
summary(leuk.wnh.hisp.bnh.api.sex.uv$perc_black)
summary(leuk.wnh.hisp.bnh.api.sex.uv$perc_asian)
summary(leuk.wnh.hisp.bnh.api.sex.uv$perc_hispanic)
summary(leuk.wnh.hisp.bnh.api.sex.uv$Income_per_capita)
summary(leuk.wnh.hisp.bnh.api.sex.uv$Median_rent)
summary(leuk.wnh.hisp.bnh.api.sex.uv$Urban)
summary(leuk.wnh.hisp.bnh.api.sex.uv$Low_income_food_desert)
summary(leuk.wnh.hisp.bnh.api.sex.uv$Poverty_rate)
summary(leuk.wnh.hisp.bnh.api.sex.uv$Food_desert)
summary(leuk.wnh.hisp.bnh.api.sex.uv$Supplemental_Nutrition_Assistance_Program)
summary(leuk.wnh.hisp.bnh.api.sex.uv$perc_diabetic)
summary(leuk.wnh.hisp.bnh.api.sex.uv$perc_obese)
summary(leuk.wnh.hisp.bnh.api.sex.uv$latitude)

cor(leuk.wnh.hisp.bnh.api.sex.uv$perc_screened,leuk.wnh.hisp.bnh.api.sex.uv$UV,method="pearson")
cor(leuk.wnh.hisp.bnh.api.sex.uv$perc_white,leuk.wnh.hisp.bnh.api.sex.uv$UV,method="pearson")
cor(leuk.wnh.hisp.bnh.api.sex.uv$perc_black,leuk.wnh.hisp.bnh.api.sex.uv$UV,method="pearson")
cor(leuk.wnh.hisp.bnh.api.sex.uv$perc_asian,leuk.wnh.hisp.bnh.api.sex.uv$UV,method="pearson")
cor(leuk.wnh.hisp.bnh.api.sex.uv$perc_hispanic,leuk.wnh.hisp.bnh.api.sex.uv$UV,method="pearson")
cor(leuk.wnh.hisp.bnh.api.sex.uv$Income_per_capita,leuk.wnh.hisp.bnh.api.sex.uv$UV,method="pearson")
cor(leuk.wnh.hisp.bnh.api.sex.uv$Median_rent,leuk.wnh.hisp.bnh.api.sex.uv$UV,method="pearson")
cor(leuk.wnh.hisp.bnh.api.sex.uv$Urban,leuk.wnh.hisp.bnh.api.sex.uv$UV,method="pearson")
cor(leuk.wnh.hisp.bnh.api.sex.uv$Low_income_food_desert,leuk.wnh.hisp.bnh.api.sex.uv$UV,method="pearson")
cor(leuk.wnh.hisp.bnh.api.sex.uv$Poverty_rate,leuk.wnh.hisp.bnh.api.sex.uv$UV,method="pearson")
cor(leuk.wnh.hisp.bnh.api.sex.uv$Food_desert,leuk.wnh.hisp.bnh.api.sex.uv$UV,method="pearson")
cor(leuk.wnh.hisp.bnh.api.sex.uv$Supplemental_Nutrition_Assistance_Program,leuk.wnh.hisp.bnh.api.sex.uv$UV,method="pearson")
cor(leuk.wnh.hisp.bnh.api.sex.uv$perc_diabetic,leuk.wnh.hisp.bnh.api.sex.uv$UV,method="pearson")
cor(leuk.wnh.hisp.bnh.api.sex.uv$perc_obese,leuk.wnh.hisp.bnh.api.sex.uv$UV,method="pearson")
cor(leuk.wnh.hisp.bnh.api.sex.uv$latitude,leuk.wnh.hisp.bnh.api.sex.uv$UV,method="pearson")

#######################################
#######################################
## Currently used scaling constants  ##
#######################################
#######################################
#Convert from AVGLO UV exposure = Wh / day / m**2 (related to total solar exposure in a day) to W / m**2 (related to total UVR=UVA+UVB)
#by multiplying by 1 / (24 x Ftot/UVR) = 1/ (24 x 25)
#where Ftot/UVR = ratio of total solar exposure/total UVR (=UVA+UVB)  = 1 / 0.04 = 25 (UVR = 4% of total solar exposure at ground level)
#Convert from cumulative AVGLO UV exposure = [Wh / day / m**2] x age (related to cumulative total solar exposure) to J / m**2 (related to cumulative total UVR=UVA+UVB)
#by multiplying by 1/(24 x Ftot/UVR) x (3600 x 365.2425 x 24) = (3600 x 365.2425) / 25
#Convert from cumulative AVGLO UV exposure = [Wh / day / m**2] (related to cumulative total solar exposure) to J / cm**2 per day (related to cumulative total UVR=UVA+UVB) (as used by Coste et al 2015)
#by multiplying by (1 / (24 x Ftot/UVR)) x 3600 x 24 / 10000 = 0.36 / 25 
leuk.wnh.hisp.bnh.api.sex.uv$mW_cm2 = UV/(24*25*10)
leuk.wnh.hisp.bnh.api.sex.uv$J_cm2_per_day = UV*0.36/25
leuk.wnh.hisp.bnh.api.sex.uv$uv_MJ_cm2_lag_0 = UV*Age*3600*365.2425 / (10000*1e6*25)
leuk.wnh.hisp.bnh.api.sex.uv$uv_MJ_cm2_lag_1 = UV*pmax(Age - 1,0)*3600*365.2425 / (10000*1e6*25)
leuk.wnh.hisp.bnh.api.sex.uv$uv_MJ_cm2_lag_2 = UV*pmax(Age - 2,0)*3600*365.2425 / (10000*1e6*25)

summary(leuk.wnh.hisp.bnh.api.sex.uv$mW_cm2)
summary(leuk.wnh.hisp.bnh.api.sex.uv$J_cm2_per_day)
summary(leuk.wnh.hisp.bnh.api.sex.uv$uv_MJ_cm2_lag_0)

leuk.wnh.hisp.bnh.api.sex.uv$uv_MJ_cm2_lag_0_lt_thresh = pmin(0.2,leuk.wnh.hisp.bnh.api.sex.uv$uv_MJ_cm2_lag_0)
leuk.wnh.hisp.bnh.api.sex.uv$uv_MJ_cm2_lag_0_gt_thresh = pmax(0,leuk.wnh.hisp.bnh.api.sex.uv$uv_MJ_cm2_lag_0 - 0.2)

summary(leuk.wnh.hisp.bnh.api.sex.uv$uv_MJ_cm2_lag_0)
summary(leuk.wnh.hisp.bnh.api.sex.uv$uv_MJ_cm2_lag_1)
summary(leuk.wnh.hisp.bnh.api.sex.uv$uv_MJ_cm2_lag_2)

leuk.wnh.hisp.bnh.api.sex.uv$uv_MJ_cm2_lag_0_fac = factor((leuk.wnh.hisp.bnh.api.sex.uv$uv_MJ_cm2_lag_0 >= 0.05) + (leuk.wnh.hisp.bnh.api.sex.uv$uv_MJ_cm2_lag_0 >= 0.10) + (leuk.wnh.hisp.bnh.api.sex.uv$uv_MJ_cm2_lag_0 >= 0.15) + (leuk.wnh.hisp.bnh.api.sex.uv$uv_MJ_cm2_lag_0 >= 0.20) + (leuk.wnh.hisp.bnh.api.sex.uv$uv_MJ_cm2_lag_0 >= 0.25) + (leuk.wnh.hisp.bnh.api.sex.uv$uv_MJ_cm2_lag_0 >= 0.30)) 
leuk.wnh.hisp.bnh.api.sex.uv$uv_MJ_cm2_lag_1_fac = factor((leuk.wnh.hisp.bnh.api.sex.uv$uv_MJ_cm2_lag_1 >= 0.05) + (leuk.wnh.hisp.bnh.api.sex.uv$uv_MJ_cm2_lag_1 >= 0.10) + (leuk.wnh.hisp.bnh.api.sex.uv$uv_MJ_cm2_lag_1 >= 0.15) + (leuk.wnh.hisp.bnh.api.sex.uv$uv_MJ_cm2_lag_1 >= 0.20) + (leuk.wnh.hisp.bnh.api.sex.uv$uv_MJ_cm2_lag_1 >= 0.25) + (leuk.wnh.hisp.bnh.api.sex.uv$uv_MJ_cm2_lag_1 >= 0.30)) 
leuk.wnh.hisp.bnh.api.sex.uv$uv_MJ_cm2_lag_2_fac = factor((leuk.wnh.hisp.bnh.api.sex.uv$uv_MJ_cm2_lag_2 >= 0.05) + (leuk.wnh.hisp.bnh.api.sex.uv$uv_MJ_cm2_lag_2 >= 0.10) + (leuk.wnh.hisp.bnh.api.sex.uv$uv_MJ_cm2_lag_2 >= 0.15) + (leuk.wnh.hisp.bnh.api.sex.uv$uv_MJ_cm2_lag_2 >= 0.20) + (leuk.wnh.hisp.bnh.api.sex.uv$uv_MJ_cm2_lag_2 >= 0.25) + (leuk.wnh.hisp.bnh.api.sex.uv$uv_MJ_cm2_lag_2 >= 0.30)) 
leuk.wnh.hisp.bnh.api.sex.uv$uv_MJ_cm2_lag_0_fac_fine = factor((leuk.wnh.hisp.bnh.api.sex.uv$uv_MJ_cm2_lag_0 >= 0.02) + (leuk.wnh.hisp.bnh.api.sex.uv$uv_MJ_cm2_lag_0 >= 0.04) + (leuk.wnh.hisp.bnh.api.sex.uv$uv_MJ_cm2_lag_0 >= 0.06) +
 (leuk.wnh.hisp.bnh.api.sex.uv$uv_MJ_cm2_lag_0 >= 0.08) + (leuk.wnh.hisp.bnh.api.sex.uv$uv_MJ_cm2_lag_0 >= 0.10) + (leuk.wnh.hisp.bnh.api.sex.uv$uv_MJ_cm2_lag_0 >= 0.12) + (leuk.wnh.hisp.bnh.api.sex.uv$uv_MJ_cm2_lag_0 >= 0.14) + (leuk.wnh.hisp.bnh.api.sex.uv$uv_MJ_cm2_lag_0 >= 0.16) + (leuk.wnh.hisp.bnh.api.sex.uv$uv_MJ_cm2_lag_0 >= 0.18) +
 (leuk.wnh.hisp.bnh.api.sex.uv$uv_MJ_cm2_lag_0 >= 0.20) + (leuk.wnh.hisp.bnh.api.sex.uv$uv_MJ_cm2_lag_0 >= 0.22) + (leuk.wnh.hisp.bnh.api.sex.uv$uv_MJ_cm2_lag_0 >= 0.24) + (leuk.wnh.hisp.bnh.api.sex.uv$uv_MJ_cm2_lag_0 >= 0.26) + (leuk.wnh.hisp.bnh.api.sex.uv$uv_MJ_cm2_lag_0 >= 0.28) + (leuk.wnh.hisp.bnh.api.sex.uv$uv_MJ_cm2_lag_0 >= 0.30) +
 (leuk.wnh.hisp.bnh.api.sex.uv$uv_MJ_cm2_lag_0 >= 0.32) + (leuk.wnh.hisp.bnh.api.sex.uv$uv_MJ_cm2_lag_0 >= 0.34) + (leuk.wnh.hisp.bnh.api.sex.uv$uv_MJ_cm2_lag_0 >= 0.36) + (leuk.wnh.hisp.bnh.api.sex.uv$uv_MJ_cm2_lag_0 >= 0.38) + (leuk.wnh.hisp.bnh.api.sex.uv$uv_MJ_cm2_lag_0 >= 0.40) + (leuk.wnh.hisp.bnh.api.sex.uv$uv_MJ_cm2_lag_0 >= 0.42) +
 (leuk.wnh.hisp.bnh.api.sex.uv$uv_MJ_cm2_lag_0 >= 0.44)) 

#Summed ALL cases, population by sex, race
tapply(leuk.wnh.hisp.bnh.api.sex.uv$Pop,interaction(leuk.wnh.hisp.bnh.api.sex.uv$Sex,leuk.wnh.hisp.bnh.api.sex.uv$Race),sum)
tapply(leuk.wnh.hisp.bnh.api.sex.uv$Count,interaction(leuk.wnh.hisp.bnh.api.sex.uv$Sex,leuk.wnh.hisp.bnh.api.sex.uv$Race),sum)

sum(leuk.wnh.hisp.bnh.api.sex.uv$Count)
sum(leuk.wnh.hisp.bnh.api.sex.uv$Pop)

#Mean ALL rate by cumulative UV dose level - lag 0 years
tapply((leuk.wnh.hisp.bnh.api.sex.uv$Count/leuk.wnh.hisp.bnh.api.sex.uv$Pop),leuk.wnh.hisp.bnh.api.sex.uv$uv_MJ_cm2_lag_0_fac,mean)
tapply((leuk.wnh.hisp.bnh.api.sex.uv$Count/leuk.wnh.hisp.bnh.api.sex.uv$Pop),leuk.wnh.hisp.bnh.api.sex.uv$uv_MJ_cm2_lag_0_fac_fine,mean)

#Mean ALL rate by cumulative UV dose level - lag 1 years
tapply((leuk.wnh.hisp.bnh.api.sex.uv$Count/leuk.wnh.hisp.bnh.api.sex.uv$Pop),leuk.wnh.hisp.bnh.api.sex.uv$uv_MJ_cm2_lag_1_fac,mean)

#Mean ALL rate by cumulative UV dose level - lag 2 years
tapply((leuk.wnh.hisp.bnh.api.sex.uv$Count/leuk.wnh.hisp.bnh.api.sex.uv$Pop),leuk.wnh.hisp.bnh.api.sex.uv$uv_MJ_cm2_lag_2_fac,mean)

#Mean year of observation
#Year_cen = Year+2.5
Year_cen = Year
mean(Year_cen)
#2010.6643239744837501

#Mean year of observation, entered on 2011, which as above is approximate mean year of observation
#leuk.wnh.hisp.bnh.api.sex.uv$Year_cen = leuk.wnh.hisp.bnh.api.sex.uv$Year + 2.5 - 2011
leuk.wnh.hisp.bnh.api.sex.uv$Year_cen = leuk.wnh.hisp.bnh.api.sex.uv$Year - 2011

#Summed population by cumulative UV dose level
tapply(leuk.wnh.hisp.bnh.api.sex.uv$Pop,leuk.wnh.hisp.bnh.api.sex.uv$uv_MJ_cm2_lag_2_fac,sum)

detach(leuk.wnh.hisp.bnh.api.sex.uv)

attach(leuk.wnh.hisp.bnh.api.sex.uv)

#Column names of USXRT
names(leuk.wnh.hisp.bnh.api.sex.uv)

nrow(leuk.wnh.hisp.bnh.api.sex.uv)

leuk.wnh.male.uv = subset(leuk.wnh.hisp.bnh.api.sex.uv, (Race=="Non-Hispanic White") & (Sex=="M"))

leuk.wnh.female.uv = subset(leuk.wnh.hisp.bnh.api.sex.uv, (Race=="Non-Hispanic White") & (Sex=="F"))

leuk.bnh.male.uv = subset(leuk.wnh.hisp.bnh.api.sex.uv, (Race=="Non-Hispanic Black") & (Sex=="M"))

leuk.bnh.female.uv = subset(leuk.wnh.hisp.bnh.api.sex.uv, (Race=="Non-Hispanic Black") & (Sex=="F"))

leuk.hisp.male.uv = subset(leuk.wnh.hisp.bnh.api.sex.uv, (Race=="Hispanic (All Races)") & (Sex=="M"))

leuk.hisp.female.uv = subset(leuk.wnh.hisp.bnh.api.sex.uv, (Race=="Hispanic (All Races)") & (Sex=="F"))

leuk.api.male.uv = subset(leuk.wnh.hisp.bnh.api.sex.uv, (Race=="Non-Hispanic Asian or Pacific Islander") & (Sex=="M"))

leuk.api.female.uv = subset(leuk.wnh.hisp.bnh.api.sex.uv, (Race=="Non-Hispanic Asian or Pacific Islander") & (Sex=="F"))

leuk.wnh.sex.uv = subset(leuk.wnh.hisp.bnh.api.sex.uv, Race=="Non-Hispanic White")

leuk.bnh.sex.uv = subset(leuk.wnh.hisp.bnh.api.sex.uv, Race=="Non-Hispanic Black")

leuk.hisp.sex.uv = subset(leuk.wnh.hisp.bnh.api.sex.uv, Race=="Hispanic (All Races)")

leuk.api.sex.uv = subset(leuk.wnh.hisp.bnh.api.sex.uv, Race=="Non-Hispanic Asian or Pacific Islander")

nrow(leuk.wnh.male.uv)
nrow(leuk.wnh.female.uv)
nrow(leuk.wnh.sex.uv)
nrow(leuk.bnh.male.uv)
nrow(leuk.bnh.female.uv)
nrow(leuk.bnh.sex.uv)
nrow(leuk.hisp.male.uv)
nrow(leuk.hisp.female.uv)
nrow(leuk.hisp.sex.uv)
nrow(leuk.api.male.uv)
nrow(leuk.api.female.uv)
nrow(leuk.api.sex.uv)

##########################
# Fit to background data #
##########################

##############################################################################################################################
#Optimal null model with various types of background variables - but excluding if abs(correlation with UV) > 0.1             #
##############################################################################################################################

#Poisson model
null_leuk.background_no_UV_cor_opt = glm(formula = Count ~ factor(Age) + factor(Race) + factor(Sex) + 
    Median_rent + Year_cen + factor(Age):factor(Race) + factor(Age):factor(Sex) + 
    factor(Age):Year_cen + factor(Race):Year_cen + offset(log(Pop)), family="poisson", data = leuk.wnh.hisp.bnh.api.sex.uv)

#Quasi-likelihood model
null_leuk.background_no_UV_cor_opt_quasi = glm(formula = Count ~ factor(Age) + factor(Race) + factor(Sex) + 
    Median_rent + Year_cen + factor(Age):factor(Race) + factor(Age):factor(Sex) + 
    factor(Age):Year_cen + factor(Race):Year_cen + offset(log(Pop)), family=quasi(link="log",var="mu"), data = leuk.wnh.hisp.bnh.api.sex.uv)

summary(null_leuk.background_no_UV_cor_opt_quasi)

##############################
# NB slight under-dispersion #
##############################

############################################################
# Models of UV + latitude effects, instantaneous dose rate #
############################################################

######################
# Using CIE units    #
######################

###########################################
# no random effects, quasi-likelihood     #
###########################################

########################################################################
# Models with exclusions to background with UV correlations > 0.1      #
########################################################################

#Model age + race + sex + median rent + year + race*age + sex*age + year*age + UV irradiance, Poisson
uv_mW_cm2_leuk.background_no_UV_cor_opt = glm(formula = Count ~ factor(Age) + factor(Race) + factor(Sex) + 
    Median_rent + Year_cen + factor(Age):factor(Race) + factor(Age):factor(Sex) + 
    factor(Age):Year_cen + factor(Race):Year_cen + mW_cm2 + offset(log(Pop)), family="poisson", data = leuk.wnh.hisp.bnh.api.sex.uv)

#Model age + race + sex + median rent + year + race*age + sex*age + year*age + UV irradiance, quasi-likelihood
uv_mW_cm2_leuk.background_no_UV_cor_opt_quasi = glm(formula = Count ~ factor(Age) + factor(Race) + factor(Sex) + 
    Median_rent + Year_cen + factor(Age):factor(Race) + factor(Age):factor(Sex) + 
    factor(Age):Year_cen + factor(Race):Year_cen + mW_cm2 + offset(log(Pop)), family=quasi(link="log",var="mu"), data = leuk.wnh.hisp.bnh.api.sex.uv)

summary(uv_mW_cm2_leuk.background_no_UV_cor_opt_quasi)

#confint(uv_mW_cm2_leuk.background_no_UV_cor_opt_quasi)

anova(null_leuk.background_no_UV_cor_opt_quasi,uv_mW_cm2_leuk.background_no_UV_cor_opt_quasi,test="F")

#Model age + race + sex + median rent + year + race*age + sex*age + year*age + UV cumulative radiant exposure, Poisson
uv_MJ_cm2_leuk.background_no_UV_cor_opt = glm(formula = Count ~ factor(Age) + factor(Race) + factor(Sex) + 
    Median_rent + Year_cen + factor(Age):factor(Race) + factor(Age):factor(Sex) + 
    factor(Age):Year_cen + factor(Race):Year_cen + uv_MJ_cm2_lag_0 + offset(log(Pop)), family="poisson", data = leuk.wnh.hisp.bnh.api.sex.uv)

#Model age + race + sex + median rent + year + race*age + sex*age + year*age + UV cumulative radiant exposure, quasi-likelihood
uv_MJ_cm2_leuk.background_no_UV_cor_opt_quasi = glm(formula = Count ~ factor(Age) + factor(Race) + factor(Sex) + 
    Median_rent + Year_cen + factor(Age):factor(Race) + factor(Age):factor(Sex) + 
    factor(Age):Year_cen + factor(Race):Year_cen + uv_MJ_cm2_lag_0 + offset(log(Pop)), family=quasi(link="log",var="mu"), data = leuk.wnh.hisp.bnh.api.sex.uv)

summary(uv_MJ_cm2_leuk.background_no_UV_cor_opt_quasi)

#confint(uv_MJ_cm2_leuk.background_no_UV_cor_opt_quasi)

anova(null_leuk.background_no_UV_cor_opt_quasi,uv_MJ_cm2_leuk.background_no_UV_cor_opt_quasi,test="F")

#Model age + race + sex + median rent + year + race*age + sex*age + year*age + latitude, Poisson
latitude_leuk.background_no_UV_cor_opt = glm(formula = Count ~ factor(Age) + factor(Race) + factor(Sex) + 
    Median_rent + Year_cen + factor(Age):factor(Race) + factor(Age):factor(Sex) + 
    factor(Age):Year_cen + factor(Race):Year_cen + latitude + offset(log(Pop)), family="poisson", data = leuk.wnh.hisp.bnh.api.sex.uv)

#Model age + race + sex + median rent + year + race*age + sex*age + year*age + latitude, quasi-likelihood
latitude_leuk.background_no_UV_cor_opt_quasi = glm(formula = Count ~ factor(Age) + factor(Race) + factor(Sex) + 
    Median_rent + Year_cen + factor(Age):factor(Race) + factor(Age):factor(Sex) + 
    factor(Age):Year_cen + factor(Race):Year_cen + latitude + offset(log(Pop)), family=quasi(link="log",var="mu"), data = leuk.wnh.hisp.bnh.api.sex.uv)

summary(latitude_leuk.background_no_UV_cor_opt_quasi)

anova(null_leuk.background_no_UV_cor_opt_quasi,latitude_leuk.background_no_UV_cor_opt_quasi,test="F")

#Model age + race + sex + median rent + year + race*age + sex*age + year*age + UV irradiance + latitude (non-cumulative), Poisson
latitude_uv_mW_cm2_leuk.background_no_UV_cor_opt = glm(formula = Count ~ factor(Age) + factor(Race) + factor(Sex) + 
    Median_rent + Year_cen + factor(Age):factor(Race) + factor(Age):factor(Sex) + 
    factor(Age):Year_cen + factor(Race):Year_cen + mW_cm2 + latitude + offset(log(Pop)), family="poisson", data = leuk.wnh.hisp.bnh.api.sex.uv)

#Model age + race + sex + median rent + year + race*age + sex*age + year*age + UV irradiance + latitude (non-cumulative), quasi-likelihood
latitude_uv_mW_cm2_leuk.background_no_UV_cor_opt_quasi = glm(formula = Count ~ factor(Age) + factor(Race) + factor(Sex) + 
    Median_rent + Year_cen + factor(Age):factor(Race) + factor(Age):factor(Sex) + 
    factor(Age):Year_cen + factor(Race):Year_cen + mW_cm2 + latitude + offset(log(Pop)), family=quasi(link="log",var="mu"), data = leuk.wnh.hisp.bnh.api.sex.uv)

summary(latitude_uv_mW_cm2_leuk.background_no_UV_cor_opt_quasi)

anova(latitude_leuk.background_no_UV_cor_opt_quasi,latitude_uv_mW_cm2_leuk.background_no_UV_cor_opt_quasi,test="F")

anova(uv_mW_cm2_leuk.background_no_UV_cor_opt_quasi,latitude_uv_mW_cm2_leuk.background_no_UV_cor_opt_quasi,test="F")

#Model age + race + sex + median rent + year + race*age + sex*age + year*age + UV cumulative radiant exposure + latitude, Poisson
latitude_uv_MJ_cm2_leuk.background_no_UV_cor_opt = glm(formula = Count ~ factor(Age) + factor(Race) + factor(Sex) + 
    Median_rent + Year_cen + factor(Age):factor(Race) + factor(Age):factor(Sex) + 
    factor(Age):Year_cen + factor(Race):Year_cen + uv_MJ_cm2_lag_0 + latitude + offset(log(Pop)), family="poisson", data = leuk.wnh.hisp.bnh.api.sex.uv)

#Model age + race + sex + median rent + year + race*age + sex*age + year*age + UV cumulative radiant exposure + latitude, quasi-likelihood
latitude_uv_MJ_cm2_leuk.background_no_UV_cor_opt_quasi = glm(formula = Count ~ factor(Age) + factor(Race) + factor(Sex) + 
    Median_rent + Year_cen + factor(Age):factor(Race) + factor(Age):factor(Sex) + 
    factor(Age):Year_cen + factor(Race):Year_cen + uv_MJ_cm2_lag_0 + latitude + offset(log(Pop)), family=quasi(link="log",var="mu"), data = leuk.wnh.hisp.bnh.api.sex.uv)

summary(latitude_uv_MJ_cm2_leuk.background_no_UV_cor_opt_quasi)

anova(latitude_leuk.background_no_UV_cor_opt_quasi,latitude_uv_mW_cm2_leuk.background_no_UV_cor_opt_quasi,test="F")

anova(uv_MJ_cm2_leuk.background_no_UV_cor_opt_quasi,latitude_uv_MJ_cm2_leuk.background_no_UV_cor_opt_quasi,test="F")

AIC(null_leuk.background_no_UV_cor_opt,uv_mW_cm2_leuk.background_no_UV_cor_opt,uv_MJ_cm2_leuk.background_no_UV_cor_opt,latitude_leuk.background_no_UV_cor_opt,latitude_uv_mW_cm2_leuk.background_no_UV_cor_opt,latitude_uv_MJ_cm2_leuk.background_no_UV_cor_opt) 

BIC(null_leuk.background_no_UV_cor_opt,uv_mW_cm2_leuk.background_no_UV_cor_opt,uv_MJ_cm2_leuk.background_no_UV_cor_opt,latitude_leuk.background_no_UV_cor_opt,latitude_uv_mW_cm2_leuk.background_no_UV_cor_opt,latitude_uv_MJ_cm2_leuk.background_no_UV_cor_opt)

anova(null_leuk.background_no_UV_cor_opt,uv_mW_cm2_leuk.background_no_UV_cor_opt,uv_MJ_cm2_leuk.background_no_UV_cor_opt,latitude_leuk.background_no_UV_cor_opt,latitude_uv_mW_cm2_leuk.background_no_UV_cor_opt,latitude_uv_MJ_cm2_leuk.background_no_UV_cor_opt)

#Save workspace image
save.image("Childhood ALL and UVR SEER22 analyses solar exposure vs latitude.RData")

#quit
q()
