# Supplementary material for: Solar ultraviolet radiation exposure, and incidence of childhood acute lymphocytic leukaemia and non-Hodgkin lymphoma in a US population-based dataset
Source: Br J Cancer. 2024 Feb 29;130(9):1441–52. doi: 10.1038/s41416-024-02629-3 (PMC11059281; doi:10.1038/s41416-024-02629-3)
Supplement: Supplementary file 2 — Supplement B [file 41416_2024_2629_MOESM2_ESM.zip › Childhood NHL and UVR SEER22 Poisson analyses.R]

#Fits to SEER 22 childhood (age < 20) NHL data, correlating with ambient UVR measure
#Using Poisson models rather than quasi-likelihood model
#Last revised 2023-8-26 by MP Little, M Fang, P Chernyavskiy

#Remove old R objects
rm(list = ls())
ls()

#Set output to 20 digits
options(digits=20)

#load lme4 package (only need do this once) 
#install.packages("lme4")

#load lattice package (only need do this once) 
#install.packages("lattice")

#load latticeExtra package (only need do this once) 
#install.packages("latticeExtra")

library(lme4)

#Attach to survival library (for coxph)
library(survival)

#Plotting libraries
library(ggplot2)

#Attach to lattice library (graphics)
library(lattice)

#Attach to coxme library
library(coxme)

#Attach to GeneCycle library
library(GeneCycle)

#Attach to randtests library
library(randtests)

#install.packages('lsmeans')
library(lsmeans)

#install.packages('nadiv')
library(nadiv)

nlopt = function(par, fn, lower, upper, control) {
 .nloptr <<- res <- nloptr(par, fn, lb = lower, ub = upper, 
 opts = list(algorithm = "NLOPT_LN_NEWUOA_BOUND", print_level = 1,
 maxeval = 10000, xtol_abs = 1e-7, ftol_abs = 1e-7))
 list(par = res$solution,
 fval = res$objective,
 conv = if (res$status > 0) 0 else res$status,
 message = res$message
 )}

#loading data into R from csv
NHL.total = read.csv("NHL_SEER22 rev 2023-8-21 Master.csv")
uv = read.csv("uv-county (Tatalovich et al)(master).csv")
NHL.wnh.hisp.bnh.api.sex.uv = merge(NHL.total, uv, by='fips')

#Eliminate rows with Pop=0 (eliminates the 0/0 problem in a few places)
NHL.wnh.hisp.bnh.api.sex.uv = subset(NHL.wnh.hisp.bnh.api.sex.uv, NHL.wnh.hisp.bnh.api.sex.uv$Pop > 0)
#Set Pop so as not to be 0 (eliminates the 0/0 problem in a few places)
#NHL.wnh.hisp.bnh.api.sex.uv$Pop = pmax(NHL.wnh.hisp.bnh.api.sex.uv$Pop, 1e-10)

attach(NHL.wnh.hisp.bnh.api.sex.uv)

#######################################
#######################################
## Currently used scaling constants  ##
#######################################
#######################################
#Convert from AVGLO UV exposure = Wh / day / m**2 (related to total solar exposure in a day) to W / m**2 (related to total UVR=UVA+UVB)
#by multiplying by 1 / (24 x Ftot/UVR) = 1/ (24 x 25)
#where Ftot/UVR = ratio of total solar exposure/total UVR (=UVA+UVB)  = 1 / 0.04 = 25 (UVR = 4% of total solar exposure at ground level)
#Convert from cumulative AVGLO UV exposure = [Wh / day / m**2] x age (related to cumulative total solar exposure) to J / m**2 (related to cumulative total UVR=UVA+UVB)
#by multiplying by 1/(24 x Ftot/UVR) x (3600 x 365.2425 x 24) = (3600 x 365.2425) / 25
#Convert from cumulative AVGLO UV exposure = [Wh / day / m**2] (related to cumulative total solar exposure) to J / cm**2 per day (related to cumulative total UVR=UVA+UVB) (as used by Coste et al 2015)
#by multiplying by (1 / (24 x Ftot/UVR)) x 3600 x 24 / 10000 = 0.36 / 25 
NHL.wnh.hisp.bnh.api.sex.uv$mW_cm2 = UV/(24*25*10)
NHL.wnh.hisp.bnh.api.sex.uv$J_cm2_per_day = UV*0.36/25
NHL.wnh.hisp.bnh.api.sex.uv$uv_MJ_cm2_lag_0 = UV*Age*3600*365.2425 / (10000*1e6*25)
NHL.wnh.hisp.bnh.api.sex.uv$uv_MJ_cm2_lag_1 = UV*pmax(Age - 1,0)*3600*365.2425 / (10000*1e6*25)
NHL.wnh.hisp.bnh.api.sex.uv$uv_MJ_cm2_lag_2 = UV*pmax(Age - 2,0)*3600*365.2425 / (10000*1e6*25)

summary(NHL.wnh.hisp.bnh.api.sex.uv$mW_cm2)
summary(NHL.wnh.hisp.bnh.api.sex.uv$J_cm2_per_day)
summary(NHL.wnh.hisp.bnh.api.sex.uv$uv_MJ_cm2_lag_0)

NHL.wnh.hisp.bnh.api.sex.uv$uv_MJ_cm2_lag_0_lt_thresh = pmin(0.2,NHL.wnh.hisp.bnh.api.sex.uv$uv_MJ_cm2_lag_0)
NHL.wnh.hisp.bnh.api.sex.uv$uv_MJ_cm2_lag_0_gt_thresh = pmax(0,NHL.wnh.hisp.bnh.api.sex.uv$uv_MJ_cm2_lag_0 - 0.2)

summary(NHL.wnh.hisp.bnh.api.sex.uv$uv_MJ_cm2_lag_0)
summary(NHL.wnh.hisp.bnh.api.sex.uv$uv_MJ_cm2_lag_1)
summary(NHL.wnh.hisp.bnh.api.sex.uv$uv_MJ_cm2_lag_2)

NHL.wnh.hisp.bnh.api.sex.uv$uv_MJ_cm2_lag_0_fac = factor((NHL.wnh.hisp.bnh.api.sex.uv$uv_MJ_cm2_lag_0 >= 0.05) + (NHL.wnh.hisp.bnh.api.sex.uv$uv_MJ_cm2_lag_0 >= 0.10) + (NHL.wnh.hisp.bnh.api.sex.uv$uv_MJ_cm2_lag_0 >= 0.15) + (NHL.wnh.hisp.bnh.api.sex.uv$uv_MJ_cm2_lag_0 >= 0.20) + (NHL.wnh.hisp.bnh.api.sex.uv$uv_MJ_cm2_lag_0 >= 0.25) + (NHL.wnh.hisp.bnh.api.sex.uv$uv_MJ_cm2_lag_0 >= 0.30)) 
NHL.wnh.hisp.bnh.api.sex.uv$uv_MJ_cm2_lag_1_fac = factor((NHL.wnh.hisp.bnh.api.sex.uv$uv_MJ_cm2_lag_1 >= 0.05) + (NHL.wnh.hisp.bnh.api.sex.uv$uv_MJ_cm2_lag_1 >= 0.10) + (NHL.wnh.hisp.bnh.api.sex.uv$uv_MJ_cm2_lag_1 >= 0.15) + (NHL.wnh.hisp.bnh.api.sex.uv$uv_MJ_cm2_lag_1 >= 0.20) + (NHL.wnh.hisp.bnh.api.sex.uv$uv_MJ_cm2_lag_1 >= 0.25) + (NHL.wnh.hisp.bnh.api.sex.uv$uv_MJ_cm2_lag_1 >= 0.30)) 
NHL.wnh.hisp.bnh.api.sex.uv$uv_MJ_cm2_lag_2_fac = factor((NHL.wnh.hisp.bnh.api.sex.uv$uv_MJ_cm2_lag_2 >= 0.05) + (NHL.wnh.hisp.bnh.api.sex.uv$uv_MJ_cm2_lag_2 >= 0.10) + (NHL.wnh.hisp.bnh.api.sex.uv$uv_MJ_cm2_lag_2 >= 0.15) + (NHL.wnh.hisp.bnh.api.sex.uv$uv_MJ_cm2_lag_2 >= 0.20) + (NHL.wnh.hisp.bnh.api.sex.uv$uv_MJ_cm2_lag_2 >= 0.25) + (NHL.wnh.hisp.bnh.api.sex.uv$uv_MJ_cm2_lag_2 >= 0.30)) 
NHL.wnh.hisp.bnh.api.sex.uv$uv_MJ_cm2_lag_0_fac_fine = factor((NHL.wnh.hisp.bnh.api.sex.uv$uv_MJ_cm2_lag_0 >= 0.02) + (NHL.wnh.hisp.bnh.api.sex.uv$uv_MJ_cm2_lag_0 >= 0.04) + (NHL.wnh.hisp.bnh.api.sex.uv$uv_MJ_cm2_lag_0 >= 0.06) +
 (NHL.wnh.hisp.bnh.api.sex.uv$uv_MJ_cm2_lag_0 >= 0.08) + (NHL.wnh.hisp.bnh.api.sex.uv$uv_MJ_cm2_lag_0 >= 0.10) + (NHL.wnh.hisp.bnh.api.sex.uv$uv_MJ_cm2_lag_0 >= 0.12) + (NHL.wnh.hisp.bnh.api.sex.uv$uv_MJ_cm2_lag_0 >= 0.14) + (NHL.wnh.hisp.bnh.api.sex.uv$uv_MJ_cm2_lag_0 >= 0.16) + (NHL.wnh.hisp.bnh.api.sex.uv$uv_MJ_cm2_lag_0 >= 0.18) +
 (NHL.wnh.hisp.bnh.api.sex.uv$uv_MJ_cm2_lag_0 >= 0.20) + (NHL.wnh.hisp.bnh.api.sex.uv$uv_MJ_cm2_lag_0 >= 0.22) + (NHL.wnh.hisp.bnh.api.sex.uv$uv_MJ_cm2_lag_0 >= 0.24) + (NHL.wnh.hisp.bnh.api.sex.uv$uv_MJ_cm2_lag_0 >= 0.26) + (NHL.wnh.hisp.bnh.api.sex.uv$uv_MJ_cm2_lag_0 >= 0.28) + (NHL.wnh.hisp.bnh.api.sex.uv$uv_MJ_cm2_lag_0 >= 0.30) +
 (NHL.wnh.hisp.bnh.api.sex.uv$uv_MJ_cm2_lag_0 >= 0.32) + (NHL.wnh.hisp.bnh.api.sex.uv$uv_MJ_cm2_lag_0 >= 0.34) + (NHL.wnh.hisp.bnh.api.sex.uv$uv_MJ_cm2_lag_0 >= 0.36) + (NHL.wnh.hisp.bnh.api.sex.uv$uv_MJ_cm2_lag_0 >= 0.38) + (NHL.wnh.hisp.bnh.api.sex.uv$uv_MJ_cm2_lag_0 >= 0.40) + (NHL.wnh.hisp.bnh.api.sex.uv$uv_MJ_cm2_lag_0 >= 0.42) +
 (NHL.wnh.hisp.bnh.api.sex.uv$uv_MJ_cm2_lag_0 >= 0.44)) 

NHL.wnh.hisp.bnh.api.sex.uv$mJ_cm2_age_le_4 = ifelse(Age <= 4,NHL.wnh.hisp.bnh.api.sex.uv$uv_MJ_cm2_lag_0,0)
NHL.wnh.hisp.bnh.api.sex.uv$mJ_cm2_age_gt_4_le_16 = ifelse((Age > 4) & (Age <= 16),NHL.wnh.hisp.bnh.api.sex.uv$uv_MJ_cm2_lag_0,0)
NHL.wnh.hisp.bnh.api.sex.uv$mJ_cm2_age_gt_16 = ifelse(Age > 16,NHL.wnh.hisp.bnh.api.sex.uv$uv_MJ_cm2_lag_0,0)

NHL.wnh.hisp.bnh.api.sex.uv$mW_cm2_age_le_4 = ifelse(Age <= 4,NHL.wnh.hisp.bnh.api.sex.uv$mW_cm2,0)
NHL.wnh.hisp.bnh.api.sex.uv$mW_cm2_age_gt_4_le_16 = ifelse((Age > 4) & (Age <= 16),NHL.wnh.hisp.bnh.api.sex.uv$mW_cm2,0)
NHL.wnh.hisp.bnh.api.sex.uv$mW_cm2_age_gt_16 = ifelse(Age > 16,NHL.wnh.hisp.bnh.api.sex.uv$mW_cm2,0)

NHL.wnh.hisp.bnh.api.sex.uv$mW_cm2_age_le_4 = ifelse(Age <= 4,NHL.wnh.hisp.bnh.api.sex.uv$mW_cm2,0)

#Mean levels of cumulative UV dose by cumulative UV dose level
tapply(NHL.wnh.hisp.bnh.api.sex.uv$uv_MJ_cm2_lag_0,NHL.wnh.hisp.bnh.api.sex.uv$uv_MJ_cm2_lag_0_fac,mean)
tapply(NHL.wnh.hisp.bnh.api.sex.uv$uv_MJ_cm2_lag_0,NHL.wnh.hisp.bnh.api.sex.uv$uv_MJ_cm2_lag_0_fac_fine,mean)

#Summed ALL cases by cumulative UV dose level
tapply(NHL.wnh.hisp.bnh.api.sex.uv$Count,NHL.wnh.hisp.bnh.api.sex.uv$uv_MJ_cm2_lag_0_fac,sum)
tapply(NHL.wnh.hisp.bnh.api.sex.uv$Count,NHL.wnh.hisp.bnh.api.sex.uv$uv_MJ_cm2_lag_0_fac_fine,sum)

#Summed ALL cases, population by sex, race
tapply(NHL.wnh.hisp.bnh.api.sex.uv$Pop,interaction(NHL.wnh.hisp.bnh.api.sex.uv$Sex,NHL.wnh.hisp.bnh.api.sex.uv$Race),sum)
tapply(NHL.wnh.hisp.bnh.api.sex.uv$Count,interaction(NHL.wnh.hisp.bnh.api.sex.uv$Sex,NHL.wnh.hisp.bnh.api.sex.uv$Race),sum)

sum(NHL.wnh.hisp.bnh.api.sex.uv$Count)
sum(NHL.wnh.hisp.bnh.api.sex.uv$Pop)

#Mean ALL rate by cumulative UV dose level - lag 0 years
tapply((NHL.wnh.hisp.bnh.api.sex.uv$Count/NHL.wnh.hisp.bnh.api.sex.uv$Pop),NHL.wnh.hisp.bnh.api.sex.uv$uv_MJ_cm2_lag_0_fac,mean)
tapply((NHL.wnh.hisp.bnh.api.sex.uv$Count/NHL.wnh.hisp.bnh.api.sex.uv$Pop),NHL.wnh.hisp.bnh.api.sex.uv$uv_MJ_cm2_lag_0_fac_fine,mean)

#Mean ALL rate by cumulative UV dose level - lag 1 years
tapply((NHL.wnh.hisp.bnh.api.sex.uv$Count/NHL.wnh.hisp.bnh.api.sex.uv$Pop),NHL.wnh.hisp.bnh.api.sex.uv$uv_MJ_cm2_lag_1_fac,mean)

#Mean ALL rate by cumulative UV dose level - lag 2 years
tapply((NHL.wnh.hisp.bnh.api.sex.uv$Count/NHL.wnh.hisp.bnh.api.sex.uv$Pop),NHL.wnh.hisp.bnh.api.sex.uv$uv_MJ_cm2_lag_2_fac,mean)

#Mean year of observation
#Year_cen = Year+2.5
Year_cen = Year
mean(Year_cen)
##2010.6643239744837501

#Mean year of observation, entered on 2011, which as above is approximate mean year of observation
#NHL.wnh.hisp.bnh.api.sex.uv$Year_cen = NHL.wnh.hisp.bnh.api.sex.uv$Year + 2.5 - 2011
NHL.wnh.hisp.bnh.api.sex.uv$Year_cen = NHL.wnh.hisp.bnh.api.sex.uv$Year - 2011

#Summed population by cumulative UV dose level
tapply(NHL.wnh.hisp.bnh.api.sex.uv$Pop,NHL.wnh.hisp.bnh.api.sex.uv$uv_MJ_cm2_lag_2_fac,sum)

detach(NHL.wnh.hisp.bnh.api.sex.uv)

attach(NHL.wnh.hisp.bnh.api.sex.uv)

#Column names
names(NHL.wnh.hisp.bnh.api.sex.uv)

nrow(NHL.wnh.hisp.bnh.api.sex.uv)

NHL.wnh.male.uv = subset(NHL.wnh.hisp.bnh.api.sex.uv, (Race=="Non-Hispanic White") & (Sex=="M"))

NHL.wnh.female.uv = subset(NHL.wnh.hisp.bnh.api.sex.uv, (Race=="Non-Hispanic White") & (Sex=="F"))

NHL.bnh.male.uv = subset(NHL.wnh.hisp.bnh.api.sex.uv, (Race=="Non-Hispanic Black") & (Sex=="M"))

NHL.bnh.female.uv = subset(NHL.wnh.hisp.bnh.api.sex.uv, (Race=="Non-Hispanic Black") & (Sex=="F"))

NHL.hisp.male.uv = subset(NHL.wnh.hisp.bnh.api.sex.uv, (Race=="Hispanic (All Races)") & (Sex=="M"))

NHL.hisp.female.uv = subset(NHL.wnh.hisp.bnh.api.sex.uv, (Race=="Hispanic (All Races)") & (Sex=="F"))

NHL.api.male.uv = subset(NHL.wnh.hisp.bnh.api.sex.uv, (Race=="Non-Hispanic Asian or Pacific Islander") & (Sex=="M"))

NHL.api.female.uv = subset(NHL.wnh.hisp.bnh.api.sex.uv, (Race=="Non-Hispanic Asian or Pacific Islander") & (Sex=="F"))

NHL.wnh.sex.uv = subset(NHL.wnh.hisp.bnh.api.sex.uv, Race=="Non-Hispanic White")

NHL.bnh.sex.uv = subset(NHL.wnh.hisp.bnh.api.sex.uv, Race=="Non-Hispanic Black")

NHL.hisp.sex.uv = subset(NHL.wnh.hisp.bnh.api.sex.uv, Race=="Hispanic (All Races)")

NHL.api.sex.uv = subset(NHL.wnh.hisp.bnh.api.sex.uv, Race=="Non-Hispanic Asian or Pacific Islander")

nrow(NHL.wnh.male.uv)
nrow(NHL.wnh.female.uv)
nrow(NHL.wnh.sex.uv)
nrow(NHL.bnh.male.uv)
nrow(NHL.bnh.female.uv)
nrow(NHL.bnh.sex.uv)
nrow(NHL.hisp.male.uv)
nrow(NHL.hisp.female.uv)
nrow(NHL.hisp.sex.uv)
nrow(NHL.api.male.uv)
nrow(NHL.api.female.uv)
nrow(NHL.api.sex.uv)

#################################################
# Models of UV effects, cumulative dose, lag 0  #
#################################################

######################################################
# White non-Hispanic males, Poisson model            #
######################################################

#Model age + year + SNAP + median rent, Poisson model
null_stepmodel_NHL_background_opt.wnh.male = glm(formula = Count ~ factor(Age) + Median_rent + Year_cen + Supplemental_Nutrition_Assistance_Program + offset(log(Pop)), family = "poisson", 
 data = NHL.wnh.male.uv)

#Model age + year + SNAP + median rent + cumulative UV (lag 0), Poisson model
uv_MJ_cm2_stepmodel_NHL_background_opt.wnh.male = glm(formula = Count ~ factor(Age) + Median_rent + Year_cen + Supplemental_Nutrition_Assistance_Program + uv_MJ_cm2_lag_0 + offset(log(Pop)), family = "poisson", 
 data = NHL.wnh.male.uv)

summary(uv_MJ_cm2_stepmodel_NHL_background_opt.wnh.male)

confint(uv_MJ_cm2_stepmodel_NHL_background_opt.wnh.male)

anova(null_stepmodel_NHL_background_opt.wnh.male,uv_MJ_cm2_stepmodel_NHL_background_opt.wnh.male,test="F")

######################################################
# White non-Hispanic females, Poisson model          #
######################################################

#Model age + year + SNAP + median rent, Poisson model
null_stepmodel_NHL_background_opt.wnh.female = glm(formula = Count ~ factor(Age) + Median_rent + Year_cen + Supplemental_Nutrition_Assistance_Program + offset(log(Pop)), family = "poisson", 
 data = NHL.wnh.female.uv)

#Model age + year + SNAP + median rent + cumulative UV (lag 0), Poisson model
uv_MJ_cm2_stepmodel_NHL_background_opt.wnh.female = glm(formula = Count ~ factor(Age) + Median_rent + Year_cen + Supplemental_Nutrition_Assistance_Program + uv_MJ_cm2_lag_0 + offset(log(Pop)), family = "poisson", 
 data = NHL.wnh.female.uv)

summary(uv_MJ_cm2_stepmodel_NHL_background_opt.wnh.female)

confint(uv_MJ_cm2_stepmodel_NHL_background_opt.wnh.female)

anova(null_stepmodel_NHL_background_opt.wnh.female,uv_MJ_cm2_stepmodel_NHL_background_opt.wnh.female,test="F")

######################################################
# Black non-Hispanic males, Poisson model            #
######################################################

#Model age + year + SNAP + median rent, Poisson model
null_stepmodel_NHL_background_opt.bnh.male = glm(formula = Count ~ factor(Age) + Median_rent + Year_cen + Supplemental_Nutrition_Assistance_Program + offset(log(Pop)), family = "poisson", 
 data = NHL.bnh.male.uv)

#Model age + year + SNAP + median rent + cumulative UV (lag 0), Poisson model
uv_MJ_cm2_stepmodel_NHL_background_opt.bnh.male = glm(formula = Count ~ factor(Age) + Median_rent + Year_cen + Supplemental_Nutrition_Assistance_Program + uv_MJ_cm2_lag_0 + offset(log(Pop)), family = "poisson", 
 data = NHL.bnh.male.uv)

summary(uv_MJ_cm2_stepmodel_NHL_background_opt.bnh.male)

confint(uv_MJ_cm2_stepmodel_NHL_background_opt.bnh.male)

anova(null_stepmodel_NHL_background_opt.bnh.male,uv_MJ_cm2_stepmodel_NHL_background_opt.bnh.male,test="F")

######################################################
# Black non-Hispanic females, Poisson model          #
######################################################

#Model age + year + SNAP + median rent, Poisson model
null_stepmodel_NHL_background_opt.bnh.female = glm(formula = Count ~ factor(Age) + Median_rent + Year_cen + Supplemental_Nutrition_Assistance_Program + offset(log(Pop)), family = "poisson", 
 data = NHL.bnh.female.uv)

#Model age + year + SNAP + median rent + cumulative UV (lag 0), Poisson model
uv_MJ_cm2_stepmodel_NHL_background_opt.bnh.female = glm(formula = Count ~ factor(Age) + Median_rent + Year_cen + Supplemental_Nutrition_Assistance_Program + uv_MJ_cm2_lag_0 + offset(log(Pop)), family = "poisson", 
 data = NHL.bnh.female.uv)

summary(uv_MJ_cm2_stepmodel_NHL_background_opt.bnh.female)

confint(uv_MJ_cm2_stepmodel_NHL_background_opt.bnh.female)

anova(null_stepmodel_NHL_background_opt.bnh.female,uv_MJ_cm2_stepmodel_NHL_background_opt.bnh.female,test="F")

######################################################
# Hispanic males, Poisson model                      #
######################################################

#Model age + year + SNAP + median rent, Poisson model
null_stepmodel_NHL_background_opt.hisp.male = glm(formula = Count ~ factor(Age) + Median_rent + Year_cen + Supplemental_Nutrition_Assistance_Program + offset(log(Pop)), family = "poisson", 
 data = NHL.hisp.male.uv)

#Model age + year + SNAP + median rent + cumulative UV (lag 0), Poisson model
uv_MJ_cm2_stepmodel_NHL_background_opt.hisp.male = glm(formula = Count ~ factor(Age) + Median_rent + Year_cen + Supplemental_Nutrition_Assistance_Program + uv_MJ_cm2_lag_0 + offset(log(Pop)), family = "poisson", 
 data = NHL.hisp.male.uv)

summary(uv_MJ_cm2_stepmodel_NHL_background_opt.hisp.male)

confint(uv_MJ_cm2_stepmodel_NHL_background_opt.hisp.male)

anova(null_stepmodel_NHL_background_opt.hisp.male,uv_MJ_cm2_stepmodel_NHL_background_opt.hisp.male,test="F")

######################################################
# Hispanic females, Poisson model                    #
######################################################

#Model age + year + SNAP + median rent, Poisson model
null_stepmodel_NHL_background_opt.hisp.female = glm(formula = Count ~ factor(Age) + Median_rent + Year_cen + Supplemental_Nutrition_Assistance_Program + offset(log(Pop)), family = "poisson", 
 data = NHL.hisp.female.uv)

#Model age + year + SNAP + median rent + cumulative UV (lag 0), Poisson model
uv_MJ_cm2_stepmodel_NHL_background_opt.hisp.female = glm(formula = Count ~ factor(Age) + Median_rent + Year_cen + Supplemental_Nutrition_Assistance_Program + uv_MJ_cm2_lag_0 + offset(log(Pop)), family = "poisson", 
 data = NHL.hisp.female.uv)

summary(uv_MJ_cm2_stepmodel_NHL_background_opt.hisp.female)

confint(uv_MJ_cm2_stepmodel_NHL_background_opt.hisp.female)

anova(null_stepmodel_NHL_background_opt.hisp.female,uv_MJ_cm2_stepmodel_NHL_background_opt.hisp.female,test="F")

#########################################################
# Asian-Pacific islands males, Poisson model            #
#########################################################

#Model age + year + SNAP + median rent, Poisson model
null_stepmodel_NHL_background_opt.api.male = glm(formula = Count ~ factor(Age) + Median_rent + Year_cen + Supplemental_Nutrition_Assistance_Program + offset(log(Pop)), family = "poisson", 
 data = NHL.api.male.uv)

#Model age + year + SNAP + median rent + cumulative UV (lag 0), Poisson model
uv_MJ_cm2_stepmodel_NHL_background_opt.api.male = glm(formula = Count ~ factor(Age) + Median_rent + Year_cen + Supplemental_Nutrition_Assistance_Program + uv_MJ_cm2_lag_0 + offset(log(Pop)), family = "poisson", 
 data = NHL.api.male.uv)

summary(uv_MJ_cm2_stepmodel_NHL_background_opt.api.male)

confint(uv_MJ_cm2_stepmodel_NHL_background_opt.api.male)

anova(null_stepmodel_NHL_background_opt.api.male,uv_MJ_cm2_stepmodel_NHL_background_opt.api.male,test="F")

#########################################################
# Asian-Pacific islands females, Poisson model          #
#########################################################

#Model age + year + SNAP + median rent, Poisson model
null_stepmodel_NHL_background_opt.api.female = glm(formula = Count ~ factor(Age) + Median_rent + Year_cen + Supplemental_Nutrition_Assistance_Program + offset(log(Pop)), family = "poisson", 
 data = NHL.api.female.uv)

#Model age + year + SNAP + median rent + cumulative UV (lag 0), Poisson model
uv_MJ_cm2_stepmodel_NHL_background_opt.api.female = glm(formula = Count ~ factor(Age) + Median_rent + Year_cen + Supplemental_Nutrition_Assistance_Program + uv_MJ_cm2_lag_0 + offset(log(Pop)), family = "poisson", 
 data = NHL.api.female.uv)

summary(uv_MJ_cm2_stepmodel_NHL_background_opt.api.female)

confint(uv_MJ_cm2_stepmodel_NHL_background_opt.api.female)

anova(null_stepmodel_NHL_background_opt.api.female,uv_MJ_cm2_stepmodel_NHL_background_opt.api.female,test="F")

######################################################
# All sexes, races, Poisson model, lag 0             #
######################################################

#Model age + sex + race + median rent + SNAP + year + age x sex + race x sex, Poisson model
null_stepmodel_NHL_background_opt.total = glm(formula = Count ~ factor(Age) + factor(Sex) + factor(Race) + 
    Median_rent + Year_cen + Supplemental_Nutrition_Assistance_Program + 
    factor(Age):factor(Sex) + factor(Sex):factor(Race) + offset(log(Pop)), family = "poisson", 
 data = NHL.wnh.hisp.bnh.api.sex.uv)

#Model age + sex + race + median rent + SNAP + year + age x sex + race x sex + cumulative UV (lag 0), Poisson model
uv_MJ_cm2_stepmodel_NHL_background_opt.total = glm(formula = Count ~ factor(Age) + factor(Sex) + factor(Race) + 
    Median_rent + Year_cen + Supplemental_Nutrition_Assistance_Program + 
    factor(Age):factor(Sex) + factor(Sex):factor(Race) + uv_MJ_cm2_lag_0 + offset(log(Pop)), family = "poisson", 
 data = NHL.wnh.hisp.bnh.api.sex.uv)

summary(uv_MJ_cm2_stepmodel_NHL_background_opt.total)

confint(uv_MJ_cm2_stepmodel_NHL_background_opt.total)

anova(null_stepmodel_NHL_background_opt.total,uv_MJ_cm2_stepmodel_NHL_background_opt.total,test="F")

###########################################################
# All sexes, races, Poisson model, lag 1 year             #
###########################################################

#Model age + sex + race + median rent + SNAP + year + age x sex + race x sex, Poisson model
null_stepmodel_NHL_background_opt.total = glm(formula = Count ~ factor(Age) + factor(Sex) + factor(Race) + 
    Median_rent + Year_cen + Supplemental_Nutrition_Assistance_Program + 
    factor(Age):factor(Sex) + factor(Sex):factor(Race) + offset(log(Pop)), family = "poisson", 
 data = NHL.wnh.hisp.bnh.api.sex.uv)

#Model age + sex + race + median rent + SNAP + year + age x sex + race x sex + cumulative UV (lag 1 year), Poisson model
uv_MJ_cm2_1_y_lag_stepmodel_NHL_background_opt.total = glm(formula = Count ~ factor(Age) + factor(Sex) + factor(Race) + 
    Median_rent + Year_cen + Supplemental_Nutrition_Assistance_Program + 
    factor(Age):factor(Sex) + factor(Sex):factor(Race) + uv_MJ_cm2_lag_1 + offset(log(Pop)), family = "poisson", 
 data = NHL.wnh.hisp.bnh.api.sex.uv)

summary(uv_MJ_cm2_1_y_lag_stepmodel_NHL_background_opt.total)

confint(uv_MJ_cm2_1_y_lag_stepmodel_NHL_background_opt.total)

anova(null_stepmodel_NHL_background_opt.total,uv_MJ_cm2_1_y_lag_stepmodel_NHL_background_opt.total,test="F")

###########################################################
# All sexes, races, Poisson model, lag 2 years            #
###########################################################

#Model age + sex + race + median rent + SNAP + year + age x sex + race x sex, Poisson model
null_stepmodel_NHL_background_opt.total = glm(formula = Count ~ factor(Age) + factor(Sex) + factor(Race) + 
    Median_rent + Year_cen + Supplemental_Nutrition_Assistance_Program + 
    factor(Age):factor(Sex) + factor(Sex):factor(Race) + offset(log(Pop)), family = "poisson", 
 data = NHL.wnh.hisp.bnh.api.sex.uv)

#Model age + sex + race + median rent + SNAP + year + age x sex + race x sex + cumulative UV (lag 2 years), Poisson model
uv_MJ_cm2_2_y_lag_stepmodel_NHL_background_opt.total = glm(formula = Count ~ factor(Age) + factor(Sex) + factor(Race) + 
    Median_rent + Year_cen + Supplemental_Nutrition_Assistance_Program + 
    factor(Age):factor(Sex) + factor(Sex):factor(Race) + uv_MJ_cm2_lag_2 + offset(log(Pop)), family = "poisson", 
 data = NHL.wnh.hisp.bnh.api.sex.uv)

summary(uv_MJ_cm2_2_y_lag_stepmodel_NHL_background_opt.total)

confint(uv_MJ_cm2_2_y_lag_stepmodel_NHL_background_opt.total)

anova(null_stepmodel_NHL_background_opt.total,uv_MJ_cm2_2_y_lag_stepmodel_NHL_background_opt.total,test="F")

#########################################################
# Models of UV effects, instantaneous UV exposure rate  #
#########################################################

######################################################
# White non-Hispanic males, Poisson model            #
######################################################

#Model age + year + SNAP + median rent, Poisson model
null_stepmodel_NHL_background_opt.wnh.male = glm(formula = Count ~ factor(Age) + Median_rent + Year_cen + Supplemental_Nutrition_Assistance_Program + offset(log(Pop)), family = "poisson", 
 data = NHL.wnh.male.uv)

#Model age + year + SNAP + median rent + UV exposure rate, Poisson model
uv_mW_cm2_stepmodel_NHL_background_opt.wnh.male = glm(formula = Count ~ factor(Age) + Median_rent + Year_cen + Supplemental_Nutrition_Assistance_Program + mW_cm2 + offset(log(Pop)), family = "poisson", 
 data = NHL.wnh.male.uv)

summary(uv_mW_cm2_stepmodel_NHL_background_opt.wnh.male)

confint(uv_mW_cm2_stepmodel_NHL_background_opt.wnh.male)

anova(null_stepmodel_NHL_background_opt.wnh.male,uv_mW_cm2_stepmodel_NHL_background_opt.wnh.male,test="F")

######################################################
# White non-Hispanic females, Poisson model          #
######################################################

#Model age + year + SNAP + median rent, Poisson model
null_stepmodel_NHL_background_opt.wnh.female = glm(formula = Count ~ factor(Age) + Median_rent + Year_cen + Supplemental_Nutrition_Assistance_Program + offset(log(Pop)), family = "poisson", 
 data = NHL.wnh.female.uv)

#Model age + year + SNAP + median rent + UV exposure rate, Poisson model
uv_mW_cm2_stepmodel_NHL_background_opt.wnh.female = glm(formula = Count ~ factor(Age) + Median_rent + Year_cen + Supplemental_Nutrition_Assistance_Program + mW_cm2 + offset(log(Pop)), family = "poisson", 
 data = NHL.wnh.female.uv)

summary(uv_mW_cm2_stepmodel_NHL_background_opt.wnh.female)

confint(uv_mW_cm2_stepmodel_NHL_background_opt.wnh.female)

anova(null_stepmodel_NHL_background_opt.wnh.female,uv_mW_cm2_stepmodel_NHL_background_opt.wnh.female,test="F")

######################################################
# Black non-Hispanic males, Poisson model            #
######################################################

#Model age + year + SNAP + median rent, Poisson model
null_stepmodel_NHL_background_opt.bnh.male = glm(formula = Count ~ factor(Age) + Median_rent + Year_cen + Supplemental_Nutrition_Assistance_Program + offset(log(Pop)), family = "poisson", 
 data = NHL.bnh.male.uv)

#Model age + year + SNAP + median rent + UV exposure rate, Poisson model
uv_mW_cm2_stepmodel_NHL_background_opt.bnh.male = glm(formula = Count ~ factor(Age) + Median_rent + Year_cen + Supplemental_Nutrition_Assistance_Program + mW_cm2 + offset(log(Pop)), family = "poisson", 
 data = NHL.bnh.male.uv)

summary(uv_mW_cm2_stepmodel_NHL_background_opt.bnh.male)

confint(uv_mW_cm2_stepmodel_NHL_background_opt.bnh.male)

anova(null_stepmodel_NHL_background_opt.bnh.male,uv_mW_cm2_stepmodel_NHL_background_opt.bnh.male,test="F")

######################################################
# Black non-Hispanic females, Poisson model          #
######################################################

#Model age + year + SNAP + median rent, Poisson model
null_stepmodel_NHL_background_opt.bnh.female = glm(formula = Count ~ factor(Age) + Median_rent + Year_cen + Supplemental_Nutrition_Assistance_Program + offset(log(Pop)), family = "poisson", 
 data = NHL.bnh.female.uv)

#Model age + year + SNAP + median rent + UV exposure rate, Poisson model
uv_mW_cm2_stepmodel_NHL_background_opt.bnh.female = glm(formula = Count ~ factor(Age) + Median_rent + Year_cen + Supplemental_Nutrition_Assistance_Program + mW_cm2 + offset(log(Pop)), family = "poisson", 
 data = NHL.bnh.female.uv)

summary(uv_mW_cm2_stepmodel_NHL_background_opt.bnh.female)

confint(uv_mW_cm2_stepmodel_NHL_background_opt.bnh.female)

anova(null_stepmodel_NHL_background_opt.bnh.female,uv_mW_cm2_stepmodel_NHL_background_opt.bnh.female,test="F")

######################################################
# Hispanic males, Poisson model                      #
######################################################

#Model age + year + SNAP + median rent, Poisson model
null_stepmodel_NHL_background_opt.hisp.male = glm(formula = Count ~ factor(Age) + Median_rent + Year_cen + Supplemental_Nutrition_Assistance_Program + offset(log(Pop)), family = "poisson", 
 data = NHL.hisp.male.uv)

#Model age + year + SNAP + median rent + UV exposure rate, Poisson model
uv_mW_cm2_stepmodel_NHL_background_opt.hisp.male = glm(formula = Count ~ factor(Age) + Median_rent + Year_cen + Supplemental_Nutrition_Assistance_Program + mW_cm2 + offset(log(Pop)), family = "poisson", 
 data = NHL.hisp.male.uv)

summary(uv_mW_cm2_stepmodel_NHL_background_opt.hisp.male)

confint(uv_mW_cm2_stepmodel_NHL_background_opt.hisp.male)

anova(null_stepmodel_NHL_background_opt.hisp.male,uv_mW_cm2_stepmodel_NHL_background_opt.hisp.male,test="F")

######################################################
# Hispanic females, Poisson model                    #
######################################################

#Model age + year + SNAP + median rent, Poisson model
null_stepmodel_NHL_background_opt.hisp.female = glm(formula = Count ~ factor(Age) + Median_rent + Year_cen + Supplemental_Nutrition_Assistance_Program + offset(log(Pop)), family = "poisson", 
 data = NHL.hisp.female.uv)

#Model age + year + SNAP + median rent + UV exposure rate, Poisson model
uv_mW_cm2_stepmodel_NHL_background_opt.hisp.female = glm(formula = Count ~ factor(Age) + Median_rent + Year_cen + Supplemental_Nutrition_Assistance_Program + mW_cm2 + offset(log(Pop)), family = "poisson", 
 data = NHL.hisp.female.uv)

summary(uv_mW_cm2_stepmodel_NHL_background_opt.hisp.female)

confint(uv_mW_cm2_stepmodel_NHL_background_opt.hisp.female)

anova(null_stepmodel_NHL_background_opt.hisp.female,uv_mW_cm2_stepmodel_NHL_background_opt.hisp.female,test="F")

#########################################################
# Asian-Pacific islands males, Poisson model            #
#########################################################

#Model age + year + SNAP + median rent, Poisson model
null_stepmodel_NHL_background_opt.api.male = glm(formula = Count ~ factor(Age) + Median_rent + Year_cen + Supplemental_Nutrition_Assistance_Program + offset(log(Pop)), family = "poisson", 
 data = NHL.api.male.uv)

#Model age + year + SNAP + median rent + UV exposure rate, Poisson model
uv_mW_cm2_stepmodel_NHL_background_opt.api.male = glm(formula = Count ~ factor(Age) + Median_rent + Year_cen + Supplemental_Nutrition_Assistance_Program + mW_cm2 + offset(log(Pop)), family = "poisson", 
 data = NHL.api.male.uv)

summary(uv_mW_cm2_stepmodel_NHL_background_opt.api.male)

confint(uv_mW_cm2_stepmodel_NHL_background_opt.api.male)

anova(null_stepmodel_NHL_background_opt.api.male,uv_mW_cm2_stepmodel_NHL_background_opt.api.male,test="F")

#########################################################
# Asian-Pacific islands females, Poisson model          #
#########################################################

#Model age + year + SNAP + median rent, Poisson model
null_stepmodel_NHL_background_opt.api.female = glm(formula = Count ~ factor(Age) + Median_rent + Year_cen + Supplemental_Nutrition_Assistance_Program + offset(log(Pop)), family = "poisson", 
 data = NHL.api.female.uv)

#Model age + year + SNAP + median rent + UV exposure rate, Poisson model
uv_mW_cm2_stepmodel_NHL_background_opt.api.female = glm(formula = Count ~ factor(Age) + Median_rent + Year_cen + Supplemental_Nutrition_Assistance_Program + mW_cm2 + offset(log(Pop)), family = "poisson", 
 data = NHL.api.female.uv)

summary(uv_mW_cm2_stepmodel_NHL_background_opt.api.female)

confint(uv_mW_cm2_stepmodel_NHL_background_opt.api.female)

anova(null_stepmodel_NHL_background_opt.api.female,uv_mW_cm2_stepmodel_NHL_background_opt.api.female,test="F")

######################################################
# All sexes, races, Poisson model                    #
######################################################

#Model age + sex + race + median rent + SNAP + year + age x sex + race x sex, Poisson model
null_stepmodel_NHL_background_opt.total = glm(formula = Count ~ factor(Age) + factor(Sex) + factor(Race) + 
    Median_rent + Year_cen + Supplemental_Nutrition_Assistance_Program + 
    factor(Age):factor(Sex) + factor(Sex):factor(Race) + offset(log(Pop)), family = "poisson", 
 data = NHL.wnh.hisp.bnh.api.sex.uv)

#Model age + sex + race + median rent + SNAP + year + age x sex + race x sex + UV exposure rate, Poisson model
uv_mW_cm2_stepmodel_NHL_background_opt.total = glm(formula = Count ~ factor(Age) + factor(Sex) + factor(Race) + 
    Median_rent + Year_cen + Supplemental_Nutrition_Assistance_Program + 
    factor(Age):factor(Sex) + factor(Sex):factor(Race) + mW_cm2 + offset(log(Pop)), family = "poisson", 
 data = NHL.wnh.hisp.bnh.api.sex.uv)

summary(uv_mW_cm2_stepmodel_NHL_background_opt.total)

confint(uv_mW_cm2_stepmodel_NHL_background_opt.total)

anova(null_stepmodel_NHL_background_opt.total,uv_mW_cm2_stepmodel_NHL_background_opt.total,test="F")

#####################################################################################################################
# Models of UV effects, instantaneous UV exposure rate, using measure of J / cm**2 / day (as per Coste et al 2015)  #
#####################################################################################################################

######################################################
# All sexes, races, Poisson model                    #
######################################################

#Model age + sex + race + median rent + SNAP + year + age x sex + race x sex, Poisson model
null_stepmodel_NHL_background_opt.total = glm(formula = Count ~ factor(Age) + factor(Sex) + factor(Race) + 
    Median_rent + Year_cen + Supplemental_Nutrition_Assistance_Program + 
    factor(Age):factor(Sex) + factor(Sex):factor(Race) + offset(log(Pop)), family = "poisson", 
 data = NHL.wnh.hisp.bnh.api.sex.uv)

#Model age + sex + race + median rent + SNAP + year + age x sex + race x sex + UV exposure rate (J / cm**2 / day) (as per Coste et al 2015), Poisson model
J_cm2_day_stepmodel_NHL_background_opt.total = glm(formula = Count ~ factor(Age) + factor(Sex) + factor(Race) + 
    Median_rent + Year_cen + Supplemental_Nutrition_Assistance_Program + 
    factor(Age):factor(Sex) + factor(Sex):factor(Race) + J_cm2_per_day + offset(log(Pop)), family = "poisson", 
 data = NHL.wnh.hisp.bnh.api.sex.uv)

summary(J_cm2_day_stepmodel_NHL_background_opt.total)

confint(J_cm2_day_stepmodel_NHL_background_opt.total)

anova(null_stepmodel_NHL_background_opt.total,J_cm2_day_stepmodel_NHL_background_opt.total,test="F")

#Save workspace image
save.image("Childhood NHL and UVR SEER22 Poisson analyses.RData")

#quit
q()
