# Supplementary material for: Solar ultraviolet radiation exposure, and incidence of childhood acute lymphocytic leukaemia and non-Hodgkin lymphoma in a US population-based dataset
Source: Br J Cancer. 2024 Feb 29;130(9):1441–52. doi: 10.1038/s41416-024-02629-3 (PMC11059281; doi:10.1038/s41416-024-02629-3)
Supplement: Supplementary file 2 — Supplement B [file 41416_2024_2629_MOESM2_ESM.zip › Plot of latitude vs UV SEER22 analyses.R]

#Plot of latitude vs UV irradiance
#Last revised 2023-7-18 by MP Little, M Fang, P Chernyavskiy

#Remove old R objects
rm(list = ls())
ls()

#Set output to 20 digits
options(digits=20)

#load lme4 package (only need do this once) 
#install.packages("lme4")

#load lattice package (only need do this once) 
#install.packages("lattice")

#load latticeExtra package (only need do this once) 
#install.packages("latticeExtra")

library(lme4)

#Attach to survival library (for coxph)
library(survival)

#Plotting libraries
library(ggplot2)

#Attach to lattice library (graphics)
library(lattice)

#Attach to coxme library
library(coxme)

#Attach to GeneCycle library
library(GeneCycle)

#Attach to randtests library
library(randtests)

#install.packages('lsmeans')
library(lsmeans)

#install.packages('nadiv')
library(nadiv)

nlopt = function(par, fn, lower, upper, control) {
 .nloptr <<- res <- nloptr(par, fn, lb = lower, ub = upper, 
 opts = list(algorithm = "NLOPT_LN_NEWUOA_BOUND", print_level = 1,
 maxeval = 10000, xtol_abs = 1e-7, ftol_abs = 1e-7))
 list(par = res$solution,
 fval = res$objective,
 conv = if (res$status > 0) 0 else res$status,
 message = res$message
 )}

#Set working directory
setwd("C:/d_drive/Word processing/Reports/CCRG background radiation leukaemia analysis/SEER childhood ALL & UV data")

#loading data into R from csv
uv = read.csv("uv-county (Tatalovich et al)(master).csv")

attach(uv)

#######################################
#######################################
## Currently used scaling constants  ##
#######################################
#######################################
#Convert from AVGLO UV exposure = Wh / day / m**2 (related to total solar exposure in a day) to W / m**2 (related to total UVR=UVA+UVB)
#by multiplying by 1 / (24 x Ftot/UVR) = 1/ (24 x 25)
#where Ftot/UVR = ratio of total solar exposure/total UVR (=UVA+UVB) = 1 / 0.04 = 25 (UVR = 4% of total solar exposure at ground level)
#Convert from cumulative AVGLO UV exposure = [Wh / day / m**2] (related to cumulative total solar exposure) to J / cm**2 per day (related to cumulative total UVR=UVA+UVB) (as used by Coste et al 2015)
#by multiplying by (1 / (24 x Ftot/UVR)) x 3600 x 24 / 10000 = 0.36 / 25 
uv$mW_cm2 = UV/(24*25*10)
uv$J_cm2_per_day = UV*0.36/25
summary(uv$mW_cm2)
summary(uv$J_cm2_per_day)

detach(uv)
attach(uv)

uv[1:10,]

plot(x=latitude,y=mW_cm2,xlim=c(25,50),xlab="latitude (degrees)",ylab="UVA+UVB irradiance (mW/cm2)")

#Save workspace image
save.image("Plot of latitude vs UV SEER22 analyses.RData")

#quit
q()
