# Supplementary material for: Solar ultraviolet radiation exposure, and incidence of childhood acute lymphocytic leukaemia and non-Hodgkin lymphoma in a US population-based dataset
Source: Br J Cancer. 2024 Feb 29;130(9):1441–52. doi: 10.1038/s41416-024-02629-3 (PMC11059281; doi:10.1038/s41416-024-02629-3)
Supplement: Supplementary file 2 — Supplement B [file 41416_2024_2629_MOESM2_ESM.zip › ALL_SEER22 rev 2023-8-21 Master.csv]

State	County	fips	Age	Year	Sex	Race	Count	Pop
CA	Alameda County	6001	1	2001.5	M	Non-Hispanic White	0	19438
CA	Alameda County	6001	1	2001.5	F	Non-Hispanic White	0	18439
CA	Alameda County	6001	1	2004.5	M	Non-Hispanic White	0	18064
CA	Alameda County	6001	1	2004.5	F	Non-Hispanic White	1	17390
CA	Alameda County	6001	1	2007.5	M	Non-Hispanic White	0	16346
CA	Alameda County	6001	1	2007.5	F	Non-Hispanic White	0	15434
CA	Alameda County	6001	1	2010.5	M	Non-Hispanic White	0	15608
CA	Alameda County	6001	1	2010.5	F	Non-Hispanic White	0	14731
CA	Alameda County	6001	1	2013.5	M	Non-Hispanic White	0	15956
CA	Alameda County	6001	1	2013.5	F	Non-Hispanic White	0	15212
CA	Alameda County	6001	1	2016.5	M	Non-Hispanic White	0	16005
CA	Alameda County	6001	1	2016.5	F	Non-Hispanic White	1	15473
CA	Alameda County	6001	1	2019.5	M	Non-Hispanic White	1	15226
CA	Alameda County	6001	1	2019.5	F	Non-Hispanic White	0	14779
CA	Alameda County	6001	3	2001.5	M	Non-Hispanic White	1	18162
CA	Alameda County	6001	3	2001.5	F	Non-Hispanic White	1	17126
CA	Alameda County	6001	3	2004.5	M	Non-Hispanic White	2	17698
CA	Alameda County	6001	3	2004.5	F	Non-Hispanic White	0	16727
CA	Alameda County	6001	3	2007.5	M	Non-Hispanic White	4	16902
CA	Alameda County	6001	3	2007.5	F	Non-Hispanic White	2	15679
CA	Alameda County	6001	3	2010.5	M	Non-Hispanic White	1	15686
CA	Alameda County	6001	3	2010.5	F	Non-Hispanic White	3	14504
CA	Alameda County	6001	3	2013.5	M	Non-Hispanic White	1	15419
CA	Alameda County	6001	3	2013.5	F	Non-Hispanic White	1	14659
CA	Alameda County	6001	3	2016.5	M	Non-Hispanic White	1	15543
CA	Alameda County	6001	3	2016.5	F	Non-Hispanic White	1	15130
CA	Alameda County	6001	3	2019.5	M	Non-Hispanic White	2	14862
CA	Alameda County	6001	3	2019.5	F	Non-Hispanic White	1	14508
CA	Alameda County	6001	5	2001.5	M	Non-Hispanic White	1	18546
CA	Alameda County	6001	5	2001.5	F	Non-Hispanic White	0	17624
CA	Alameda County	6001	5	2004.5	M	Non-Hispanic White	2	16095
CA	Alameda County	6001	5	2004.5	F	Non-Hispanic White	0	15225
CA	Alameda County	6001	5	2007.5	M	Non-Hispanic White	3	16276
CA	Alameda County	6001	5	2007.5	F	Non-Hispanic White	1	15475
CA	Alameda County	6001	5	2010.5	M	Non-Hispanic White	2	15696
CA	Alameda County	6001	5	2010.5	F	Non-Hispanic White	0	14704
CA	Alameda County	6001	5	2013.5	M	Non-Hispanic White	3	15073
CA	Alameda County	6001	5	2013.5	F	Non-Hispanic White	1	14248
CA	Alameda County	6001	5	2016.5	M	Non-Hispanic White	1	15056
CA	Alameda County	6001	5	2016.5	F	Non-Hispanic White	0	14252
CA	Alameda County	6001	5	2019.5	M	Non-Hispanic White	1	14629
CA	Alameda County	6001	5	2019.5	F	Non-Hispanic White	0	14226
CA	Alameda County	6001	7	2001.5	M	Non-Hispanic White	1	19218
CA	Alameda County	6001	7	2001.5	F	Non-Hispanic White	1	18070
CA	Alameda County	6001	7	2004.5	M	Non-Hispanic White	0	15462
CA	Alameda County	6001	7	2004.5	F	Non-Hispanic White	1	14611
CA	Alameda County	6001	7	2007.5	M	Non-Hispanic White	1	14568
CA	Alameda County	6001	7	2007.5	F	Non-Hispanic White	0	13608
CA	Alameda County	6001	7	2010.5	M	Non-Hispanic White	1	15228
CA	Alameda County	6001	7	2010.5	F	Non-Hispanic White	0	14264
CA	Alameda County	6001	7	2013.5	M	Non-Hispanic White	0	15413
CA	Alameda County	6001	7	2013.5	F	Non-Hispanic White	0	14192
CA	Alameda County	6001	7	2016.5	M	Non-Hispanic White	0	14706
CA	Alameda County	6001	7	2016.5	F	Non-Hispanic White	1	13816
CA	Alameda County	6001	7	2019.5	M	Non-Hispanic White	0	14299
CA	Alameda County	6001	7	2019.5	F	Non-Hispanic White	0	13623
CA	Alameda County	6001	9	2001.5	M	Non-Hispanic White	0	20141
CA	Alameda County	6001	9	2001.5	F	Non-Hispanic White	0	19070
CA	Alameda County	6001	9	2004.5	M	Non-Hispanic White	0	16606
CA	Alameda County	6001	9	2004.5	F	Non-Hispanic White	0	15727
CA	Alameda County	6001	9	2007.5	M	Non-Hispanic White	1	14146
CA	Alameda County	6001	9	2007.5	F	Non-Hispanic White	1	13651
CA	Alameda County	6001	9	2010.5	M	Non-Hispanic White	1	14743
CA	Alameda County	6001	9	2010.5	F	Non-Hispanic White	2	14080
CA	Alameda County	6001	9	2013.5	M	Non-Hispanic White	1	15338
CA	Alameda County	6001	9	2013.5	F	Non-Hispanic White	1	14254
CA	Alameda County	6001	9	2016.5	M	Non-Hispanic White	0	14869
CA	Alameda County	6001	9	2016.5	F	Non-Hispanic White	0	13777
CA	Alameda County	6001	9	2019.5	M	Non-Hispanic White	0	13797
CA	Alameda County	6001	9	2019.5	F	Non-Hispanic White	0	13084
CA	Alameda County	6001	11	2001.5	M	Non-Hispanic White	1	21028
CA	Alameda County	6001	11	2001.5	F	Non-Hispanic White	0	19887
CA	Alameda County	6001	11	2004.5	M	Non-Hispanic White	0	17970
CA	Alameda County	6001	11	2004.5	F	Non-Hispanic White	0	17026
CA	Alameda County	6001	11	2007.5	M	Non-Hispanic White	0	15468
CA	Alameda County	6001	11	2007.5	F	Non-Hispanic White	1	15135
CA	Alameda County	6001	11	2010.5	M	Non-Hispanic White	1	14667
CA	Alameda County	6001	11	2010.5	F	Non-Hispanic White	0	14132
CA	Alameda County	6001	11	2013.5	M	Non-Hispanic White	0	15001
CA	Alameda County	6001	11	2013.5	F	Non-Hispanic White	0	14082
CA	Alameda County	6001	11	2016.5	M	Non-Hispanic White	1	14972
CA	Alameda County	6001	11	2016.5	F	Non-Hispanic White	0	13856
CA	Alameda County	6001	11	2019.5	M	Non-Hispanic White	0	13771
CA	Alameda County	6001	11	2019.5	F	Non-Hispanic White	2	12777
CA	Alameda County	6001	13	2001.5	M	Non-Hispanic White	1	20636
CA	Alameda County	6001	13	2001.5	F	Non-Hispanic White	1	19948
CA	Alameda County	6001	13	2004.5	M	Non-Hispanic White	1	19224
CA	Alameda County	6001	13	2004.5	F	Non-Hispanic White	0	18059
CA	Alameda County	6001	13	2007.5	M	Non-Hispanic White	0	16550
CA	Alameda County	6001	13	2007.5	F	Non-Hispanic White	1	15680
CA	Alameda County	6001	13	2010.5	M	Non-Hispanic White	0	14800
CA	Alameda County	6001	13	2010.5	F	Non-Hispanic White	0	14398
CA	Alameda County	6001	13	2013.5	M	Non-Hispanic White	0	14673
CA	Alameda County	6001	13	2013.5	F	Non-Hispanic White	0	14102
CA	Alameda County	6001	13	2016.5	M	Non-Hispanic White	1	14830
CA	Alameda County	6001	13	2016.5	F	Non-Hispanic White	0	13837
CA	Alameda County	6001	13	2019.5	M	Non-Hispanic White	1	14156
CA	Alameda County	6001	13	2019.5	F	Non-Hispanic White	0	13048
CA	Alameda County	6001	15	2001.5	M	Non-Hispanic White	0	20344
CA	Alameda County	6001	15	2001.5	F	Non-Hispanic White	0	19381
CA	Alameda County	6001	15	2004.5	M	Non-Hispanic White	0	19504
CA	Alameda County	6001	15	2004.5	F	Non-Hispanic White	0	18456
CA	Alameda County	6001	15	2007.5	M	Non-Hispanic White	0	17779
CA	Alameda County	6001	15	2007.5	F	Non-Hispanic White	1	16631
CA	Alameda County	6001	15	2010.5	M	Non-Hispanic White	1	15783
CA	Alameda County	6001	15	2010.5	F	Non-Hispanic White	1	15012
CA	Alameda County	6001	15	2013.5	M	Non-Hispanic White	1	14462
CA	Alameda County	6001	15	2013.5	F	Non-Hispanic White	0	14064
CA	Alameda County	6001	15	2016.5	M	Non-Hispanic White	0	14533
CA	Alameda County	6001	15	2016.5	F	Non-Hispanic White	0	13745
CA	Alameda County	6001	15	2019.5	M	Non-Hispanic White	0	14137
CA	Alameda County	6001	15	2019.5	F	Non-Hispanic White	0	13214
CA	Alameda County	6001	17	2001.5	M	Non-Hispanic White	0	19759
CA	Alameda County	6001	17	2001.5	F	Non-Hispanic White	0	18978
CA	Alameda County	6001	17	2004.5	M	Non-Hispanic White	0	19270
CA	Alameda County	6001	17	2004.5	F	Non-Hispanic White	0	18457
CA	Alameda County	6001	17	2007.5	M	Non-Hispanic White	0	18732
CA	Alameda County	6001	17	2007.5	F	Non-Hispanic White	1	17583
CA	Alameda County	6001	17	2010.5	M	Non-Hispanic White	0	16807
CA	Alameda County	6001	17	2010.5	F	Non-Hispanic White	0	15691
CA	Alameda County	6001	17	2013.5	M	Non-Hispanic White	0	15371
CA	Alameda County	6001	17	2013.5	F	Non-Hispanic White	0	14725
CA	Alameda County	6001	17	2016.5	M	Non-Hispanic White	2	14263
CA	Alameda County	6001	17	2016.5	F	Non-Hispanic White	0	13898
CA	Alameda County	6001	17	2019.5	M	Non-Hispanic White	1	14232
CA	Alameda County	6001	17	2019.5	F	Non-Hispanic White	0	13309
CA	Alameda County	6001	19	2001.5	M	Non-Hispanic White	1	18808
CA	Alameda County	6001	19	2001.5	F	Non-Hispanic White	0	17439
CA	Alameda County	6001	19	2004.5	M	Non-Hispanic White	1	18562
CA	Alameda County	6001	19	2004.5	F	Non-Hispanic White	0	17516
CA	Alameda County	6001	19	2007.5	M	Non-Hispanic White	1	18991
CA	Alameda County	6001	19	2007.5	F	Non-Hispanic White	0	18374
CA	Alameda County	6001	19	2010.5	M	Non-Hispanic White	0	18781
CA	Alameda County	6001	19	2010.5	F	Non-Hispanic White	0	17979
CA	Alameda County	6001	19	2013.5	M	Non-Hispanic White	0	17585
CA	Alameda County	6001	19	2013.5	F	Non-Hispanic White	0	16865
CA	Alameda County	6001	19	2016.5	M	Non-Hispanic White	2	16324
CA	Alameda County	6001	19	2016.5	F	Non-Hispanic White	0	16241
CA	Alameda County	6001	19	2019.5	M	Non-Hispanic White	1	15797
CA	Alameda County	6001	19	2019.5	F	Non-Hispanic White	0	15778
CA	Contra Costa County	6013	1	2001.5	M	Non-Hispanic White	0	18470
CA	Contra Costa County	6013	1	2001.5	F	Non-Hispanic White	0	17849
CA	Contra Costa County	6013	1	2004.5	M	Non-Hispanic White	0	17197
CA	Contra Costa County	6013	1	2004.5	F	Non-Hispanic White	0	16405
CA	Contra Costa County	6013	1	2007.5	M	Non-Hispanic White	0	15094
CA	Contra Costa County	6013	1	2007.5	F	Non-Hispanic White	1	14311
CA	Contra Costa County	6013	1	2010.5	M	Non-Hispanic White	0	13581
CA	Contra Costa County	6013	1	2010.5	F	Non-Hispanic White	0	13257
CA	Contra Costa County	6013	1	2013.5	M	Non-Hispanic White	2	13605
CA	Contra Costa County	6013	1	2013.5	F	Non-Hispanic White	0	13266
CA	Contra Costa County	6013	1	2016.5	M	Non-Hispanic White	1	14064
CA	Contra Costa County	6013	1	2016.5	F	Non-Hispanic White	0	13556
CA	Contra Costa County	6013	1	2019.5	M	Non-Hispanic White	0	12661
CA	Contra Costa County	6013	1	2019.5	F	Non-Hispanic White	0	12096
CA	Contra Costa County	6013	3	2001.5	M	Non-Hispanic White	3	19019
CA	Contra Costa County	6013	3	2001.5	F	Non-Hispanic White	2	18503
CA	Contra Costa County	6013	3	2004.5	M	Non-Hispanic White	2	17661
CA	Contra Costa County	6013	3	2004.5	F	Non-Hispanic White	3	17284
CA	Contra Costa County	6013	3	2007.5	M	Non-Hispanic White	2	16391
CA	Contra Costa County	6013	3	2007.5	F	Non-Hispanic White	0	15758
CA	Contra Costa County	6013	3	2010.5	M	Non-Hispanic White	0	14878
CA	Contra Costa County	6013	3	2010.5	F	Non-Hispanic White	0	14530
CA	Contra Costa County	6013	3	2013.5	M	Non-Hispanic White	3	14498
CA	Contra Costa County	6013	3	2013.5	F	Non-Hispanic White	0	14072
CA	Contra Costa County	6013	3	2016.5	M	Non-Hispanic White	0	14864
CA	Contra Costa County	6013	3	2016.5	F	Non-Hispanic White	3	14228
CA	Contra Costa County	6013	3	2019.5	M	Non-Hispanic White	1	14137
CA	Contra Costa County	6013	3	2019.5	F	Non-Hispanic White	1	13647
CA	Contra Costa County	6013	5	2001.5	M	Non-Hispanic White	2	20513
CA	Contra Costa County	6013	5	2001.5	F	Non-Hispanic White	1	19461
CA	Contra Costa County	6013	5	2004.5	M	Non-Hispanic White	2	18138
CA	Contra Costa County	6013	5	2004.5	F	Non-Hispanic White	1	17598
CA	Contra Costa County	6013	5	2007.5	M	Non-Hispanic White	1	17253
CA	Contra Costa County	6013	5	2007.5	F	Non-Hispanic White	1	16656
CA	Contra Costa County	6013	5	2010.5	M	Non-Hispanic White	3	16540
CA	Contra Costa County	6013	5	2010.5	F	Non-Hispanic White	1	15426
CA	Contra Costa County	6013	5	2013.5	M	Non-Hispanic White	0	15189
CA	Contra Costa County	6013	5	2013.5	F	Non-Hispanic White	1	14742
CA	Contra Costa County	6013	5	2016.5	M	Non-Hispanic White	2	15014
CA	Contra Costa County	6013	5	2016.5	F	Non-Hispanic White	0	14731
CA	Contra Costa County	6013	5	2019.5	M	Non-Hispanic White	0	14966
CA	Contra Costa County	6013	5	2019.5	F	Non-Hispanic White	2	14190
CA	Contra Costa County	6013	7	2001.5	M	Non-Hispanic White	0	21487
CA	Contra Costa County	6013	7	2001.5	F	Non-Hispanic White	1	20158
CA	Contra Costa County	6013	7	2004.5	M	Non-Hispanic White	0	18843
CA	Contra Costa County	6013	7	2004.5	F	Non-Hispanic White	0	18204
CA	Contra Costa County	6013	7	2007.5	M	Non-Hispanic White	2	17037
CA	Contra Costa County	6013	7	2007.5	F	Non-Hispanic White	1	16762
CA	Contra Costa County	6013	7	2010.5	M	Non-Hispanic White	1	17140
CA	Contra Costa County	6013	7	2010.5	F	Non-Hispanic White	0	16389
CA	Contra Costa County	6013	7	2013.5	M	Non-Hispanic White	0	16475
CA	Contra Costa County	6013	7	2013.5	F	Non-Hispanic White	2	15578
CA	Contra Costa County	6013	7	2016.5	M	Non-Hispanic White	2	15353
CA	Contra Costa County	6013	7	2016.5	F	Non-Hispanic White	3	15017
CA	Contra Costa County	6013	7	2019.5	M	Non-Hispanic White	1	14998
CA	Contra Costa County	6013	7	2019.5	F	Non-Hispanic White	0	14368
CA	Contra Costa County	6013	9	2001.5	M	Non-Hispanic White	1	22768
CA	Contra Costa County	6013	9	2001.5	F	Non-Hispanic White	1	21403
CA	Contra Costa County	6013	9	2004.5	M	Non-Hispanic White	2	20432
CA	Contra Costa County	6013	9	2004.5	F	Non-Hispanic White	0	19134
CA	Contra Costa County	6013	9	2007.5	M	Non-Hispanic White	0	17731
CA	Contra Costa County	6013	9	2007.5	F	Non-Hispanic White	0	17403
CA	Contra Costa County	6013	9	2010.5	M	Non-Hispanic White	0	17277
CA	Contra Costa County	6013	9	2010.5	F	Non-Hispanic White	1	17006
CA	Contra Costa County	6013	9	2013.5	M	Non-Hispanic White	0	17446
CA	Contra Costa County	6013	9	2013.5	F	Non-Hispanic White	2	16598
CA	Contra Costa County	6013	9	2016.5	M	Non-Hispanic White	0	16105
CA	Contra Costa County	6013	9	2016.5	F	Non-Hispanic White	0	15734
CA	Contra Costa County	6013	9	2019.5	M	Non-Hispanic White	0	14966
CA	Contra Costa County	6013	9	2019.5	F	Non-Hispanic White	2	14695
CA	Contra Costa County	6013	11	2001.5	M	Non-Hispanic White	0	23993
CA	Contra Costa County	6013	11	2001.5	F	Non-Hispanic White	1	22851
CA	Contra Costa County	6013	11	2004.5	M	Non-Hispanic White	0	21696
CA	Contra Costa County	6013	11	2004.5	F	Non-Hispanic White	0	20590
CA	Contra Costa County	6013	11	2007.5	M	Non-Hispanic White	0	19780
CA	Contra Costa County	6013	11	2007.5	F	Non-Hispanic White	0	18827
CA	Contra Costa County	6013	11	2010.5	M	Non-Hispanic White	1	18127
CA	Contra Costa County	6013	11	2010.5	F	Non-Hispanic White	1	17858
CA	Contra Costa County	6013	11	2013.5	M	Non-Hispanic White	1	17579
CA	Contra Costa County	6013	11	2013.5	F	Non-Hispanic White	1	17270
CA	Contra Costa County	6013	11	2016.5	M	Non-Hispanic White	0	17331
CA	Contra Costa County	6013	11	2016.5	F	Non-Hispanic White	1	16364
CA	Contra Costa County	6013	11	2019.5	M	Non-Hispanic White	0	15422
CA	Contra Costa County	6013	11	2019.5	F	Non-Hispanic White	0	15251
CA	Contra Costa County	6013	13	2001.5	M	Non-Hispanic White	0	23378
CA	Contra Costa County	6013	13	2001.5	F	Non-Hispanic White	0	22002
CA	Contra Costa County	6013	13	2004.5	M	Non-Hispanic White	0	23033
CA	Contra Costa County	6013	13	2004.5	F	Non-Hispanic White	0	21881
CA	Contra Costa County	6013	13	2007.5	M	Non-Hispanic White	0	20457
CA	Contra Costa County	6013	13	2007.5	F	Non-Hispanic White	0	19234
CA	Contra Costa County	6013	13	2010.5	M	Non-Hispanic White	0	18764
CA	Contra Costa County	6013	13	2010.5	F	Non-Hispanic White	0	18166
CA	Contra Costa County	6013	13	2013.5	M	Non-Hispanic White	0	18164
CA	Contra Costa County	6013	13	2013.5	F	Non-Hispanic White	0	17755
CA	Contra Costa County	6013	13	2016.5	M	Non-Hispanic White	0	17798
CA	Contra Costa County	6013	13	2016.5	F	Non-Hispanic White	1	17134
CA	Contra Costa County	6013	13	2019.5	M	Non-Hispanic White	0	16620
CA	Contra Costa County	6013	13	2019.5	F	Non-Hispanic White	0	15707
CA	Contra Costa County	6013	15	2001.5	M	Non-Hispanic White	0	22886
CA	Contra Costa County	6013	15	2001.5	F	Non-Hispanic White	0	21686
CA	Contra Costa County	6013	15	2004.5	M	Non-Hispanic White	0	23282
CA	Contra Costa County	6013	15	2004.5	F	Non-Hispanic White	2	22029
CA	Contra Costa County	6013	15	2007.5	M	Non-Hispanic White	0	21714
CA	Contra Costa County	6013	15	2007.5	F	Non-Hispanic White	1	20593
CA	Contra Costa County	6013	15	2010.5	M	Non-Hispanic White	0	19871
CA	Contra Costa County	6013	15	2010.5	F	Non-Hispanic White	0	18753
CA	Contra Costa County	6013	15	2013.5	M	Non-Hispanic White	0	18626
CA	Contra Costa County	6013	15	2013.5	F	Non-Hispanic White	0	18098
CA	Contra Costa County	6013	15	2016.5	M	Non-Hispanic White	1	18018
CA	Contra Costa County	6013	15	2016.5	F	Non-Hispanic White	0	17559
CA	Contra Costa County	6013	15	2019.5	M	Non-Hispanic White	1	17576
CA	Contra Costa County	6013	15	2019.5	F	Non-Hispanic White	0	16416
CA	Contra Costa County	6013	17	2001.5	M	Non-Hispanic White	0	22008
CA	Contra Costa County	6013	17	2001.5	F	Non-Hispanic White	1	21070
CA	Contra Costa County	6013	17	2004.5	M	Non-Hispanic White	1	22627
CA	Contra Costa County	6013	17	2004.5	F	Non-Hispanic White	0	20968
CA	Contra Costa County	6013	17	2007.5	M	Non-Hispanic White	0	22694
CA	Contra Costa County	6013	17	2007.5	F	Non-Hispanic White	1	21106
CA	Contra Costa County	6013	17	2010.5	M	Non-Hispanic White	0	20978
CA	Contra Costa County	6013	17	2010.5	F	Non-Hispanic White	0	19226
CA	Contra Costa County	6013	17	2013.5	M	Non-Hispanic White	0	19376
CA	Contra Costa County	6013	17	2013.5	F	Non-Hispanic White	0	18515
CA	Contra Costa County	6013	17	2016.5	M	Non-Hispanic White	1	18427
CA	Contra Costa County	6013	17	2016.5	F	Non-Hispanic White	0	18003
CA	Contra Costa County	6013	17	2019.5	M	Non-Hispanic White	0	17552
CA	Contra Costa County	6013	17	2019.5	F	Non-Hispanic White	0	17183
CA	Contra Costa County	6013	19	2001.5	M	Non-Hispanic White	0	17382
CA	Contra Costa County	6013	19	2001.5	F	Non-Hispanic White	0	15791
CA	Contra Costa County	6013	19	2004.5	M	Non-Hispanic White	0	17611
CA	Contra Costa County	6013	19	2004.5	F	Non-Hispanic White	0	16199
CA	Contra Costa County	6013	19	2007.5	M	Non-Hispanic White	2	17361
CA	Contra Costa County	6013	19	2007.5	F	Non-Hispanic White	0	15273
CA	Contra Costa County	6013	19	2010.5	M	Non-Hispanic White	0	17123
CA	Contra Costa County	6013	19	2010.5	F	Non-Hispanic White	1	15126
CA	Contra Costa County	6013	19	2013.5	M	Non-Hispanic White	1	16634
CA	Contra Costa County	6013	19	2013.5	F	Non-Hispanic White	0	14983
CA	Contra Costa County	6013	19	2016.5	M	Non-Hispanic White	0	14990
CA	Contra Costa County	6013	19	2016.5	F	Non-Hispanic White	1	14198
CA	Contra Costa County	6013	19	2019.5	M	Non-Hispanic White	0	14215
CA	Contra Costa County	6013	19	2019.5	F	Non-Hispanic White	0	13517
CA	Marin County	6041	1	2001.5	M	Non-Hispanic White	0	5938
CA	Marin County	6041	1	2001.5	F	Non-Hispanic White	0	5639
CA	Marin County	6041	1	2004.5	M	Non-Hispanic White	0	5810
CA	Marin County	6041	1	2004.5	F	Non-Hispanic White	0	5524
CA	Marin County	6041	1	2007.5	M	Non-Hispanic White	0	5683
CA	Marin County	6041	1	2007.5	F	Non-Hispanic White	0	5318
CA	Marin County	6041	1	2010.5	M	Non-Hispanic White	2	4895
CA	Marin County	6041	1	2010.5	F	Non-Hispanic White	0	4574
CA	Marin County	6041	1	2013.5	M	Non-Hispanic White	1	4281
CA	Marin County	6041	1	2013.5	F	Non-Hispanic White	0	4236
CA	Marin County	6041	1	2016.5	M	Non-Hispanic White	0	4127
CA	Marin County	6041	1	2016.5	F	Non-Hispanic White	0	4055
CA	Marin County	6041	1	2019.5	M	Non-Hispanic White	0	3639
CA	Marin County	6041	1	2019.5	F	Non-Hispanic White	0	3497
CA	Marin County	6041	3	2001.5	M	Non-Hispanic White	0	5703
CA	Marin County	6041	3	2001.5	F	Non-Hispanic White	0	5637
CA	Marin County	6041	3	2004.5	M	Non-Hispanic White	0	5594
CA	Marin County	6041	3	2004.5	F	Non-Hispanic White	0	5489
CA	Marin County	6041	3	2007.5	M	Non-Hispanic White	0	5679
CA	Marin County	6041	3	2007.5	F	Non-Hispanic White	0	5454
CA	Marin County	6041	3	2010.5	M	Non-Hispanic White	2	5590
CA	Marin County	6041	3	2010.5	F	Non-Hispanic White	0	5301
CA	Marin County	6041	3	2013.5	M	Non-Hispanic White	1	4941
CA	Marin County	6041	3	2013.5	F	Non-Hispanic White	1	4670
CA	Marin County	6041	3	2016.5	M	Non-Hispanic White	0	4591
CA	Marin County	6041	3	2016.5	F	Non-Hispanic White	0	4621
CA	Marin County	6041	3	2019.5	M	Non-Hispanic White	1	4112
CA	Marin County	6041	3	2019.5	F	Non-Hispanic White	0	4121
CA	Marin County	6041	5	2001.5	M	Non-Hispanic White	0	5974
CA	Marin County	6041	5	2001.5	F	Non-Hispanic White	0	5827
CA	Marin County	6041	5	2004.5	M	Non-Hispanic White	4	5675
CA	Marin County	6041	5	2004.5	F	Non-Hispanic White	0	5612
CA	Marin County	6041	5	2007.5	M	Non-Hispanic White	0	6067
CA	Marin County	6041	5	2007.5	F	Non-Hispanic White	0	5804
CA	Marin County	6041	5	2010.5	M	Non-Hispanic White	0	6180
CA	Marin County	6041	5	2010.5	F	Non-Hispanic White	1	5876
CA	Marin County	6041	5	2013.5	M	Non-Hispanic White	0	5816
CA	Marin County	6041	5	2013.5	F	Non-Hispanic White	0	5516
CA	Marin County	6041	5	2016.5	M	Non-Hispanic White	0	5000
CA	Marin County	6041	5	2016.5	F	Non-Hispanic White	1	4764
CA	Marin County	6041	5	2019.5	M	Non-Hispanic White	1	4613
CA	Marin County	6041	5	2019.5	F	Non-Hispanic White	1	4682
CA	Marin County	6041	7	2001.5	M	Non-Hispanic White	0	6287
CA	Marin County	6041	7	2001.5	F	Non-Hispanic White	0	5913
CA	Marin County	6041	7	2004.5	M	Non-Hispanic White	1	5884
CA	Marin County	6041	7	2004.5	F	Non-Hispanic White	0	5878
CA	Marin County	6041	7	2007.5	M	Non-Hispanic White	0	6050
CA	Marin County	6041	7	2007.5	F	Non-Hispanic White	0	5949
CA	Marin County	6041	7	2010.5	M	Non-Hispanic White	0	6469
CA	Marin County	6041	7	2010.5	F	Non-Hispanic White	0	6272
CA	Marin County	6041	7	2013.5	M	Non-Hispanic White	0	6366
CA	Marin County	6041	7	2013.5	F	Non-Hispanic White	0	6064
CA	Marin County	6041	7	2016.5	M	Non-Hispanic White	0	5693
CA	Marin County	6041	7	2016.5	F	Non-Hispanic White	1	5380
CA	Marin County	6041	7	2019.5	M	Non-Hispanic White	1	4908
CA	Marin County	6041	7	2019.5	F	Non-Hispanic White	0	4844
CA	Marin County	6041	9	2001.5	M	Non-Hispanic White	0	6824
CA	Marin County	6041	9	2001.5	F	Non-Hispanic White	0	6331
CA	Marin County	6041	9	2004.5	M	Non-Hispanic White	0	6251
CA	Marin County	6041	9	2004.5	F	Non-Hispanic White	0	5893
CA	Marin County	6041	9	2007.5	M	Non-Hispanic White	0	6037
CA	Marin County	6041	9	2007.5	F	Non-Hispanic White	0	5798
CA	Marin County	6041	9	2010.5	M	Non-Hispanic White	1	6463
CA	Marin County	6041	9	2010.5	F	Non-Hispanic White	1	6140
CA	Marin County	6041	9	2013.5	M	Non-Hispanic White	0	6692
CA	Marin County	6041	9	2013.5	F	Non-Hispanic White	0	6439
CA	Marin County	6041	9	2016.5	M	Non-Hispanic White	0	6330
CA	Marin County	6041	9	2016.5	F	Non-Hispanic White	0	6043
CA	Marin County	6041	9	2019.5	M	Non-Hispanic White	0	5425
CA	Marin County	6041	9	2019.5	F	Non-Hispanic White	0	4980
CA	Marin County	6041	11	2001.5	M	Non-Hispanic White	0	7213
CA	Marin County	6041	11	2001.5	F	Non-Hispanic White	0	6703
CA	Marin County	6041	11	2004.5	M	Non-Hispanic White	0	6600
CA	Marin County	6041	11	2004.5	F	Non-Hispanic White	0	6207
CA	Marin County	6041	11	2007.5	M	Non-Hispanic White	0	6207
CA	Marin County	6041	11	2007.5	F	Non-Hispanic White	1	6044
CA	Marin County	6041	11	2010.5	M	Non-Hispanic White	0	6241
CA	Marin County	6041	11	2010.5	F	Non-Hispanic White	0	6115
CA	Marin County	6041	11	2013.5	M	Non-Hispanic White	0	6702
CA	Marin County	6041	11	2013.5	F	Non-Hispanic White	0	6385
CA	Marin County	6041	11	2016.5	M	Non-Hispanic White	0	6727
CA	Marin County	6041	11	2016.5	F	Non-Hispanic White	0	6509
CA	Marin County	6041	11	2019.5	M	Non-Hispanic White	0	6116
CA	Marin County	6041	11	2019.5	F	Non-Hispanic White	1	5682
CA	Marin County	6041	13	2001.5	M	Non-Hispanic White	0	7069
CA	Marin County	6041	13	2001.5	F	Non-Hispanic White	0	6532
CA	Marin County	6041	13	2004.5	M	Non-Hispanic White	0	7018
CA	Marin County	6041	13	2004.5	F	Non-Hispanic White	0	6525
CA	Marin County	6041	13	2007.5	M	Non-Hispanic White	0	6415
CA	Marin County	6041	13	2007.5	F	Non-Hispanic White	1	6056
CA	Marin County	6041	13	2010.5	M	Non-Hispanic White	1	6066
CA	Marin County	6041	13	2010.5	F	Non-Hispanic White	0	5928
CA	Marin County	6041	13	2013.5	M	Non-Hispanic White	1	6531
CA	Marin County	6041	13	2013.5	F	Non-Hispanic White	0	6214
CA	Marin County	6041	13	2016.5	M	Non-Hispanic White	0	6906
CA	Marin County	6041	13	2016.5	F	Non-Hispanic White	0	6636
CA	Marin County	6041	13	2019.5	M	Non-Hispanic White	0	6563
CA	Marin County	6041	13	2019.5	F	Non-Hispanic White	1	6317
CA	Marin County	6041	15	2001.5	M	Non-Hispanic White	0	6741
CA	Marin County	6041	15	2001.5	F	Non-Hispanic White	0	6436
CA	Marin County	6041	15	2004.5	M	Non-Hispanic White	0	7162
CA	Marin County	6041	15	2004.5	F	Non-Hispanic White	0	6621
CA	Marin County	6041	15	2007.5	M	Non-Hispanic White	0	6667
CA	Marin County	6041	15	2007.5	F	Non-Hispanic White	0	6337
CA	Marin County	6041	15	2010.5	M	Non-Hispanic White	0	6180
CA	Marin County	6041	15	2010.5	F	Non-Hispanic White	0	5973
CA	Marin County	6041	15	2013.5	M	Non-Hispanic White	0	6168
CA	Marin County	6041	15	2013.5	F	Non-Hispanic White	0	6144
CA	Marin County	6041	15	2016.5	M	Non-Hispanic White	0	6769
CA	Marin County	6041	15	2016.5	F	Non-Hispanic White	0	6411
CA	Marin County	6041	15	2019.5	M	Non-Hispanic White	1	6829
CA	Marin County	6041	15	2019.5	F	Non-Hispanic White	0	6587
CA	Marin County	6041	17	2001.5	M	Non-Hispanic White	0	6338
CA	Marin County	6041	17	2001.5	F	Non-Hispanic White	0	5988
CA	Marin County	6041	17	2004.5	M	Non-Hispanic White	0	6713
CA	Marin County	6041	17	2004.5	F	Non-Hispanic White	0	6262
CA	Marin County	6041	17	2007.5	M	Non-Hispanic White	0	6934
CA	Marin County	6041	17	2007.5	F	Non-Hispanic White	0	6301
CA	Marin County	6041	17	2010.5	M	Non-Hispanic White	0	6296
CA	Marin County	6041	17	2010.5	F	Non-Hispanic White	0	5862
CA	Marin County	6041	17	2013.5	M	Non-Hispanic White	0	6163
CA	Marin County	6041	17	2013.5	F	Non-Hispanic White	0	6039
CA	Marin County	6041	17	2016.5	M	Non-Hispanic White	0	6293
CA	Marin County	6041	17	2016.5	F	Non-Hispanic White	0	6265
CA	Marin County	6041	17	2019.5	M	Non-Hispanic White	0	6748
CA	Marin County	6041	17	2019.5	F	Non-Hispanic White	0	6502
CA	Marin County	6041	19	2001.5	M	Non-Hispanic White	0	4438
CA	Marin County	6041	19	2001.5	F	Non-Hispanic White	0	3924
CA	Marin County	6041	19	2004.5	M	Non-Hispanic White	1	4560
CA	Marin County	6041	19	2004.5	F	Non-Hispanic White	0	4122
CA	Marin County	6041	19	2007.5	M	Non-Hispanic White	1	4410
CA	Marin County	6041	19	2007.5	F	Non-Hispanic White	0	3801
CA	Marin County	6041	19	2010.5	M	Non-Hispanic White	0	4502
CA	Marin County	6041	19	2010.5	F	Non-Hispanic White	0	3857
CA	Marin County	6041	19	2013.5	M	Non-Hispanic White	0	5051
CA	Marin County	6041	19	2013.5	F	Non-Hispanic White	0	4725
CA	Marin County	6041	19	2016.5	M	Non-Hispanic White	0	4831
CA	Marin County	6041	19	2016.5	F	Non-Hispanic White	0	4720
CA	Marin County	6041	19	2019.5	M	Non-Hispanic White	0	5131
CA	Marin County	6041	19	2019.5	F	Non-Hispanic White	0	4816
CA	San Francisco County	6075	1	2001.5	M	Non-Hispanic White	0	8222
CA	San Francisco County	6075	1	2001.5	F	Non-Hispanic White	1	7961
CA	San Francisco County	6075	1	2004.5	M	Non-Hispanic White	0	9573
CA	San Francisco County	6075	1	2004.5	F	Non-Hispanic White	0	9461
CA	San Francisco County	6075	1	2007.5	M	Non-Hispanic White	0	10123
CA	San Francisco County	6075	1	2007.5	F	Non-Hispanic White	1	9635
CA	San Francisco County	6075	1	2010.5	M	Non-Hispanic White	0	10550
CA	San Francisco County	6075	1	2010.5	F	Non-Hispanic White	0	10078
CA	San Francisco County	6075	1	2013.5	M	Non-Hispanic White	1	11673
CA	San Francisco County	6075	1	2013.5	F	Non-Hispanic White	0	11075
CA	San Francisco County	6075	1	2016.5	M	Non-Hispanic White	2	11630
CA	San Francisco County	6075	1	2016.5	F	Non-Hispanic White	0	11236
CA	San Francisco County	6075	1	2019.5	M	Non-Hispanic White	0	10988
CA	San Francisco County	6075	1	2019.5	F	Non-Hispanic White	0	10531
CA	San Francisco County	6075	3	2001.5	M	Non-Hispanic White	0	5751
CA	San Francisco County	6075	3	2001.5	F	Non-Hispanic White	1	5417
CA	San Francisco County	6075	3	2004.5	M	Non-Hispanic White	1	7028
CA	San Francisco County	6075	3	2004.5	F	Non-Hispanic White	0	6857
CA	San Francisco County	6075	3	2007.5	M	Non-Hispanic White	0	7735
CA	San Francisco County	6075	3	2007.5	F	Non-Hispanic White	0	7471
CA	San Francisco County	6075	3	2010.5	M	Non-Hispanic White	0	8186
CA	San Francisco County	6075	3	2010.5	F	Non-Hispanic White	0	7759
CA	San Francisco County	6075	3	2013.5	M	Non-Hispanic White	0	8619
CA	San Francisco County	6075	3	2013.5	F	Non-Hispanic White	0	8395
CA	San Francisco County	6075	3	2016.5	M	Non-Hispanic White	0	9231
CA	San Francisco County	6075	3	2016.5	F	Non-Hispanic White	0	8598
CA	San Francisco County	6075	3	2019.5	M	Non-Hispanic White	0	8882
CA	San Francisco County	6075	3	2019.5	F	Non-Hispanic White	1	8561
CA	San Francisco County	6075	5	2001.5	M	Non-Hispanic White	1	4927
CA	San Francisco County	6075	5	2001.5	F	Non-Hispanic White	0	4483
CA	San Francisco County	6075	5	2004.5	M	Non-Hispanic White	0	4965
CA	San Francisco County	6075	5	2004.5	F	Non-Hispanic White	1	4898
CA	San Francisco County	6075	5	2007.5	M	Non-Hispanic White	0	6217
CA	San Francisco County	6075	5	2007.5	F	Non-Hispanic White	0	6360
CA	San Francisco County	6075	5	2010.5	M	Non-Hispanic White	0	6632
CA	San Francisco County	6075	5	2010.5	F	Non-Hispanic White	0	6606
CA	San Francisco County	6075	5	2013.5	M	Non-Hispanic White	0	7111
CA	San Francisco County	6075	5	2013.5	F	Non-Hispanic White	1	6757
CA	San Francisco County	6075	5	2016.5	M	Non-Hispanic White	0	7700
CA	San Francisco County	6075	5	2016.5	F	Non-Hispanic White	0	7362
CA	San Francisco County	6075	5	2019.5	M	Non-Hispanic White	1	7680
CA	San Francisco County	6075	5	2019.5	F	Non-Hispanic White	3	7354
CA	San Francisco County	6075	7	2001.5	M	Non-Hispanic White	0	4471
CA	San Francisco County	6075	7	2001.5	F	Non-Hispanic White	0	4055
CA	San Francisco County	6075	7	2004.5	M	Non-Hispanic White	0	4112
CA	San Francisco County	6075	7	2004.5	F	Non-Hispanic White	0	3843
CA	San Francisco County	6075	7	2007.5	M	Non-Hispanic White	0	4672
CA	San Francisco County	6075	7	2007.5	F	Non-Hispanic White	0	4749
CA	San Francisco County	6075	7	2010.5	M	Non-Hispanic White	0	5674
CA	San Francisco County	6075	7	2010.5	F	Non-Hispanic White	1	5861
CA	San Francisco County	6075	7	2013.5	M	Non-Hispanic White	0	6177
CA	San Francisco County	6075	7	2013.5	F	Non-Hispanic White	0	6088
CA	San Francisco County	6075	7	2016.5	M	Non-Hispanic White	0	6565
CA	San Francisco County	6075	7	2016.5	F	Non-Hispanic White	0	6299
CA	San Francisco County	6075	7	2019.5	M	Non-Hispanic White	1	6983
CA	San Francisco County	6075	7	2019.5	F	Non-Hispanic White	0	6569
CA	San Francisco County	6075	9	2001.5	M	Non-Hispanic White	0	4369
CA	San Francisco County	6075	9	2001.5	F	Non-Hispanic White	0	4130
CA	San Francisco County	6075	9	2004.5	M	Non-Hispanic White	0	3963
CA	San Francisco County	6075	9	2004.5	F	Non-Hispanic White	0	3665
CA	San Francisco County	6075	9	2007.5	M	Non-Hispanic White	0	3781
CA	San Francisco County	6075	9	2007.5	F	Non-Hispanic White	0	3570
CA	San Francisco County	6075	9	2010.5	M	Non-Hispanic White	0	4788
CA	San Francisco County	6075	9	2010.5	F	Non-Hispanic White	0	4867
CA	San Francisco County	6075	9	2013.5	M	Non-Hispanic White	0	5667
CA	San Francisco County	6075	9	2013.5	F	Non-Hispanic White	0	5731
CA	San Francisco County	6075	9	2016.5	M	Non-Hispanic White	0	5956
CA	San Francisco County	6075	9	2016.5	F	Non-Hispanic White	0	5824
CA	San Francisco County	6075	9	2019.5	M	Non-Hispanic White	1	6143
CA	San Francisco County	6075	9	2019.5	F	Non-Hispanic White	0	6146
CA	San Francisco County	6075	11	2001.5	M	Non-Hispanic White	0	4545
CA	San Francisco County	6075	11	2001.5	F	Non-Hispanic White	0	4394
CA	San Francisco County	6075	11	2004.5	M	Non-Hispanic White	0	4228
CA	San Francisco County	6075	11	2004.5	F	Non-Hispanic White	0	3864
CA	San Francisco County	6075	11	2007.5	M	Non-Hispanic White	1	4133
CA	San Francisco County	6075	11	2007.5	F	Non-Hispanic White	1	3775
CA	San Francisco County	6075	11	2010.5	M	Non-Hispanic White	1	4387
CA	San Francisco County	6075	11	2010.5	F	Non-Hispanic White	0	4140
CA	San Francisco County	6075	11	2013.5	M	Non-Hispanic White	0	4999
CA	San Francisco County	6075	11	2013.5	F	Non-Hispanic White	0	5107
CA	San Francisco County	6075	11	2016.5	M	Non-Hispanic White	0	5444
CA	San Francisco County	6075	11	2016.5	F	Non-Hispanic White	0	5587
CA	San Francisco County	6075	11	2019.5	M	Non-Hispanic White	0	5680
CA	San Francisco County	6075	11	2019.5	F	Non-Hispanic White	0	5466
CA	San Francisco County	6075	13	2001.5	M	Non-Hispanic White	2	4381
CA	San Francisco County	6075	13	2001.5	F	Non-Hispanic White	0	4285
CA	San Francisco County	6075	13	2004.5	M	Non-Hispanic White	0	4056
CA	San Francisco County	6075	13	2004.5	F	Non-Hispanic White	0	4004
CA	San Francisco County	6075	13	2007.5	M	Non-Hispanic White	0	3828
CA	San Francisco County	6075	13	2007.5	F	Non-Hispanic White	0	3637
CA	San Francisco County	6075	13	2010.5	M	Non-Hispanic White	1	3989
CA	San Francisco County	6075	13	2010.5	F	Non-Hispanic White	0	3778
CA	San Francisco County	6075	13	2013.5	M	Non-Hispanic White	0	4509
CA	San Francisco County	6075	13	2013.5	F	Non-Hispanic White	0	4411
CA	San Francisco County	6075	13	2016.5	M	Non-Hispanic White	0	5162
CA	San Francisco County	6075	13	2016.5	F	Non-Hispanic White	0	5236
CA	San Francisco County	6075	13	2019.5	M	Non-Hispanic White	0	5260
CA	San Francisco County	6075	13	2019.5	F	Non-Hispanic White	0	5368
CA	San Francisco County	6075	15	2001.5	M	Non-Hispanic White	0	4251
CA	San Francisco County	6075	15	2001.5	F	Non-Hispanic White	0	4177
CA	San Francisco County	6075	15	2004.5	M	Non-Hispanic White	0	4200
CA	San Francisco County	6075	15	2004.5	F	Non-Hispanic White	0	4061
CA	San Francisco County	6075	15	2007.5	M	Non-Hispanic White	0	3899
CA	San Francisco County	6075	15	2007.5	F	Non-Hispanic White	0	3730
CA	San Francisco County	6075	15	2010.5	M	Non-Hispanic White	0	3732
CA	San Francisco County	6075	15	2010.5	F	Non-Hispanic White	0	3568
CA	San Francisco County	6075	15	2013.5	M	Non-Hispanic White	0	4071
CA	San Francisco County	6075	15	2013.5	F	Non-Hispanic White	0	3863
CA	San Francisco County	6075	15	2016.5	M	Non-Hispanic White	0	4522
CA	San Francisco County	6075	15	2016.5	F	Non-Hispanic White	0	4609
CA	San Francisco County	6075	15	2019.5	M	Non-Hispanic White	0	5108
CA	San Francisco County	6075	15	2019.5	F	Non-Hispanic White	0	5243
CA	San Francisco County	6075	17	2001.5	M	Non-Hispanic White	0	4345
CA	San Francisco County	6075	17	2001.5	F	Non-Hispanic White	0	4146
CA	San Francisco County	6075	17	2004.5	M	Non-Hispanic White	0	4129
CA	San Francisco County	6075	17	2004.5	F	Non-Hispanic White	0	4096
CA	San Francisco County	6075	17	2007.5	M	Non-Hispanic White	0	4167
CA	San Francisco County	6075	17	2007.5	F	Non-Hispanic White	0	4006
CA	San Francisco County	6075	17	2010.5	M	Non-Hispanic White	0	3932
CA	San Francisco County	6075	17	2010.5	F	Non-Hispanic White	0	3661
CA	San Francisco County	6075	17	2013.5	M	Non-Hispanic White	0	3763
CA	San Francisco County	6075	17	2013.5	F	Non-Hispanic White	0	3705
CA	San Francisco County	6075	17	2016.5	M	Non-Hispanic White	0	4205
CA	San Francisco County	6075	17	2016.5	F	Non-Hispanic White	0	4170
CA	San Francisco County	6075	17	2019.5	M	Non-Hispanic White	0	4577
CA	San Francisco County	6075	17	2019.5	F	Non-Hispanic White	0	4975
CA	San Francisco County	6075	19	2001.5	M	Non-Hispanic White	0	5247
CA	San Francisco County	6075	19	2001.5	F	Non-Hispanic White	0	5894
CA	San Francisco County	6075	19	2004.5	M	Non-Hispanic White	1	5464
CA	San Francisco County	6075	19	2004.5	F	Non-Hispanic White	0	6654
CA	San Francisco County	6075	19	2007.5	M	Non-Hispanic White	0	6114
CA	San Francisco County	6075	19	2007.5	F	Non-Hispanic White	0	7822
CA	San Francisco County	6075	19	2010.5	M	Non-Hispanic White	0	6183
CA	San Francisco County	6075	19	2010.5	F	Non-Hispanic White	0	8044
CA	San Francisco County	6075	19	2013.5	M	Non-Hispanic White	0	5584
CA	San Francisco County	6075	19	2013.5	F	Non-Hispanic White	0	6932
CA	San Francisco County	6075	19	2016.5	M	Non-Hispanic White	0	5513
CA	San Francisco County	6075	19	2016.5	F	Non-Hispanic White	0	7062
CA	San Francisco County	6075	19	2019.5	M	Non-Hispanic White	0	6054
CA	San Francisco County	6075	19	2019.5	F	Non-Hispanic White	0	7882
CA	San Mateo County	6081	1	2001.5	M	Non-Hispanic White	0	12441
CA	San Mateo County	6081	1	2001.5	F	Non-Hispanic White	1	11447
CA	San Mateo County	6081	1	2004.5	M	Non-Hispanic White	0	11662
CA	San Mateo County	6081	1	2004.5	F	Non-Hispanic White	0	11416
CA	San Mateo County	6081	1	2007.5	M	Non-Hispanic White	1	10752
CA	San Mateo County	6081	1	2007.5	F	Non-Hispanic White	0	10433
CA	San Mateo County	6081	1	2010.5	M	Non-Hispanic White	0	9628
CA	San Mateo County	6081	1	2010.5	F	Non-Hispanic White	1	9531
CA	San Mateo County	6081	1	2013.5	M	Non-Hispanic White	1	9391
CA	San Mateo County	6081	1	2013.5	F	Non-Hispanic White	0	9054
CA	San Mateo County	6081	1	2016.5	M	Non-Hispanic White	0	9657
CA	San Mateo County	6081	1	2016.5	F	Non-Hispanic White	0	8950
CA	San Mateo County	6081	1	2019.5	M	Non-Hispanic White	0	8580
CA	San Mateo County	6081	1	2019.5	F	Non-Hispanic White	0	8091
CA	San Mateo County	6081	3	2001.5	M	Non-Hispanic White	2	11272
CA	San Mateo County	6081	3	2001.5	F	Non-Hispanic White	1	10494
CA	San Mateo County	6081	3	2004.5	M	Non-Hispanic White	1	11101
CA	San Mateo County	6081	3	2004.5	F	Non-Hispanic White	1	10455
CA	San Mateo County	6081	3	2007.5	M	Non-Hispanic White	0	10531
CA	San Mateo County	6081	3	2007.5	F	Non-Hispanic White	0	10316
CA	San Mateo County	6081	3	2010.5	M	Non-Hispanic White	1	9935
CA	San Mateo County	6081	3	2010.5	F	Non-Hispanic White	2	9466
CA	San Mateo County	6081	3	2013.5	M	Non-Hispanic White	0	9598
CA	San Mateo County	6081	3	2013.5	F	Non-Hispanic White	1	9543
CA	San Mateo County	6081	3	2016.5	M	Non-Hispanic White	1	9424
CA	San Mateo County	6081	3	2016.5	F	Non-Hispanic White	1	8693
CA	San Mateo County	6081	3	2019.5	M	Non-Hispanic White	0	9020
CA	San Mateo County	6081	3	2019.5	F	Non-Hispanic White	1	8396
CA	San Mateo County	6081	5	2001.5	M	Non-Hispanic White	1	11025
CA	San Mateo County	6081	5	2001.5	F	Non-Hispanic White	0	10394
CA	San Mateo County	6081	5	2004.5	M	Non-Hispanic White	1	10530
CA	San Mateo County	6081	5	2004.5	F	Non-Hispanic White	1	9706
CA	San Mateo County	6081	5	2007.5	M	Non-Hispanic White	1	10523
CA	San Mateo County	6081	5	2007.5	F	Non-Hispanic White	0	10075
CA	San Mateo County	6081	5	2010.5	M	Non-Hispanic White	2	10285
CA	San Mateo County	6081	5	2010.5	F	Non-Hispanic White	0	10078
CA	San Mateo County	6081	5	2013.5	M	Non-Hispanic White	1	9844
CA	San Mateo County	6081	5	2013.5	F	Non-Hispanic White	0	9472
CA	San Mateo County	6081	5	2016.5	M	Non-Hispanic White	1	9448
CA	San Mateo County	6081	5	2016.5	F	Non-Hispanic White	1	8962
CA	San Mateo County	6081	5	2019.5	M	Non-Hispanic White	0	8907
CA	San Mateo County	6081	5	2019.5	F	Non-Hispanic White	1	8192
CA	San Mateo County	6081	7	2001.5	M	Non-Hispanic White	0	11162
CA	San Mateo County	6081	7	2001.5	F	Non-Hispanic White	2	10750
CA	San Mateo County	6081	7	2004.5	M	Non-Hispanic White	3	9940
CA	San Mateo County	6081	7	2004.5	F	Non-Hispanic White	1	9410
CA	San Mateo County	6081	7	2007.5	M	Non-Hispanic White	0	10165
CA	San Mateo County	6081	7	2007.5	F	Non-Hispanic White	0	9423
CA	San Mateo County	6081	7	2010.5	M	Non-Hispanic White	1	10389
CA	San Mateo County	6081	7	2010.5	F	Non-Hispanic White	0	9949
CA	San Mateo County	6081	7	2013.5	M	Non-Hispanic White	0	10263
CA	San Mateo County	6081	7	2013.5	F	Non-Hispanic White	0	9853
CA	San Mateo County	6081	7	2016.5	M	Non-Hispanic White	1	9493
CA	San Mateo County	6081	7	2016.5	F	Non-Hispanic White	0	9259
CA	San Mateo County	6081	7	2019.5	M	Non-Hispanic White	1	8797
CA	San Mateo County	6081	7	2019.5	F	Non-Hispanic White	0	8149
CA	San Mateo County	6081	9	2001.5	M	Non-Hispanic White	2	11702
CA	San Mateo County	6081	9	2001.5	F	Non-Hispanic White	1	11324
CA	San Mateo County	6081	9	2004.5	M	Non-Hispanic White	0	10220
CA	San Mateo County	6081	9	2004.5	F	Non-Hispanic White	0	9777
CA	San Mateo County	6081	9	2007.5	M	Non-Hispanic White	0	9578
CA	San Mateo County	6081	9	2007.5	F	Non-Hispanic White	0	8952
CA	San Mateo County	6081	9	2010.5	M	Non-Hispanic White	0	10098
CA	San Mateo County	6081	9	2010.5	F	Non-Hispanic White	0	9602
CA	San Mateo County	6081	9	2013.5	M	Non-Hispanic White	3	10504
CA	San Mateo County	6081	9	2013.5	F	Non-Hispanic White	1	10043
CA	San Mateo County	6081	9	2016.5	M	Non-Hispanic White	0	9847
CA	San Mateo County	6081	9	2016.5	F	Non-Hispanic White	0	9322
CA	San Mateo County	6081	9	2019.5	M	Non-Hispanic White	0	9006
CA	San Mateo County	6081	9	2019.5	F	Non-Hispanic White	0	8689
CA	San Mateo County	6081	11	2001.5	M	Non-Hispanic White	0	12241
CA	San Mateo County	6081	11	2001.5	F	Non-Hispanic White	0	11586
CA	San Mateo County	6081	11	2004.5	M	Non-Hispanic White	0	10694
CA	San Mateo County	6081	11	2004.5	F	Non-Hispanic White	1	10353
CA	San Mateo County	6081	11	2007.5	M	Non-Hispanic White	0	10016
CA	San Mateo County	6081	11	2007.5	F	Non-Hispanic White	0	9255
CA	San Mateo County	6081	11	2010.5	M	Non-Hispanic White	0	10118
CA	San Mateo County	6081	11	2010.5	F	Non-Hispanic White	0	9099
CA	San Mateo County	6081	11	2013.5	M	Non-Hispanic White	2	10291
CA	San Mateo County	6081	11	2013.5	F	Non-Hispanic White	1	9736
CA	San Mateo County	6081	11	2016.5	M	Non-Hispanic White	0	10157
CA	San Mateo County	6081	11	2016.5	F	Non-Hispanic White	0	9793
CA	San Mateo County	6081	11	2019.5	M	Non-Hispanic White	0	9238
CA	San Mateo County	6081	11	2019.5	F	Non-Hispanic White	0	8765
CA	San Mateo County	6081	13	2001.5	M	Non-Hispanic White	0	11735
CA	San Mateo County	6081	13	2001.5	F	Non-Hispanic White	0	10961
CA	San Mateo County	6081	13	2004.5	M	Non-Hispanic White	0	11253
CA	San Mateo County	6081	13	2004.5	F	Non-Hispanic White	0	11101
CA	San Mateo County	6081	13	2007.5	M	Non-Hispanic White	0	10006
CA	San Mateo County	6081	13	2007.5	F	Non-Hispanic White	0	10039
CA	San Mateo County	6081	13	2010.5	M	Non-Hispanic White	0	9579
CA	San Mateo County	6081	13	2010.5	F	Non-Hispanic White	0	9239
CA	San Mateo County	6081	13	2013.5	M	Non-Hispanic White	0	10023
CA	San Mateo County	6081	13	2013.5	F	Non-Hispanic White	0	9314
CA	San Mateo County	6081	13	2016.5	M	Non-Hispanic White	0	10195
CA	San Mateo County	6081	13	2016.5	F	Non-Hispanic White	1	9689
CA	San Mateo County	6081	13	2019.5	M	Non-Hispanic White	1	9534
CA	San Mateo County	6081	13	2019.5	F	Non-Hispanic White	0	9129
CA	San Mateo County	6081	15	2001.5	M	Non-Hispanic White	0	11034
CA	San Mateo County	6081	15	2001.5	F	Non-Hispanic White	2	10318
CA	San Mateo County	6081	15	2004.5	M	Non-Hispanic White	0	11366
CA	San Mateo County	6081	15	2004.5	F	Non-Hispanic White	0	10908
CA	San Mateo County	6081	15	2007.5	M	Non-Hispanic White	0	10316
CA	San Mateo County	6081	15	2007.5	F	Non-Hispanic White	2	10481
CA	San Mateo County	6081	15	2010.5	M	Non-Hispanic White	0	9491
CA	San Mateo County	6081	15	2010.5	F	Non-Hispanic White	0	9511
CA	San Mateo County	6081	15	2013.5	M	Non-Hispanic White	0	9744
CA	San Mateo County	6081	15	2013.5	F	Non-Hispanic White	0	9076
CA	San Mateo County	6081	15	2016.5	M	Non-Hispanic White	0	9899
CA	San Mateo County	6081	15	2016.5	F	Non-Hispanic White	0	9304
CA	San Mateo County	6081	15	2019.5	M	Non-Hispanic White	0	9867
CA	San Mateo County	6081	15	2019.5	F	Non-Hispanic White	0	9493
CA	San Mateo County	6081	17	2001.5	M	Non-Hispanic White	1	10870
CA	San Mateo County	6081	17	2001.5	F	Non-Hispanic White	0	10063
CA	San Mateo County	6081	17	2004.5	M	Non-Hispanic White	1	10924
CA	San Mateo County	6081	17	2004.5	F	Non-Hispanic White	0	9958
CA	San Mateo County	6081	17	2007.5	M	Non-Hispanic White	1	11277
CA	San Mateo County	6081	17	2007.5	F	Non-Hispanic White	0	10116
CA	San Mateo County	6081	17	2010.5	M	Non-Hispanic White	1	9945
CA	San Mateo County	6081	17	2010.5	F	Non-Hispanic White	0	9450
CA	San Mateo County	6081	17	2013.5	M	Non-Hispanic White	0	9464
CA	San Mateo County	6081	17	2013.5	F	Non-Hispanic White	0	9348
CA	San Mateo County	6081	17	2016.5	M	Non-Hispanic White	0	9793
CA	San Mateo County	6081	17	2016.5	F	Non-Hispanic White	0	8966
CA	San Mateo County	6081	17	2019.5	M	Non-Hispanic White	0	9771
CA	San Mateo County	6081	17	2019.5	F	Non-Hispanic White	0	9240
CA	San Mateo County	6081	19	2001.5	M	Non-Hispanic White	0	8378
CA	San Mateo County	6081	19	2001.5	F	Non-Hispanic White	0	7347
CA	San Mateo County	6081	19	2004.5	M	Non-Hispanic White	0	8232
CA	San Mateo County	6081	19	2004.5	F	Non-Hispanic White	0	7140
CA	San Mateo County	6081	19	2007.5	M	Non-Hispanic White	0	8211
CA	San Mateo County	6081	19	2007.5	F	Non-Hispanic White	0	6827
CA	San Mateo County	6081	19	2010.5	M	Non-Hispanic White	0	8077
CA	San Mateo County	6081	19	2010.5	F	Non-Hispanic White	0	6811
CA	San Mateo County	6081	19	2013.5	M	Non-Hispanic White	0	7985
CA	San Mateo County	6081	19	2013.5	F	Non-Hispanic White	0	7344
CA	San Mateo County	6081	19	2016.5	M	Non-Hispanic White	0	7562
CA	San Mateo County	6081	19	2016.5	F	Non-Hispanic White	0	6858
CA	San Mateo County	6081	19	2019.5	M	Non-Hispanic White	0	7707
CA	San Mateo County	6081	19	2019.5	F	Non-Hispanic White	0	6766
CA	Monterey County	6053	1	2001.5	M	Non-Hispanic White	0	4819
CA	Monterey County	6053	1	2001.5	F	Non-Hispanic White	0	4446
CA	Monterey County	6053	1	2004.5	M	Non-Hispanic White	0	4615
CA	Monterey County	6053	1	2004.5	F	Non-Hispanic White	0	4172
CA	Monterey County	6053	1	2007.5	M	Non-Hispanic White	0	3902
CA	Monterey County	6053	1	2007.5	F	Non-Hispanic White	0	3816
CA	Monterey County	6053	1	2010.5	M	Non-Hispanic White	0	3599
CA	Monterey County	6053	1	2010.5	F	Non-Hispanic White	0	3365
CA	Monterey County	6053	1	2013.5	M	Non-Hispanic White	0	3789
CA	Monterey County	6053	1	2013.5	F	Non-Hispanic White	0	3600
CA	Monterey County	6053	1	2016.5	M	Non-Hispanic White	0	3561
CA	Monterey County	6053	1	2016.5	F	Non-Hispanic White	0	3217
CA	Monterey County	6053	1	2019.5	M	Non-Hispanic White	0	2970
CA	Monterey County	6053	1	2019.5	F	Non-Hispanic White	0	2728
CA	Monterey County	6053	3	2001.5	M	Non-Hispanic White	2	4646
CA	Monterey County	6053	3	2001.5	F	Non-Hispanic White	1	4405
CA	Monterey County	6053	3	2004.5	M	Non-Hispanic White	1	4192
CA	Monterey County	6053	3	2004.5	F	Non-Hispanic White	0	4015
CA	Monterey County	6053	3	2007.5	M	Non-Hispanic White	1	3823
CA	Monterey County	6053	3	2007.5	F	Non-Hispanic White	0	3712
CA	Monterey County	6053	3	2010.5	M	Non-Hispanic White	0	3474
CA	Monterey County	6053	3	2010.5	F	Non-Hispanic White	0	3436
CA	Monterey County	6053	3	2013.5	M	Non-Hispanic White	1	3631
CA	Monterey County	6053	3	2013.5	F	Non-Hispanic White	1	3530
CA	Monterey County	6053	3	2016.5	M	Non-Hispanic White	0	3624
CA	Monterey County	6053	3	2016.5	F	Non-Hispanic White	0	3296
CA	Monterey County	6053	3	2019.5	M	Non-Hispanic White	0	3257
CA	Monterey County	6053	3	2019.5	F	Non-Hispanic White	0	3007
CA	Monterey County	6053	5	2001.5	M	Non-Hispanic White	2	4745
CA	Monterey County	6053	5	2001.5	F	Non-Hispanic White	0	4866
CA	Monterey County	6053	5	2004.5	M	Non-Hispanic White	0	4104
CA	Monterey County	6053	5	2004.5	F	Non-Hispanic White	1	3888
CA	Monterey County	6053	5	2007.5	M	Non-Hispanic White	1	3961
CA	Monterey County	6053	5	2007.5	F	Non-Hispanic White	0	3665
CA	Monterey County	6053	5	2010.5	M	Non-Hispanic White	0	3612
CA	Monterey County	6053	5	2010.5	F	Non-Hispanic White	0	3521
CA	Monterey County	6053	5	2013.5	M	Non-Hispanic White	0	3502
CA	Monterey County	6053	5	2013.5	F	Non-Hispanic White	0	3416
CA	Monterey County	6053	5	2016.5	M	Non-Hispanic White	0	3606
CA	Monterey County	6053	5	2016.5	F	Non-Hispanic White	0	3454
CA	Monterey County	6053	5	2019.5	M	Non-Hispanic White	1	3466
CA	Monterey County	6053	5	2019.5	F	Non-Hispanic White	0	3071
CA	Monterey County	6053	7	2001.5	M	Non-Hispanic White	1	4965
CA	Monterey County	6053	7	2001.5	F	Non-Hispanic White	0	4851
CA	Monterey County	6053	7	2004.5	M	Non-Hispanic White	1	3947
CA	Monterey County	6053	7	2004.5	F	Non-Hispanic White	0	3805
CA	Monterey County	6053	7	2007.5	M	Non-Hispanic White	0	3473
CA	Monterey County	6053	7	2007.5	F	Non-Hispanic White	0	3146
CA	Monterey County	6053	7	2010.5	M	Non-Hispanic White	0	3633
CA	Monterey County	6053	7	2010.5	F	Non-Hispanic White	0	3298
CA	Monterey County	6053	7	2013.5	M	Non-Hispanic White	0	3398
CA	Monterey County	6053	7	2013.5	F	Non-Hispanic White	0	3421
CA	Monterey County	6053	7	2016.5	M	Non-Hispanic White	0	3307
CA	Monterey County	6053	7	2016.5	F	Non-Hispanic White	0	3252
CA	Monterey County	6053	7	2019.5	M	Non-Hispanic White	0	3422
CA	Monterey County	6053	7	2019.5	F	Non-Hispanic White	0	3244
CA	Monterey County	6053	9	2001.5	M	Non-Hispanic White	0	5485
CA	Monterey County	6053	9	2001.5	F	Non-Hispanic White	0	5236
CA	Monterey County	6053	9	2004.5	M	Non-Hispanic White	0	4363
CA	Monterey County	6053	9	2004.5	F	Non-Hispanic White	0	4350
CA	Monterey County	6053	9	2007.5	M	Non-Hispanic White	0	3627
CA	Monterey County	6053	9	2007.5	F	Non-Hispanic White	0	3469
CA	Monterey County	6053	9	2010.5	M	Non-Hispanic White	0	3532
CA	Monterey County	6053	9	2010.5	F	Non-Hispanic White	0	3335
CA	Monterey County	6053	9	2013.5	M	Non-Hispanic White	0	3471
CA	Monterey County	6053	9	2013.5	F	Non-Hispanic White	0	3247
CA	Monterey County	6053	9	2016.5	M	Non-Hispanic White	0	3229
CA	Monterey County	6053	9	2016.5	F	Non-Hispanic White	0	3229
CA	Monterey County	6053	9	2019.5	M	Non-Hispanic White	0	3267
CA	Monterey County	6053	9	2019.5	F	Non-Hispanic White	0	3140
CA	Monterey County	6053	11	2001.5	M	Non-Hispanic White	0	5975
CA	Monterey County	6053	11	2001.5	F	Non-Hispanic White	0	5634
CA	Monterey County	6053	11	2004.5	M	Non-Hispanic White	0	4896
CA	Monterey County	6053	11	2004.5	F	Non-Hispanic White	0	4643
CA	Monterey County	6053	11	2007.5	M	Non-Hispanic White	0	4040
CA	Monterey County	6053	11	2007.5	F	Non-Hispanic White	0	4070
CA	Monterey County	6053	11	2010.5	M	Non-Hispanic White	1	3712
CA	Monterey County	6053	11	2010.5	F	Non-Hispanic White	0	3437
CA	Monterey County	6053	11	2013.5	M	Non-Hispanic White	0	3442
CA	Monterey County	6053	11	2013.5	F	Non-Hispanic White	0	3195
CA	Monterey County	6053	11	2016.5	M	Non-Hispanic White	0	3311
CA	Monterey County	6053	11	2016.5	F	Non-Hispanic White	0	3102
CA	Monterey County	6053	11	2019.5	M	Non-Hispanic White	0	3105
CA	Monterey County	6053	11	2019.5	F	Non-Hispanic White	0	3041
CA	Monterey County	6053	13	2001.5	M	Non-Hispanic White	0	6108
CA	Monterey County	6053	13	2001.5	F	Non-Hispanic White	0	5628
CA	Monterey County	6053	13	2004.5	M	Non-Hispanic White	0	5328
CA	Monterey County	6053	13	2004.5	F	Non-Hispanic White	0	5035
CA	Monterey County	6053	13	2007.5	M	Non-Hispanic White	0	4430
CA	Monterey County	6053	13	2007.5	F	Non-Hispanic White	0	4056
CA	Monterey County	6053	13	2010.5	M	Non-Hispanic White	0	3832
CA	Monterey County	6053	13	2010.5	F	Non-Hispanic White	0	3700
CA	Monterey County	6053	13	2013.5	M	Non-Hispanic White	0	3465
CA	Monterey County	6053	13	2013.5	F	Non-Hispanic White	0	3237
CA	Monterey County	6053	13	2016.5	M	Non-Hispanic White	0	3330
CA	Monterey County	6053	13	2016.5	F	Non-Hispanic White	0	3039
CA	Monterey County	6053	13	2019.5	M	Non-Hispanic White	0	3169
CA	Monterey County	6053	13	2019.5	F	Non-Hispanic White	0	3006
CA	Monterey County	6053	15	2001.5	M	Non-Hispanic White	0	5788
CA	Monterey County	6053	15	2001.5	F	Non-Hispanic White	0	5573
CA	Monterey County	6053	15	2004.5	M	Non-Hispanic White	0	5530
CA	Monterey County	6053	15	2004.5	F	Non-Hispanic White	0	5202
CA	Monterey County	6053	15	2007.5	M	Non-Hispanic White	0	4652
CA	Monterey County	6053	15	2007.5	F	Non-Hispanic White	0	4389
CA	Monterey County	6053	15	2010.5	M	Non-Hispanic White	0	3993
CA	Monterey County	6053	15	2010.5	F	Non-Hispanic White	0	3859
CA	Monterey County	6053	15	2013.5	M	Non-Hispanic White	0	3674
CA	Monterey County	6053	15	2013.5	F	Non-Hispanic White	0	3393
CA	Monterey County	6053	15	2016.5	M	Non-Hispanic White	0	3259
CA	Monterey County	6053	15	2016.5	F	Non-Hispanic White	0	3055
CA	Monterey County	6053	15	2019.5	M	Non-Hispanic White	0	3225
CA	Monterey County	6053	15	2019.5	F	Non-Hispanic White	0	3008
CA	Monterey County	6053	17	2001.5	M	Non-Hispanic White	0	5773
CA	Monterey County	6053	17	2001.5	F	Non-Hispanic White	0	5498
CA	Monterey County	6053	17	2004.5	M	Non-Hispanic White	0	5745
CA	Monterey County	6053	17	2004.5	F	Non-Hispanic White	0	5273
CA	Monterey County	6053	17	2007.5	M	Non-Hispanic White	0	5261
CA	Monterey County	6053	17	2007.5	F	Non-Hispanic White	0	4862
CA	Monterey County	6053	17	2010.5	M	Non-Hispanic White	0	4499
CA	Monterey County	6053	17	2010.5	F	Non-Hispanic White	0	4127
CA	Monterey County	6053	17	2013.5	M	Non-Hispanic White	0	3899
CA	Monterey County	6053	17	2013.5	F	Non-Hispanic White	0	3788
CA	Monterey County	6053	17	2016.5	M	Non-Hispanic White	0	3605
CA	Monterey County	6053	17	2016.5	F	Non-Hispanic White	0	3428
CA	Monterey County	6053	17	2019.5	M	Non-Hispanic White	0	3270
CA	Monterey County	6053	17	2019.5	F	Non-Hispanic White	0	3233
CA	Monterey County	6053	19	2001.5	M	Non-Hispanic White	0	6320
CA	Monterey County	6053	19	2001.5	F	Non-Hispanic White	0	5562
CA	Monterey County	6053	19	2004.5	M	Non-Hispanic White	0	6310
CA	Monterey County	6053	19	2004.5	F	Non-Hispanic White	0	5719
CA	Monterey County	6053	19	2007.5	M	Non-Hispanic White	0	6124
CA	Monterey County	6053	19	2007.5	F	Non-Hispanic White	0	5391
CA	Monterey County	6053	19	2010.5	M	Non-Hispanic White	0	5583
CA	Monterey County	6053	19	2010.5	F	Non-Hispanic White	0	4924
CA	Monterey County	6053	19	2013.5	M	Non-Hispanic White	0	5044
CA	Monterey County	6053	19	2013.5	F	Non-Hispanic White	0	4493
CA	Monterey County	6053	19	2016.5	M	Non-Hispanic White	0	4742
CA	Monterey County	6053	19	2016.5	F	Non-Hispanic White	0	4454
CA	Monterey County	6053	19	2019.5	M	Non-Hispanic White	0	4422
CA	Monterey County	6053	19	2019.5	F	Non-Hispanic White	0	4282
CA	San Benito County	6069	1	2001.5	M	Non-Hispanic White	0	1005
CA	San Benito County	6069	1	2001.5	F	Non-Hispanic White	0	924
CA	San Benito County	6069	1	2004.5	M	Non-Hispanic White	0	821
CA	San Benito County	6069	1	2004.5	F	Non-Hispanic White	0	766
CA	San Benito County	6069	1	2007.5	M	Non-Hispanic White	0	638
CA	San Benito County	6069	1	2007.5	F	Non-Hispanic White	0	666
CA	San Benito County	6069	1	2010.5	M	Non-Hispanic White	0	493
CA	San Benito County	6069	1	2010.5	F	Non-Hispanic White	0	548
CA	San Benito County	6069	1	2013.5	M	Non-Hispanic White	0	542
CA	San Benito County	6069	1	2013.5	F	Non-Hispanic White	0	511
CA	San Benito County	6069	1	2016.5	M	Non-Hispanic White	0	569
CA	San Benito County	6069	1	2016.5	F	Non-Hispanic White	0	554
CA	San Benito County	6069	1	2019.5	M	Non-Hispanic White	0	606
CA	San Benito County	6069	1	2019.5	F	Non-Hispanic White	0	621
CA	San Benito County	6069	3	2001.5	M	Non-Hispanic White	0	1111
CA	San Benito County	6069	3	2001.5	F	Non-Hispanic White	0	942
CA	San Benito County	6069	3	2004.5	M	Non-Hispanic White	0	854
CA	San Benito County	6069	3	2004.5	F	Non-Hispanic White	0	797
CA	San Benito County	6069	3	2007.5	M	Non-Hispanic White	0	690
CA	San Benito County	6069	3	2007.5	F	Non-Hispanic White	0	651
CA	San Benito County	6069	3	2010.5	M	Non-Hispanic White	0	568
CA	San Benito County	6069	3	2010.5	F	Non-Hispanic White	0	594
CA	San Benito County	6069	3	2013.5	M	Non-Hispanic White	0	551
CA	San Benito County	6069	3	2013.5	F	Non-Hispanic White	0	626
CA	San Benito County	6069	3	2016.5	M	Non-Hispanic White	0	563
CA	San Benito County	6069	3	2016.5	F	Non-Hispanic White	0	527
CA	San Benito County	6069	3	2019.5	M	Non-Hispanic White	0	636
CA	San Benito County	6069	3	2019.5	F	Non-Hispanic White	0	604
CA	San Benito County	6069	5	2001.5	M	Non-Hispanic White	0	1093
CA	San Benito County	6069	5	2001.5	F	Non-Hispanic White	0	1025
CA	San Benito County	6069	5	2004.5	M	Non-Hispanic White	0	966
CA	San Benito County	6069	5	2004.5	F	Non-Hispanic White	0	857
CA	San Benito County	6069	5	2007.5	M	Non-Hispanic White	0	748
CA	San Benito County	6069	5	2007.5	F	Non-Hispanic White	0	689
CA	San Benito County	6069	5	2010.5	M	Non-Hispanic White	1	656
CA	San Benito County	6069	5	2010.5	F	Non-Hispanic White	0	625
CA	San Benito County	6069	5	2013.5	M	Non-Hispanic White	0	533
CA	San Benito County	6069	5	2013.5	F	Non-Hispanic White	0	616
CA	San Benito County	6069	5	2016.5	M	Non-Hispanic White	0	564
CA	San Benito County	6069	5	2016.5	F	Non-Hispanic White	0	596
CA	San Benito County	6069	5	2019.5	M	Non-Hispanic White	0	628
CA	San Benito County	6069	5	2019.5	F	Non-Hispanic White	0	561
CA	San Benito County	6069	7	2001.5	M	Non-Hispanic White	0	1148
CA	San Benito County	6069	7	2001.5	F	Non-Hispanic White	0	1133
CA	San Benito County	6069	7	2004.5	M	Non-Hispanic White	0	1021
CA	San Benito County	6069	7	2004.5	F	Non-Hispanic White	0	841
CA	San Benito County	6069	7	2007.5	M	Non-Hispanic White	0	821
CA	San Benito County	6069	7	2007.5	F	Non-Hispanic White	0	683
CA	San Benito County	6069	7	2010.5	M	Non-Hispanic White	0	717
CA	San Benito County	6069	7	2010.5	F	Non-Hispanic White	0	605
CA	San Benito County	6069	7	2013.5	M	Non-Hispanic White	0	636
CA	San Benito County	6069	7	2013.5	F	Non-Hispanic White	0	599
CA	San Benito County	6069	7	2016.5	M	Non-Hispanic White	1	552
CA	San Benito County	6069	7	2016.5	F	Non-Hispanic White	0	610
CA	San Benito County	6069	7	2019.5	M	Non-Hispanic White	0	621
CA	San Benito County	6069	7	2019.5	F	Non-Hispanic White	0	549
CA	San Benito County	6069	9	2001.5	M	Non-Hispanic White	0	1260
CA	San Benito County	6069	9	2001.5	F	Non-Hispanic White	0	1156
CA	San Benito County	6069	9	2004.5	M	Non-Hispanic White	0	1051
CA	San Benito County	6069	9	2004.5	F	Non-Hispanic White	0	1004
CA	San Benito County	6069	9	2007.5	M	Non-Hispanic White	0	961
CA	San Benito County	6069	9	2007.5	F	Non-Hispanic White	0	730
CA	San Benito County	6069	9	2010.5	M	Non-Hispanic White	0	804
CA	San Benito County	6069	9	2010.5	F	Non-Hispanic White	0	645
CA	San Benito County	6069	9	2013.5	M	Non-Hispanic White	0	684
CA	San Benito County	6069	9	2013.5	F	Non-Hispanic White	0	606
CA	San Benito County	6069	9	2016.5	M	Non-Hispanic White	0	613
CA	San Benito County	6069	9	2016.5	F	Non-Hispanic White	0	632
CA	San Benito County	6069	9	2019.5	M	Non-Hispanic White	0	592
CA	San Benito County	6069	9	2019.5	F	Non-Hispanic White	0	611
CA	San Benito County	6069	11	2001.5	M	Non-Hispanic White	0	1312
CA	San Benito County	6069	11	2001.5	F	Non-Hispanic White	0	1200
CA	San Benito County	6069	11	2004.5	M	Non-Hispanic White	0	1086
CA	San Benito County	6069	11	2004.5	F	Non-Hispanic White	0	1080
CA	San Benito County	6069	11	2007.5	M	Non-Hispanic White	0	891
CA	San Benito County	6069	11	2007.5	F	Non-Hispanic White	0	824
CA	San Benito County	6069	11	2010.5	M	Non-Hispanic White	0	873
CA	San Benito County	6069	11	2010.5	F	Non-Hispanic White	0	683
CA	San Benito County	6069	11	2013.5	M	Non-Hispanic White	0	796
CA	San Benito County	6069	11	2013.5	F	Non-Hispanic White	0	596
CA	San Benito County	6069	11	2016.5	M	Non-Hispanic White	0	681
CA	San Benito County	6069	11	2016.5	F	Non-Hispanic White	0	613
CA	San Benito County	6069	11	2019.5	M	Non-Hispanic White	0	572
CA	San Benito County	6069	11	2019.5	F	Non-Hispanic White	0	630
CA	San Benito County	6069	13	2001.5	M	Non-Hispanic White	0	1219
CA	San Benito County	6069	13	2001.5	F	Non-Hispanic White	0	1177
CA	San Benito County	6069	13	2004.5	M	Non-Hispanic White	0	1218
CA	San Benito County	6069	13	2004.5	F	Non-Hispanic White	0	1169
CA	San Benito County	6069	13	2007.5	M	Non-Hispanic White	0	940
CA	San Benito County	6069	13	2007.5	F	Non-Hispanic White	0	1029
CA	San Benito County	6069	13	2010.5	M	Non-Hispanic White	0	926
CA	San Benito County	6069	13	2010.5	F	Non-Hispanic White	0	811
CA	San Benito County	6069	13	2013.5	M	Non-Hispanic White	0	821
CA	San Benito County	6069	13	2013.5	F	Non-Hispanic White	0	673
CA	San Benito County	6069	13	2016.5	M	Non-Hispanic White	0	750
CA	San Benito County	6069	13	2016.5	F	Non-Hispanic White	0	595
CA	San Benito County	6069	13	2019.5	M	Non-Hispanic White	0	662
CA	San Benito County	6069	13	2019.5	F	Non-Hispanic White	0	659
CA	San Benito County	6069	15	2001.5	M	Non-Hispanic White	0	1164
CA	San Benito County	6069	15	2001.5	F	Non-Hispanic White	0	1141
CA	San Benito County	6069	15	2004.5	M	Non-Hispanic White	0	1166
CA	San Benito County	6069	15	2004.5	F	Non-Hispanic White	0	1152
CA	San Benito County	6069	15	2007.5	M	Non-Hispanic White	1	977
CA	San Benito County	6069	15	2007.5	F	Non-Hispanic White	0	1050
CA	San Benito County	6069	15	2010.5	M	Non-Hispanic White	0	853
CA	San Benito County	6069	15	2010.5	F	Non-Hispanic White	0	930
CA	San Benito County	6069	15	2013.5	M	Non-Hispanic White	0	870
CA	San Benito County	6069	15	2013.5	F	Non-Hispanic White	0	722
CA	San Benito County	6069	15	2016.5	M	Non-Hispanic White	0	784
CA	San Benito County	6069	15	2016.5	F	Non-Hispanic White	0	630
CA	San Benito County	6069	15	2019.5	M	Non-Hispanic White	0	674
CA	San Benito County	6069	15	2019.5	F	Non-Hispanic White	0	625
CA	San Benito County	6069	17	2001.5	M	Non-Hispanic White	0	1185
CA	San Benito County	6069	17	2001.5	F	Non-Hispanic White	0	1049
CA	San Benito County	6069	17	2004.5	M	Non-Hispanic White	0	1157
CA	San Benito County	6069	17	2004.5	F	Non-Hispanic White	0	1081
CA	San Benito County	6069	17	2007.5	M	Non-Hispanic White	0	1164
CA	San Benito County	6069	17	2007.5	F	Non-Hispanic White	0	1048
CA	San Benito County	6069	17	2010.5	M	Non-Hispanic White	1	900
CA	San Benito County	6069	17	2010.5	F	Non-Hispanic White	0	966
CA	San Benito County	6069	17	2013.5	M	Non-Hispanic White	0	849
CA	San Benito County	6069	17	2013.5	F	Non-Hispanic White	0	840
CA	San Benito County	6069	17	2016.5	M	Non-Hispanic White	0	839
CA	San Benito County	6069	17	2016.5	F	Non-Hispanic White	0	689
CA	San Benito County	6069	17	2019.5	M	Non-Hispanic White	0	757
CA	San Benito County	6069	17	2019.5	F	Non-Hispanic White	0	593
CA	San Benito County	6069	19	2001.5	M	Non-Hispanic White	0	863
CA	San Benito County	6069	19	2001.5	F	Non-Hispanic White	0	754
CA	San Benito County	6069	19	2004.5	M	Non-Hispanic White	0	876
CA	San Benito County	6069	19	2004.5	F	Non-Hispanic White	0	720
CA	San Benito County	6069	19	2007.5	M	Non-Hispanic White	0	889
CA	San Benito County	6069	19	2007.5	F	Non-Hispanic White	0	695
CA	San Benito County	6069	19	2010.5	M	Non-Hispanic White	0	844
CA	San Benito County	6069	19	2010.5	F	Non-Hispanic White	0	669
CA	San Benito County	6069	19	2013.5	M	Non-Hispanic White	0	636
CA	San Benito County	6069	19	2013.5	F	Non-Hispanic White	0	670
CA	San Benito County	6069	19	2016.5	M	Non-Hispanic White	0	670
CA	San Benito County	6069	19	2016.5	F	Non-Hispanic White	0	547
CA	San Benito County	6069	19	2019.5	M	Non-Hispanic White	0	593
CA	San Benito County	6069	19	2019.5	F	Non-Hispanic White	0	467
CA	Santa Clara County	6085	1	2001.5	M	Non-Hispanic White	1	24569
CA	Santa Clara County	6085	1	2001.5	F	Non-Hispanic White	0	23740
CA	Santa Clara County	6085	1	2004.5	M	Non-Hispanic White	2	22246
CA	Santa Clara County	6085	1	2004.5	F	Non-Hispanic White	0	21677
CA	Santa Clara County	6085	1	2007.5	M	Non-Hispanic White	0	19791
CA	Santa Clara County	6085	1	2007.5	F	Non-Hispanic White	0	18974
CA	Santa Clara County	6085	1	2010.5	M	Non-Hispanic White	2	18123
CA	Santa Clara County	6085	1	2010.5	F	Non-Hispanic White	0	17494
CA	Santa Clara County	6085	1	2013.5	M	Non-Hispanic White	2	18502
CA	Santa Clara County	6085	1	2013.5	F	Non-Hispanic White	0	17395
CA	Santa Clara County	6085	1	2016.5	M	Non-Hispanic White	1	18096
CA	Santa Clara County	6085	1	2016.5	F	Non-Hispanic White	0	17182
CA	Santa Clara County	6085	1	2019.5	M	Non-Hispanic White	1	16741
CA	Santa Clara County	6085	1	2019.5	F	Non-Hispanic White	2	15695
CA	Santa Clara County	6085	3	2001.5	M	Non-Hispanic White	3	23897
CA	Santa Clara County	6085	3	2001.5	F	Non-Hispanic White	3	22899
CA	Santa Clara County	6085	3	2004.5	M	Non-Hispanic White	5	22488
CA	Santa Clara County	6085	3	2004.5	F	Non-Hispanic White	5	21709
CA	Santa Clara County	6085	3	2007.5	M	Non-Hispanic White	4	21813
CA	Santa Clara County	6085	3	2007.5	F	Non-Hispanic White	1	20761
CA	Santa Clara County	6085	3	2010.5	M	Non-Hispanic White	0	19528
CA	Santa Clara County	6085	3	2010.5	F	Non-Hispanic White	3	18490
CA	Santa Clara County	6085	3	2013.5	M	Non-Hispanic White	2	18608
CA	Santa Clara County	6085	3	2013.5	F	Non-Hispanic White	1	17776
CA	Santa Clara County	6085	3	2016.5	M	Non-Hispanic White	2	18358
CA	Santa Clara County	6085	3	2016.5	F	Non-Hispanic White	2	17323
CA	Santa Clara County	6085	3	2019.5	M	Non-Hispanic White	2	16801
CA	Santa Clara County	6085	3	2019.5	F	Non-Hispanic White	3	15871
CA	Santa Clara County	6085	5	2001.5	M	Non-Hispanic White	3	24317
CA	Santa Clara County	6085	5	2001.5	F	Non-Hispanic White	3	23038
CA	Santa Clara County	6085	5	2004.5	M	Non-Hispanic White	1	21661
CA	Santa Clara County	6085	5	2004.5	F	Non-Hispanic White	0	20445
CA	Santa Clara County	6085	5	2007.5	M	Non-Hispanic White	2	21474
CA	Santa Clara County	6085	5	2007.5	F	Non-Hispanic White	1	20702
CA	Santa Clara County	6085	5	2010.5	M	Non-Hispanic White	1	20855
CA	Santa Clara County	6085	5	2010.5	F	Non-Hispanic White	2	19437
CA	Santa Clara County	6085	5	2013.5	M	Non-Hispanic White	1	19142
CA	Santa Clara County	6085	5	2013.5	F	Non-Hispanic White	0	18139
CA	Santa Clara County	6085	5	2016.5	M	Non-Hispanic White	1	18282
CA	Santa Clara County	6085	5	2016.5	F	Non-Hispanic White	2	17394
CA	Santa Clara County	6085	5	2019.5	M	Non-Hispanic White	1	17063
CA	Santa Clara County	6085	5	2019.5	F	Non-Hispanic White	1	16101
CA	Santa Clara County	6085	7	2001.5	M	Non-Hispanic White	0	25013
CA	Santa Clara County	6085	7	2001.5	F	Non-Hispanic White	0	23641
CA	Santa Clara County	6085	7	2004.5	M	Non-Hispanic White	1	20933
CA	Santa Clara County	6085	7	2004.5	F	Non-Hispanic White	1	20070
CA	Santa Clara County	6085	7	2007.5	M	Non-Hispanic White	3	20091
CA	Santa Clara County	6085	7	2007.5	F	Non-Hispanic White	1	19311
CA	Santa Clara County	6085	7	2010.5	M	Non-Hispanic White	3	20026
CA	Santa Clara County	6085	7	2010.5	F	Non-Hispanic White	1	19550
CA	Santa Clara County	6085	7	2013.5	M	Non-Hispanic White	0	20237
CA	Santa Clara County	6085	7	2013.5	F	Non-Hispanic White	2	19043
CA	Santa Clara County	6085	7	2016.5	M	Non-Hispanic White	1	18393
CA	Santa Clara County	6085	7	2016.5	F	Non-Hispanic White	3	17594
CA	Santa Clara County	6085	7	2019.5	M	Non-Hispanic White	1	16881
CA	Santa Clara County	6085	7	2019.5	F	Non-Hispanic White	0	16054
CA	Santa Clara County	6085	9	2001.5	M	Non-Hispanic White	0	26075
CA	Santa Clara County	6085	9	2001.5	F	Non-Hispanic White	1	24466
CA	Santa Clara County	6085	9	2004.5	M	Non-Hispanic White	1	22034
CA	Santa Clara County	6085	9	2004.5	F	Non-Hispanic White	0	20649
CA	Santa Clara County	6085	9	2007.5	M	Non-Hispanic White	1	19813
CA	Santa Clara County	6085	9	2007.5	F	Non-Hispanic White	0	18595
CA	Santa Clara County	6085	9	2010.5	M	Non-Hispanic White	2	20185
CA	Santa Clara County	6085	9	2010.5	F	Non-Hispanic White	1	19097
CA	Santa Clara County	6085	9	2013.5	M	Non-Hispanic White	2	20410
CA	Santa Clara County	6085	9	2013.5	F	Non-Hispanic White	1	19608
CA	Santa Clara County	6085	9	2016.5	M	Non-Hispanic White	0	19264
CA	Santa Clara County	6085	9	2016.5	F	Non-Hispanic White	0	18311
CA	Santa Clara County	6085	9	2019.5	M	Non-Hispanic White	1	16870
CA	Santa Clara County	6085	9	2019.5	F	Non-Hispanic White	1	16136
CA	Santa Clara County	6085	11	2001.5	M	Non-Hispanic White	0	27362
CA	Santa Clara County	6085	11	2001.5	F	Non-Hispanic White	1	25448
CA	Santa Clara County	6085	11	2004.5	M	Non-Hispanic White	1	23491
CA	Santa Clara County	6085	11	2004.5	F	Non-Hispanic White	0	22112
CA	Santa Clara County	6085	11	2007.5	M	Non-Hispanic White	0	21238
CA	Santa Clara County	6085	11	2007.5	F	Non-Hispanic White	0	19992
CA	Santa Clara County	6085	11	2010.5	M	Non-Hispanic White	0	20434
CA	Santa Clara County	6085	11	2010.5	F	Non-Hispanic White	0	19242
CA	Santa Clara County	6085	11	2013.5	M	Non-Hispanic White	2	20164
CA	Santa Clara County	6085	11	2013.5	F	Non-Hispanic White	0	19516
CA	Santa Clara County	6085	11	2016.5	M	Non-Hispanic White	1	19983
CA	Santa Clara County	6085	11	2016.5	F	Non-Hispanic White	0	18835
CA	Santa Clara County	6085	11	2019.5	M	Non-Hispanic White	1	17296
CA	Santa Clara County	6085	11	2019.5	F	Non-Hispanic White	1	16650
CA	Santa Clara County	6085	13	2001.5	M	Non-Hispanic White	0	26406
CA	Santa Clara County	6085	13	2001.5	F	Non-Hispanic White	0	24985
CA	Santa Clara County	6085	13	2004.5	M	Non-Hispanic White	0	24939
CA	Santa Clara County	6085	13	2004.5	F	Non-Hispanic White	0	23317
CA	Santa Clara County	6085	13	2007.5	M	Non-Hispanic White	0	22168
CA	Santa Clara County	6085	13	2007.5	F	Non-Hispanic White	0	21025
CA	Santa Clara County	6085	13	2010.5	M	Non-Hispanic White	1	20586
CA	Santa Clara County	6085	13	2010.5	F	Non-Hispanic White	1	19499
CA	Santa Clara County	6085	13	2013.5	M	Non-Hispanic White	2	20392
CA	Santa Clara County	6085	13	2013.5	F	Non-Hispanic White	0	19168
CA	Santa Clara County	6085	13	2016.5	M	Non-Hispanic White	1	19628
CA	Santa Clara County	6085	13	2016.5	F	Non-Hispanic White	0	19324
CA	Santa Clara County	6085	13	2019.5	M	Non-Hispanic White	1	18522
CA	Santa Clara County	6085	13	2019.5	F	Non-Hispanic White	0	17574
CA	Santa Clara County	6085	15	2001.5	M	Non-Hispanic White	0	25383
CA	Santa Clara County	6085	15	2001.5	F	Non-Hispanic White	0	23922
CA	Santa Clara County	6085	15	2004.5	M	Non-Hispanic White	0	25342
CA	Santa Clara County	6085	15	2004.5	F	Non-Hispanic White	0	23389
CA	Santa Clara County	6085	15	2007.5	M	Non-Hispanic White	0	23259
CA	Santa Clara County	6085	15	2007.5	F	Non-Hispanic White	1	21611
CA	Santa Clara County	6085	15	2010.5	M	Non-Hispanic White	1	21451
CA	Santa Clara County	6085	15	2010.5	F	Non-Hispanic White	0	19883
CA	Santa Clara County	6085	15	2013.5	M	Non-Hispanic White	0	20373
CA	Santa Clara County	6085	15	2013.5	F	Non-Hispanic White	0	19278
CA	Santa Clara County	6085	15	2016.5	M	Non-Hispanic White	0	19729
CA	Santa Clara County	6085	15	2016.5	F	Non-Hispanic White	0	18833
CA	Santa Clara County	6085	15	2019.5	M	Non-Hispanic White	0	18890
CA	Santa Clara County	6085	15	2019.5	F	Non-Hispanic White	0	18361
CA	Santa Clara County	6085	17	2001.5	M	Non-Hispanic White	0	25024
CA	Santa Clara County	6085	17	2001.5	F	Non-Hispanic White	0	23636
CA	Santa Clara County	6085	17	2004.5	M	Non-Hispanic White	0	24297
CA	Santa Clara County	6085	17	2004.5	F	Non-Hispanic White	0	23207
CA	Santa Clara County	6085	17	2007.5	M	Non-Hispanic White	0	24845
CA	Santa Clara County	6085	17	2007.5	F	Non-Hispanic White	1	23191
CA	Santa Clara County	6085	17	2010.5	M	Non-Hispanic White	0	22369
CA	Santa Clara County	6085	17	2010.5	F	Non-Hispanic White	0	21032
CA	Santa Clara County	6085	17	2013.5	M	Non-Hispanic White	0	20980
CA	Santa Clara County	6085	17	2013.5	F	Non-Hispanic White	0	19718
CA	Santa Clara County	6085	17	2016.5	M	Non-Hispanic White	1	20049
CA	Santa Clara County	6085	17	2016.5	F	Non-Hispanic White	0	19012
CA	Santa Clara County	6085	17	2019.5	M	Non-Hispanic White	1	18933
CA	Santa Clara County	6085	17	2019.5	F	Non-Hispanic White	0	18476
CA	Santa Clara County	6085	19	2001.5	M	Non-Hispanic White	0	23807
CA	Santa Clara County	6085	19	2001.5	F	Non-Hispanic White	0	21627
CA	Santa Clara County	6085	19	2004.5	M	Non-Hispanic White	0	23171
CA	Santa Clara County	6085	19	2004.5	F	Non-Hispanic White	0	20897
CA	Santa Clara County	6085	19	2007.5	M	Non-Hispanic White	0	22905
CA	Santa Clara County	6085	19	2007.5	F	Non-Hispanic White	1	20278
CA	Santa Clara County	6085	19	2010.5	M	Non-Hispanic White	1	22529
CA	Santa Clara County	6085	19	2010.5	F	Non-Hispanic White	0	19729
CA	Santa Clara County	6085	19	2013.5	M	Non-Hispanic White	0	21734
CA	Santa Clara County	6085	19	2013.5	F	Non-Hispanic White	0	19853
CA	Santa Clara County	6085	19	2016.5	M	Non-Hispanic White	2	20135
CA	Santa Clara County	6085	19	2016.5	F	Non-Hispanic White	0	18838
CA	Santa Clara County	6085	19	2019.5	M	Non-Hispanic White	0	19348
CA	Santa Clara County	6085	19	2019.5	F	Non-Hispanic White	0	18022
CA	Santa Cruz County	6087	1	2001.5	M	Non-Hispanic White	0	4583
CA	Santa Cruz County	6087	1	2001.5	F	Non-Hispanic White	0	4127
CA	Santa Cruz County	6087	1	2004.5	M	Non-Hispanic White	0	4327
CA	Santa Cruz County	6087	1	2004.5	F	Non-Hispanic White	0	3816
CA	Santa Cruz County	6087	1	2007.5	M	Non-Hispanic White	0	4105
CA	Santa Cruz County	6087	1	2007.5	F	Non-Hispanic White	0	3882
CA	Santa Cruz County	6087	1	2010.5	M	Non-Hispanic White	0	3603
CA	Santa Cruz County	6087	1	2010.5	F	Non-Hispanic White	0	3567
CA	Santa Cruz County	6087	1	2013.5	M	Non-Hispanic White	0	3673
CA	Santa Cruz County	6087	1	2013.5	F	Non-Hispanic White	0	3379
CA	Santa Cruz County	6087	1	2016.5	M	Non-Hispanic White	0	3459
CA	Santa Cruz County	6087	1	2016.5	F	Non-Hispanic White	0	3207
CA	Santa Cruz County	6087	1	2019.5	M	Non-Hispanic White	0	2884
CA	Santa Cruz County	6087	1	2019.5	F	Non-Hispanic White	0	2797
CA	Santa Cruz County	6087	3	2001.5	M	Non-Hispanic White	0	4491
CA	Santa Cruz County	6087	3	2001.5	F	Non-Hispanic White	3	4239
CA	Santa Cruz County	6087	3	2004.5	M	Non-Hispanic White	0	4190
CA	Santa Cruz County	6087	3	2004.5	F	Non-Hispanic White	1	3719
CA	Santa Cruz County	6087	3	2007.5	M	Non-Hispanic White	0	4027
CA	Santa Cruz County	6087	3	2007.5	F	Non-Hispanic White	1	3640
CA	Santa Cruz County	6087	3	2010.5	M	Non-Hispanic White	0	3824
CA	Santa Cruz County	6087	3	2010.5	F	Non-Hispanic White	0	3591
CA	Santa Cruz County	6087	3	2013.5	M	Non-Hispanic White	0	3587
CA	Santa Cruz County	6087	3	2013.5	F	Non-Hispanic White	0	3570
CA	Santa Cruz County	6087	3	2016.5	M	Non-Hispanic White	0	3624
CA	Santa Cruz County	6087	3	2016.5	F	Non-Hispanic White	0	3202
CA	Santa Cruz County	6087	3	2019.5	M	Non-Hispanic White	0	3204
CA	Santa Cruz County	6087	3	2019.5	F	Non-Hispanic White	2	3116
CA	Santa Cruz County	6087	5	2001.5	M	Non-Hispanic White	0	4550
CA	Santa Cruz County	6087	5	2001.5	F	Non-Hispanic White	1	4544
CA	Santa Cruz County	6087	5	2004.5	M	Non-Hispanic White	1	4111
CA	Santa Cruz County	6087	5	2004.5	F	Non-Hispanic White	0	3766
CA	Santa Cruz County	6087	5	2007.5	M	Non-Hispanic White	1	3815
CA	Santa Cruz County	6087	5	2007.5	F	Non-Hispanic White	0	3429
CA	Santa Cruz County	6087	5	2010.5	M	Non-Hispanic White	0	3897
CA	Santa Cruz County	6087	5	2010.5	F	Non-Hispanic White	0	3576
CA	Santa Cruz County	6087	5	2013.5	M	Non-Hispanic White	3	3734
CA	Santa Cruz County	6087	5	2013.5	F	Non-Hispanic White	0	3550
CA	Santa Cruz County	6087	5	2016.5	M	Non-Hispanic White	0	3612
CA	Santa Cruz County	6087	5	2016.5	F	Non-Hispanic White	0	3452
CA	Santa Cruz County	6087	5	2019.5	M	Non-Hispanic White	0	3540
CA	Santa Cruz County	6087	5	2019.5	F	Non-Hispanic White	1	3197
CA	Santa Cruz County	6087	7	2001.5	M	Non-Hispanic White	0	4923
CA	Santa Cruz County	6087	7	2001.5	F	Non-Hispanic White	0	4755
CA	Santa Cruz County	6087	7	2004.5	M	Non-Hispanic White	1	4296
CA	Santa Cruz County	6087	7	2004.5	F	Non-Hispanic White	0	4266
CA	Santa Cruz County	6087	7	2007.5	M	Non-Hispanic White	1	4235
CA	Santa Cruz County	6087	7	2007.5	F	Non-Hispanic White	0	3745
CA	Santa Cruz County	6087	7	2010.5	M	Non-Hispanic White	1	4056
CA	Santa Cruz County	6087	7	2010.5	F	Non-Hispanic White	0	3723
CA	Santa Cruz County	6087	7	2013.5	M	Non-Hispanic White	0	3909
CA	Santa Cruz County	6087	7	2013.5	F	Non-Hispanic White	0	3649
CA	Santa Cruz County	6087	7	2016.5	M	Non-Hispanic White	0	3581
CA	Santa Cruz County	6087	7	2016.5	F	Non-Hispanic White	1	3553
CA	Santa Cruz County	6087	7	2019.5	M	Non-Hispanic White	0	3565
CA	Santa Cruz County	6087	7	2019.5	F	Non-Hispanic White	0	3310
CA	Santa Cruz County	6087	9	2001.5	M	Non-Hispanic White	0	5639
CA	Santa Cruz County	6087	9	2001.5	F	Non-Hispanic White	0	5139
CA	Santa Cruz County	6087	9	2004.5	M	Non-Hispanic White	0	4524
CA	Santa Cruz County	6087	9	2004.5	F	Non-Hispanic White	0	4610
CA	Santa Cruz County	6087	9	2007.5	M	Non-Hispanic White	0	4307
CA	Santa Cruz County	6087	9	2007.5	F	Non-Hispanic White	0	4258
CA	Santa Cruz County	6087	9	2010.5	M	Non-Hispanic White	0	4293
CA	Santa Cruz County	6087	9	2010.5	F	Non-Hispanic White	0	3901
CA	Santa Cruz County	6087	9	2013.5	M	Non-Hispanic White	0	4011
CA	Santa Cruz County	6087	9	2013.5	F	Non-Hispanic White	0	3802
CA	Santa Cruz County	6087	9	2016.5	M	Non-Hispanic White	1	3896
CA	Santa Cruz County	6087	9	2016.5	F	Non-Hispanic White	0	3621
CA	Santa Cruz County	6087	9	2019.5	M	Non-Hispanic White	0	3496
CA	Santa Cruz County	6087	9	2019.5	F	Non-Hispanic White	0	3468
CA	Santa Cruz County	6087	11	2001.5	M	Non-Hispanic White	0	6352
CA	Santa Cruz County	6087	11	2001.5	F	Non-Hispanic White	0	5642
CA	Santa Cruz County	6087	11	2004.5	M	Non-Hispanic White	0	5007
CA	Santa Cruz County	6087	11	2004.5	F	Non-Hispanic White	0	4755
CA	Santa Cruz County	6087	11	2007.5	M	Non-Hispanic White	0	4479
CA	Santa Cruz County	6087	11	2007.5	F	Non-Hispanic White	0	4404
CA	Santa Cruz County	6087	11	2010.5	M	Non-Hispanic White	0	4474
CA	Santa Cruz County	6087	11	2010.5	F	Non-Hispanic White	0	3982
CA	Santa Cruz County	6087	11	2013.5	M	Non-Hispanic White	0	4253
CA	Santa Cruz County	6087	11	2013.5	F	Non-Hispanic White	0	3852
CA	Santa Cruz County	6087	11	2016.5	M	Non-Hispanic White	0	3919
CA	Santa Cruz County	6087	11	2016.5	F	Non-Hispanic White	0	3804
CA	Santa Cruz County	6087	11	2019.5	M	Non-Hispanic White	0	3687
CA	Santa Cruz County	6087	11	2019.5	F	Non-Hispanic White	0	3531
CA	Santa Cruz County	6087	13	2001.5	M	Non-Hispanic White	0	6331
CA	Santa Cruz County	6087	13	2001.5	F	Non-Hispanic White	1	5791
CA	Santa Cruz County	6087	13	2004.5	M	Non-Hispanic White	1	5908
CA	Santa Cruz County	6087	13	2004.5	F	Non-Hispanic White	0	5173
CA	Santa Cruz County	6087	13	2007.5	M	Non-Hispanic White	0	4826
CA	Santa Cruz County	6087	13	2007.5	F	Non-Hispanic White	0	4591
CA	Santa Cruz County	6087	13	2010.5	M	Non-Hispanic White	0	4508
CA	Santa Cruz County	6087	13	2010.5	F	Non-Hispanic White	0	4280
CA	Santa Cruz County	6087	13	2013.5	M	Non-Hispanic White	0	4413
CA	Santa Cruz County	6087	13	2013.5	F	Non-Hispanic White	0	3933
CA	Santa Cruz County	6087	13	2016.5	M	Non-Hispanic White	0	4165
CA	Santa Cruz County	6087	13	2016.5	F	Non-Hispanic White	0	3887
CA	Santa Cruz County	6087	13	2019.5	M	Non-Hispanic White	0	3850
CA	Santa Cruz County	6087	13	2019.5	F	Non-Hispanic White	1	3702
CA	Santa Cruz County	6087	15	2001.5	M	Non-Hispanic White	0	6248
CA	Santa Cruz County	6087	15	2001.5	F	Non-Hispanic White	1	6020
CA	Santa Cruz County	6087	15	2004.5	M	Non-Hispanic White	0	6155
CA	Santa Cruz County	6087	15	2004.5	F	Non-Hispanic White	0	5578
CA	Santa Cruz County	6087	15	2007.5	M	Non-Hispanic White	1	5453
CA	Santa Cruz County	6087	15	2007.5	F	Non-Hispanic White	0	4812
CA	Santa Cruz County	6087	15	2010.5	M	Non-Hispanic White	0	4686
CA	Santa Cruz County	6087	15	2010.5	F	Non-Hispanic White	0	4505
CA	Santa Cruz County	6087	15	2013.5	M	Non-Hispanic White	0	4549
CA	Santa Cruz County	6087	15	2013.5	F	Non-Hispanic White	0	4139
CA	Santa Cruz County	6087	15	2016.5	M	Non-Hispanic White	0	4389
CA	Santa Cruz County	6087	15	2016.5	F	Non-Hispanic White	0	3983
CA	Santa Cruz County	6087	15	2019.5	M	Non-Hispanic White	0	3984
CA	Santa Cruz County	6087	15	2019.5	F	Non-Hispanic White	0	3875
CA	Santa Cruz County	6087	17	2001.5	M	Non-Hispanic White	0	6124
CA	Santa Cruz County	6087	17	2001.5	F	Non-Hispanic White	0	6000
CA	Santa Cruz County	6087	17	2004.5	M	Non-Hispanic White	1	6122
CA	Santa Cruz County	6087	17	2004.5	F	Non-Hispanic White	0	5762
CA	Santa Cruz County	6087	17	2007.5	M	Non-Hispanic White	0	6113
CA	Santa Cruz County	6087	17	2007.5	F	Non-Hispanic White	0	5349
CA	Santa Cruz County	6087	17	2010.5	M	Non-Hispanic White	1	5182
CA	Santa Cruz County	6087	17	2010.5	F	Non-Hispanic White	0	4748
CA	Santa Cruz County	6087	17	2013.5	M	Non-Hispanic White	0	4666
CA	Santa Cruz County	6087	17	2013.5	F	Non-Hispanic White	0	4483
CA	Santa Cruz County	6087	17	2016.5	M	Non-Hispanic White	2	4508
CA	Santa Cruz County	6087	17	2016.5	F	Non-Hispanic White	0	4180
CA	Santa Cruz County	6087	17	2019.5	M	Non-Hispanic White	0	4305
CA	Santa Cruz County	6087	17	2019.5	F	Non-Hispanic White	0	3985
CA	Santa Cruz County	6087	19	2001.5	M	Non-Hispanic White	0	8618
CA	Santa Cruz County	6087	19	2001.5	F	Non-Hispanic White	0	9285
CA	Santa Cruz County	6087	19	2004.5	M	Non-Hispanic White	0	9245
CA	Santa Cruz County	6087	19	2004.5	F	Non-Hispanic White	0	10064
CA	Santa Cruz County	6087	19	2007.5	M	Non-Hispanic White	0	9216
CA	Santa Cruz County	6087	19	2007.5	F	Non-Hispanic White	0	9356
CA	Santa Cruz County	6087	19	2010.5	M	Non-Hispanic White	0	9289
CA	Santa Cruz County	6087	19	2010.5	F	Non-Hispanic White	0	9287
CA	Santa Cruz County	6087	19	2013.5	M	Non-Hispanic White	0	9192
CA	Santa Cruz County	6087	19	2013.5	F	Non-Hispanic White	0	9863
CA	Santa Cruz County	6087	19	2016.5	M	Non-Hispanic White	0	9215
CA	Santa Cruz County	6087	19	2016.5	F	Non-Hispanic White	0	10141
CA	Santa Cruz County	6087	19	2019.5	M	Non-Hispanic White	0	9263
CA	Santa Cruz County	6087	19	2019.5	F	Non-Hispanic White	0	10079
CA	Los Angeles Registry	6037	1	2001.5	M	Non-Hispanic White	2	89615
CA	Los Angeles Registry	6037	1	2001.5	F	Non-Hispanic White	1	84318
CA	Los Angeles Registry	6037	1	2004.5	M	Non-Hispanic White	2	87882
CA	Los Angeles Registry	6037	1	2004.5	F	Non-Hispanic White	2	82625
CA	Los Angeles Registry	6037	1	2007.5	M	Non-Hispanic White	7	81419
CA	Los Angeles Registry	6037	1	2007.5	F	Non-Hispanic White	3	76396
CA	Los Angeles Registry	6037	1	2010.5	M	Non-Hispanic White	1	75555
CA	Los Angeles Registry	6037	1	2010.5	F	Non-Hispanic White	3	71162
CA	Los Angeles Registry	6037	1	2013.5	M	Non-Hispanic White	3	78863
CA	Los Angeles Registry	6037	1	2013.5	F	Non-Hispanic White	2	74824
CA	Los Angeles Registry	6037	1	2016.5	M	Non-Hispanic White	2	79221
CA	Los Angeles Registry	6037	1	2016.5	F	Non-Hispanic White	2	74713
CA	Los Angeles Registry	6037	1	2019.5	M	Non-Hispanic White	3	72988
CA	Los Angeles Registry	6037	1	2019.5	F	Non-Hispanic White	2	69916
CA	Los Angeles Registry	6037	3	2001.5	M	Non-Hispanic White	13	88485
CA	Los Angeles Registry	6037	3	2001.5	F	Non-Hispanic White	11	82581
CA	Los Angeles Registry	6037	3	2004.5	M	Non-Hispanic White	17	84535
CA	Los Angeles Registry	6037	3	2004.5	F	Non-Hispanic White	7	79614
CA	Los Angeles Registry	6037	3	2007.5	M	Non-Hispanic White	12	79374
CA	Los Angeles Registry	6037	3	2007.5	F	Non-Hispanic White	7	74667
CA	Los Angeles Registry	6037	3	2010.5	M	Non-Hispanic White	8	73581
CA	Los Angeles Registry	6037	3	2010.5	F	Non-Hispanic White	4	69394
CA	Los Angeles Registry	6037	3	2013.5	M	Non-Hispanic White	10	73087
CA	Los Angeles Registry	6037	3	2013.5	F	Non-Hispanic White	7	69714
CA	Los Angeles Registry	6037	3	2016.5	M	Non-Hispanic White	10	75627
CA	Los Angeles Registry	6037	3	2016.5	F	Non-Hispanic White	4	71788
CA	Los Angeles Registry	6037	3	2019.5	M	Non-Hispanic White	9	73397
CA	Los Angeles Registry	6037	3	2019.5	F	Non-Hispanic White	7	69304
CA	Los Angeles Registry	6037	5	2001.5	M	Non-Hispanic White	3	91143
CA	Los Angeles Registry	6037	5	2001.5	F	Non-Hispanic White	3	85184
CA	Los Angeles Registry	6037	5	2004.5	M	Non-Hispanic White	6	82724
CA	Los Angeles Registry	6037	5	2004.5	F	Non-Hispanic White	4	77304
CA	Los Angeles Registry	6037	5	2007.5	M	Non-Hispanic White	3	77292
CA	Los Angeles Registry	6037	5	2007.5	F	Non-Hispanic White	5	72546
CA	Los Angeles Registry	6037	5	2010.5	M	Non-Hispanic White	10	74556
CA	Los Angeles Registry	6037	5	2010.5	F	Non-Hispanic White	5	69876
CA	Los Angeles Registry	6037	5	2013.5	M	Non-Hispanic White	5	70973
CA	Los Angeles Registry	6037	5	2013.5	F	Non-Hispanic White	3	66504
CA	Los Angeles Registry	6037	5	2016.5	M	Non-Hispanic White	6	71661
CA	Los Angeles Registry	6037	5	2016.5	F	Non-Hispanic White	6	68780
CA	Los Angeles Registry	6037	5	2019.5	M	Non-Hispanic White	4	72160
CA	Los Angeles Registry	6037	5	2019.5	F	Non-Hispanic White	2	68078
CA	Los Angeles Registry	6037	7	2001.5	M	Non-Hispanic White	6	95401
CA	Los Angeles Registry	6037	7	2001.5	F	Non-Hispanic White	2	89468
CA	Los Angeles Registry	6037	7	2004.5	M	Non-Hispanic White	2	82786
CA	Los Angeles Registry	6037	7	2004.5	F	Non-Hispanic White	6	77239
CA	Los Angeles Registry	6037	7	2007.5	M	Non-Hispanic White	6	75531
CA	Los Angeles Registry	6037	7	2007.5	F	Non-Hispanic White	1	70649
CA	Los Angeles Registry	6037	7	2010.5	M	Non-Hispanic White	1	72933
CA	Los Angeles Registry	6037	7	2010.5	F	Non-Hispanic White	3	68657
CA	Los Angeles Registry	6037	7	2013.5	M	Non-Hispanic White	3	72083
CA	Los Angeles Registry	6037	7	2013.5	F	Non-Hispanic White	1	67227
CA	Los Angeles Registry	6037	7	2016.5	M	Non-Hispanic White	6	68565
CA	Los Angeles Registry	6037	7	2016.5	F	Non-Hispanic White	1	64713
CA	Los Angeles Registry	6037	7	2019.5	M	Non-Hispanic White	1	69485
CA	Los Angeles Registry	6037	7	2019.5	F	Non-Hispanic White	3	66253
CA	Los Angeles Registry	6037	9	2001.5	M	Non-Hispanic White	5	100293
CA	Los Angeles Registry	6037	9	2001.5	F	Non-Hispanic White	3	95458
CA	Los Angeles Registry	6037	9	2004.5	M	Non-Hispanic White	3	87882
CA	Los Angeles Registry	6037	9	2004.5	F	Non-Hispanic White	2	81871
CA	Los Angeles Registry	6037	9	2007.5	M	Non-Hispanic White	3	76222
CA	Los Angeles Registry	6037	9	2007.5	F	Non-Hispanic White	2	70141
CA	Los Angeles Registry	6037	9	2010.5	M	Non-Hispanic White	3	73211
CA	Los Angeles Registry	6037	9	2010.5	F	Non-Hispanic White	3	68627
CA	Los Angeles Registry	6037	9	2013.5	M	Non-Hispanic White	2	72030
CA	Los Angeles Registry	6037	9	2013.5	F	Non-Hispanic White	1	68021
CA	Los Angeles Registry	6037	9	2016.5	M	Non-Hispanic White	0	69733
CA	Los Angeles Registry	6037	9	2016.5	F	Non-Hispanic White	1	64957
CA	Los Angeles Registry	6037	9	2019.5	M	Non-Hispanic White	5	66560
CA	Los Angeles Registry	6037	9	2019.5	F	Non-Hispanic White	3	63427
CA	Los Angeles Registry	6037	11	2001.5	M	Non-Hispanic White	4	105542
CA	Los Angeles Registry	6037	11	2001.5	F	Non-Hispanic White	5	101142
CA	Los Angeles Registry	6037	11	2004.5	M	Non-Hispanic White	1	94033
CA	Los Angeles Registry	6037	11	2004.5	F	Non-Hispanic White	2	89970
CA	Los Angeles Registry	6037	11	2007.5	M	Non-Hispanic White	3	82104
CA	Los Angeles Registry	6037	11	2007.5	F	Non-Hispanic White	5	78005
CA	Los Angeles Registry	6037	11	2010.5	M	Non-Hispanic White	2	75764
CA	Los Angeles Registry	6037	11	2010.5	F	Non-Hispanic White	1	71798
CA	Los Angeles Registry	6037	11	2013.5	M	Non-Hispanic White	2	71761
CA	Los Angeles Registry	6037	11	2013.5	F	Non-Hispanic White	1	67754
CA	Los Angeles Registry	6037	11	2016.5	M	Non-Hispanic White	2	70698
CA	Los Angeles Registry	6037	11	2016.5	F	Non-Hispanic White	3	66357
CA	Los Angeles Registry	6037	11	2019.5	M	Non-Hispanic White	2	66247
CA	Los Angeles Registry	6037	11	2019.5	F	Non-Hispanic White	1	61836
CA	Los Angeles Registry	6037	13	2001.5	M	Non-Hispanic White	3	101681
CA	Los Angeles Registry	6037	13	2001.5	F	Non-Hispanic White	0	97691
CA	Los Angeles Registry	6037	13	2004.5	M	Non-Hispanic White	3	100531
CA	Los Angeles Registry	6037	13	2004.5	F	Non-Hispanic White	2	96792
CA	Los Angeles Registry	6037	13	2007.5	M	Non-Hispanic White	4	87519
CA	Los Angeles Registry	6037	13	2007.5	F	Non-Hispanic White	2	83282
CA	Los Angeles Registry	6037	13	2010.5	M	Non-Hispanic White	1	78311
CA	Los Angeles Registry	6037	13	2010.5	F	Non-Hispanic White	1	74287
CA	Los Angeles Registry	6037	13	2013.5	M	Non-Hispanic White	2	73655
CA	Los Angeles Registry	6037	13	2013.5	F	Non-Hispanic White	1	69737
CA	Los Angeles Registry	6037	13	2016.5	M	Non-Hispanic White	2	70728
CA	Los Angeles Registry	6037	13	2016.5	F	Non-Hispanic White	3	66736
CA	Los Angeles Registry	6037	13	2019.5	M	Non-Hispanic White	2	68197
CA	Los Angeles Registry	6037	13	2019.5	F	Non-Hispanic White	2	63930
CA	Los Angeles Registry	6037	15	2001.5	M	Non-Hispanic White	3	98050
CA	Los Angeles Registry	6037	15	2001.5	F	Non-Hispanic White	1	93796
CA	Los Angeles Registry	6037	15	2004.5	M	Non-Hispanic White	3	101551
CA	Los Angeles Registry	6037	15	2004.5	F	Non-Hispanic White	1	97179
CA	Los Angeles Registry	6037	15	2007.5	M	Non-Hispanic White	3	92808
CA	Los Angeles Registry	6037	15	2007.5	F	Non-Hispanic White	0	89003
CA	Los Angeles Registry	6037	15	2010.5	M	Non-Hispanic White	2	82342
CA	Los Angeles Registry	6037	15	2010.5	F	Non-Hispanic White	0	78134
CA	Los Angeles Registry	6037	15	2013.5	M	Non-Hispanic White	0	76234
CA	Los Angeles Registry	6037	15	2013.5	F	Non-Hispanic White	0	72136
CA	Los Angeles Registry	6037	15	2016.5	M	Non-Hispanic White	2	71666
CA	Los Angeles Registry	6037	15	2016.5	F	Non-Hispanic White	1	67763
CA	Los Angeles Registry	6037	15	2019.5	M	Non-Hispanic White	2	69182
CA	Los Angeles Registry	6037	15	2019.5	F	Non-Hispanic White	0	65164
CA	Los Angeles Registry	6037	17	2001.5	M	Non-Hispanic White	4	97056
CA	Los Angeles Registry	6037	17	2001.5	F	Non-Hispanic White	1	90759
CA	Los Angeles Registry	6037	17	2004.5	M	Non-Hispanic White	3	97116
CA	Los Angeles Registry	6037	17	2004.5	F	Non-Hispanic White	0	92819
CA	Los Angeles Registry	6037	17	2007.5	M	Non-Hispanic White	3	99354
CA	Los Angeles Registry	6037	17	2007.5	F	Non-Hispanic White	2	93981
CA	Los Angeles Registry	6037	17	2010.5	M	Non-Hispanic White	4	88016
CA	Los Angeles Registry	6037	17	2010.5	F	Non-Hispanic White	1	83375
CA	Los Angeles Registry	6037	17	2013.5	M	Non-Hispanic White	1	79950
CA	Los Angeles Registry	6037	17	2013.5	F	Non-Hispanic White	0	75749
CA	Los Angeles Registry	6037	17	2016.5	M	Non-Hispanic White	3	74899
CA	Los Angeles Registry	6037	17	2016.5	F	Non-Hispanic White	0	71219
CA	Los Angeles Registry	6037	17	2019.5	M	Non-Hispanic White	5	69753
CA	Los Angeles Registry	6037	17	2019.5	F	Non-Hispanic White	0	65969
CA	Los Angeles Registry	6037	19	2001.5	M	Non-Hispanic White	3	95145
CA	Los Angeles Registry	6037	19	2001.5	F	Non-Hispanic White	1	92244
CA	Los Angeles Registry	6037	19	2004.5	M	Non-Hispanic White	2	95557
CA	Los Angeles Registry	6037	19	2004.5	F	Non-Hispanic White	0	92948
CA	Los Angeles Registry	6037	19	2007.5	M	Non-Hispanic White	1	98301
CA	Los Angeles Registry	6037	19	2007.5	F	Non-Hispanic White	0	95490
CA	Los Angeles Registry	6037	19	2010.5	M	Non-Hispanic White	4	96343
CA	Los Angeles Registry	6037	19	2010.5	F	Non-Hispanic White	0	92911
CA	Los Angeles Registry	6037	19	2013.5	M	Non-Hispanic White	2	85865
CA	Los Angeles Registry	6037	19	2013.5	F	Non-Hispanic White	1	83833
CA	Los Angeles Registry	6037	19	2016.5	M	Non-Hispanic White	2	79764
CA	Los Angeles Registry	6037	19	2016.5	F	Non-Hispanic White	1	78442
CA	Los Angeles Registry	6037	19	2019.5	M	Non-Hispanic White	1	75735
CA	Los Angeles Registry	6037	19	2019.5	F	Non-Hispanic White	0	74957
CA	Alpine County	6003	1	2001.5	M	Non-Hispanic White	0	20
CA	Alpine County	6003	1	2001.5	F	Non-Hispanic White	0	19
CA	Alpine County	6003	1	2004.5	M	Non-Hispanic White	0	18
CA	Alpine County	6003	1	2004.5	F	Non-Hispanic White	0	13
CA	Alpine County	6003	1	2007.5	M	Non-Hispanic White	0	18
CA	Alpine County	6003	1	2007.5	F	Non-Hispanic White	0	9
CA	Alpine County	6003	1	2010.5	M	Non-Hispanic White	0	11
CA	Alpine County	6003	1	2010.5	F	Non-Hispanic White	0	3
CA	Alpine County	6003	1	2013.5	M	Non-Hispanic White	0	13
CA	Alpine County	6003	1	2013.5	F	Non-Hispanic White	0	6
CA	Alpine County	6003	1	2016.5	M	Non-Hispanic White	0	6
CA	Alpine County	6003	1	2016.5	F	Non-Hispanic White	0	7
CA	Alpine County	6003	1	2019.5	M	Non-Hispanic White	0	10
CA	Alpine County	6003	1	2019.5	F	Non-Hispanic White	0	12
CA	Alpine County	6003	3	2001.5	M	Non-Hispanic White	0	15
CA	Alpine County	6003	3	2001.5	F	Non-Hispanic White	0	13
CA	Alpine County	6003	3	2004.5	M	Non-Hispanic White	0	18
CA	Alpine County	6003	3	2004.5	F	Non-Hispanic White	0	22
CA	Alpine County	6003	3	2007.5	M	Non-Hispanic White	0	16
CA	Alpine County	6003	3	2007.5	F	Non-Hispanic White	0	32
CA	Alpine County	6003	3	2010.5	M	Non-Hispanic White	0	18
CA	Alpine County	6003	3	2010.5	F	Non-Hispanic White	0	29
CA	Alpine County	6003	3	2013.5	M	Non-Hispanic White	0	9
CA	Alpine County	6003	3	2013.5	F	Non-Hispanic White	0	5
CA	Alpine County	6003	3	2016.5	M	Non-Hispanic White	0	15
CA	Alpine County	6003	3	2016.5	F	Non-Hispanic White	0	7
CA	Alpine County	6003	3	2019.5	M	Non-Hispanic White	0	5
CA	Alpine County	6003	3	2019.5	F	Non-Hispanic White	0	9
CA	Alpine County	6003	5	2001.5	M	Non-Hispanic White	0	26
CA	Alpine County	6003	5	2001.5	F	Non-Hispanic White	0	9
CA	Alpine County	6003	5	2004.5	M	Non-Hispanic White	0	23
CA	Alpine County	6003	5	2004.5	F	Non-Hispanic White	0	15
CA	Alpine County	6003	5	2007.5	M	Non-Hispanic White	0	29
CA	Alpine County	6003	5	2007.5	F	Non-Hispanic White	0	23
CA	Alpine County	6003	5	2010.5	M	Non-Hispanic White	0	31
CA	Alpine County	6003	5	2010.5	F	Non-Hispanic White	0	27
CA	Alpine County	6003	5	2013.5	M	Non-Hispanic White	0	19
CA	Alpine County	6003	5	2013.5	F	Non-Hispanic White	0	22
CA	Alpine County	6003	5	2016.5	M	Non-Hispanic White	0	15
CA	Alpine County	6003	5	2016.5	F	Non-Hispanic White	0	6
CA	Alpine County	6003	5	2019.5	M	Non-Hispanic White	0	12
CA	Alpine County	6003	5	2019.5	F	Non-Hispanic White	0	9
CA	Alpine County	6003	7	2001.5	M	Non-Hispanic White	0	22
CA	Alpine County	6003	7	2001.5	F	Non-Hispanic White	0	18
CA	Alpine County	6003	7	2004.5	M	Non-Hispanic White	0	20
CA	Alpine County	6003	7	2004.5	F	Non-Hispanic White	0	21
CA	Alpine County	6003	7	2007.5	M	Non-Hispanic White	0	28
CA	Alpine County	6003	7	2007.5	F	Non-Hispanic White	0	28
CA	Alpine County	6003	7	2010.5	M	Non-Hispanic White	0	32
CA	Alpine County	6003	7	2010.5	F	Non-Hispanic White	0	28
CA	Alpine County	6003	7	2013.5	M	Non-Hispanic White	0	26
CA	Alpine County	6003	7	2013.5	F	Non-Hispanic White	0	33
CA	Alpine County	6003	7	2016.5	M	Non-Hispanic White	0	10
CA	Alpine County	6003	7	2016.5	F	Non-Hispanic White	0	12
CA	Alpine County	6003	7	2019.5	M	Non-Hispanic White	0	6
CA	Alpine County	6003	7	2019.5	F	Non-Hispanic White	0	8
CA	Alpine County	6003	9	2001.5	M	Non-Hispanic White	0	23
CA	Alpine County	6003	9	2001.5	F	Non-Hispanic White	0	24
CA	Alpine County	6003	9	2004.5	M	Non-Hispanic White	0	29
CA	Alpine County	6003	9	2004.5	F	Non-Hispanic White	0	22
CA	Alpine County	6003	9	2007.5	M	Non-Hispanic White	0	25
CA	Alpine County	6003	9	2007.5	F	Non-Hispanic White	0	36
CA	Alpine County	6003	9	2010.5	M	Non-Hispanic White	0	28
CA	Alpine County	6003	9	2010.5	F	Non-Hispanic White	0	30
CA	Alpine County	6003	9	2013.5	M	Non-Hispanic White	0	23
CA	Alpine County	6003	9	2013.5	F	Non-Hispanic White	0	26
CA	Alpine County	6003	9	2016.5	M	Non-Hispanic White	0	21
CA	Alpine County	6003	9	2016.5	F	Non-Hispanic White	0	26
CA	Alpine County	6003	9	2019.5	M	Non-Hispanic White	0	10
CA	Alpine County	6003	9	2019.5	F	Non-Hispanic White	0	5
CA	Alpine County	6003	11	2001.5	M	Non-Hispanic White	0	21
CA	Alpine County	6003	11	2001.5	F	Non-Hispanic White	0	40
CA	Alpine County	6003	11	2004.5	M	Non-Hispanic White	0	21
CA	Alpine County	6003	11	2004.5	F	Non-Hispanic White	0	38
CA	Alpine County	6003	11	2007.5	M	Non-Hispanic White	0	24
CA	Alpine County	6003	11	2007.5	F	Non-Hispanic White	0	37
CA	Alpine County	6003	11	2010.5	M	Non-Hispanic White	0	22
CA	Alpine County	6003	11	2010.5	F	Non-Hispanic White	0	32
CA	Alpine County	6003	11	2013.5	M	Non-Hispanic White	0	42
CA	Alpine County	6003	11	2013.5	F	Non-Hispanic White	0	13
CA	Alpine County	6003	11	2016.5	M	Non-Hispanic White	0	21
CA	Alpine County	6003	11	2016.5	F	Non-Hispanic White	0	19
CA	Alpine County	6003	11	2019.5	M	Non-Hispanic White	0	17
CA	Alpine County	6003	11	2019.5	F	Non-Hispanic White	0	16
CA	Alpine County	6003	13	2001.5	M	Non-Hispanic White	0	19
CA	Alpine County	6003	13	2001.5	F	Non-Hispanic White	0	30
CA	Alpine County	6003	13	2004.5	M	Non-Hispanic White	0	19
CA	Alpine County	6003	13	2004.5	F	Non-Hispanic White	0	30
CA	Alpine County	6003	13	2007.5	M	Non-Hispanic White	0	18
CA	Alpine County	6003	13	2007.5	F	Non-Hispanic White	0	31
CA	Alpine County	6003	13	2010.5	M	Non-Hispanic White	0	15
CA	Alpine County	6003	13	2010.5	F	Non-Hispanic White	0	28
CA	Alpine County	6003	13	2013.5	M	Non-Hispanic White	0	27
CA	Alpine County	6003	13	2013.5	F	Non-Hispanic White	0	28
CA	Alpine County	6003	13	2016.5	M	Non-Hispanic White	0	37
CA	Alpine County	6003	13	2016.5	F	Non-Hispanic White	0	11
CA	Alpine County	6003	13	2019.5	M	Non-Hispanic White	0	21
CA	Alpine County	6003	13	2019.5	F	Non-Hispanic White	0	9
CA	Alpine County	6003	15	2001.5	M	Non-Hispanic White	0	19
CA	Alpine County	6003	15	2001.5	F	Non-Hispanic White	0	39
CA	Alpine County	6003	15	2004.5	M	Non-Hispanic White	0	24
CA	Alpine County	6003	15	2004.5	F	Non-Hispanic White	0	32
CA	Alpine County	6003	15	2007.5	M	Non-Hispanic White	0	28
CA	Alpine County	6003	15	2007.5	F	Non-Hispanic White	0	34
CA	Alpine County	6003	15	2010.5	M	Non-Hispanic White	0	21
CA	Alpine County	6003	15	2010.5	F	Non-Hispanic White	0	18
CA	Alpine County	6003	15	2013.5	M	Non-Hispanic White	0	20
CA	Alpine County	6003	15	2013.5	F	Non-Hispanic White	0	29
CA	Alpine County	6003	15	2016.5	M	Non-Hispanic White	0	34
CA	Alpine County	6003	15	2016.5	F	Non-Hispanic White	0	18
CA	Alpine County	6003	15	2019.5	M	Non-Hispanic White	0	30
CA	Alpine County	6003	15	2019.5	F	Non-Hispanic White	0	10
CA	Alpine County	6003	17	2001.5	M	Non-Hispanic White	0	22
CA	Alpine County	6003	17	2001.5	F	Non-Hispanic White	0	63
CA	Alpine County	6003	17	2004.5	M	Non-Hispanic White	0	24
CA	Alpine County	6003	17	2004.5	F	Non-Hispanic White	0	43
CA	Alpine County	6003	17	2007.5	M	Non-Hispanic White	0	16
CA	Alpine County	6003	17	2007.5	F	Non-Hispanic White	0	42
CA	Alpine County	6003	17	2010.5	M	Non-Hispanic White	0	18
CA	Alpine County	6003	17	2010.5	F	Non-Hispanic White	0	25
CA	Alpine County	6003	17	2013.5	M	Non-Hispanic White	0	19
CA	Alpine County	6003	17	2013.5	F	Non-Hispanic White	0	20
CA	Alpine County	6003	17	2016.5	M	Non-Hispanic White	0	18
CA	Alpine County	6003	17	2016.5	F	Non-Hispanic White	0	30
CA	Alpine County	6003	17	2019.5	M	Non-Hispanic White	0	41
CA	Alpine County	6003	17	2019.5	F	Non-Hispanic White	0	10
CA	Alpine County	6003	19	2001.5	M	Non-Hispanic White	0	50
CA	Alpine County	6003	19	2001.5	F	Non-Hispanic White	0	31
CA	Alpine County	6003	19	2004.5	M	Non-Hispanic White	0	36
CA	Alpine County	6003	19	2004.5	F	Non-Hispanic White	0	21
CA	Alpine County	6003	19	2007.5	M	Non-Hispanic White	0	33
CA	Alpine County	6003	19	2007.5	F	Non-Hispanic White	0	10
CA	Alpine County	6003	19	2010.5	M	Non-Hispanic White	0	27
CA	Alpine County	6003	19	2010.5	F	Non-Hispanic White	0	8
CA	Alpine County	6003	19	2013.5	M	Non-Hispanic White	0	27
CA	Alpine County	6003	19	2013.5	F	Non-Hispanic White	0	5
CA	Alpine County	6003	19	2016.5	M	Non-Hispanic White	0	27
CA	Alpine County	6003	19	2016.5	F	Non-Hispanic White	0	13
CA	Alpine County	6003	19	2019.5	M	Non-Hispanic White	0	26
CA	Alpine County	6003	19	2019.5	F	Non-Hispanic White	0	19
CA	Amador County	6005	1	2001.5	M	Non-Hispanic White	0	674
CA	Amador County	6005	1	2001.5	F	Non-Hispanic White	0	627
CA	Amador County	6005	1	2004.5	M	Non-Hispanic White	0	685
CA	Amador County	6005	1	2004.5	F	Non-Hispanic White	0	656
CA	Amador County	6005	1	2007.5	M	Non-Hispanic White	0	664
CA	Amador County	6005	1	2007.5	F	Non-Hispanic White	0	687
CA	Amador County	6005	1	2010.5	M	Non-Hispanic White	0	649
CA	Amador County	6005	1	2010.5	F	Non-Hispanic White	0	648
CA	Amador County	6005	1	2013.5	M	Non-Hispanic White	0	661
CA	Amador County	6005	1	2013.5	F	Non-Hispanic White	0	505
CA	Amador County	6005	1	2016.5	M	Non-Hispanic White	0	666
CA	Amador County	6005	1	2016.5	F	Non-Hispanic White	0	679
CA	Amador County	6005	1	2019.5	M	Non-Hispanic White	0	654
CA	Amador County	6005	1	2019.5	F	Non-Hispanic White	0	618
CA	Amador County	6005	3	2001.5	M	Non-Hispanic White	0	710
CA	Amador County	6005	3	2001.5	F	Non-Hispanic White	0	701
CA	Amador County	6005	3	2004.5	M	Non-Hispanic White	0	707
CA	Amador County	6005	3	2004.5	F	Non-Hispanic White	0	613
CA	Amador County	6005	3	2007.5	M	Non-Hispanic White	0	645
CA	Amador County	6005	3	2007.5	F	Non-Hispanic White	0	695
CA	Amador County	6005	3	2010.5	M	Non-Hispanic White	0	587
CA	Amador County	6005	3	2010.5	F	Non-Hispanic White	0	638
CA	Amador County	6005	3	2013.5	M	Non-Hispanic White	0	645
CA	Amador County	6005	3	2013.5	F	Non-Hispanic White	0	587
CA	Amador County	6005	3	2016.5	M	Non-Hispanic White	0	705
CA	Amador County	6005	3	2016.5	F	Non-Hispanic White	0	612
CA	Amador County	6005	3	2019.5	M	Non-Hispanic White	0	699
CA	Amador County	6005	3	2019.5	F	Non-Hispanic White	0	702
CA	Amador County	6005	5	2001.5	M	Non-Hispanic White	0	857
CA	Amador County	6005	5	2001.5	F	Non-Hispanic White	0	778
CA	Amador County	6005	5	2004.5	M	Non-Hispanic White	0	739
CA	Amador County	6005	5	2004.5	F	Non-Hispanic White	0	746
CA	Amador County	6005	5	2007.5	M	Non-Hispanic White	0	760
CA	Amador County	6005	5	2007.5	F	Non-Hispanic White	0	714
CA	Amador County	6005	5	2010.5	M	Non-Hispanic White	0	667
CA	Amador County	6005	5	2010.5	F	Non-Hispanic White	0	732
CA	Amador County	6005	5	2013.5	M	Non-Hispanic White	1	561
CA	Amador County	6005	5	2013.5	F	Non-Hispanic White	0	648
CA	Amador County	6005	5	2016.5	M	Non-Hispanic White	0	738
CA	Amador County	6005	5	2016.5	F	Non-Hispanic White	0	584
CA	Amador County	6005	5	2019.5	M	Non-Hispanic White	0	713
CA	Amador County	6005	5	2019.5	F	Non-Hispanic White	0	707
CA	Amador County	6005	7	2001.5	M	Non-Hispanic White	0	975
CA	Amador County	6005	7	2001.5	F	Non-Hispanic White	0	809
CA	Amador County	6005	7	2004.5	M	Non-Hispanic White	0	855
CA	Amador County	6005	7	2004.5	F	Non-Hispanic White	0	780
CA	Amador County	6005	7	2007.5	M	Non-Hispanic White	0	801
CA	Amador County	6005	7	2007.5	F	Non-Hispanic White	0	697
CA	Amador County	6005	7	2010.5	M	Non-Hispanic White	0	736
CA	Amador County	6005	7	2010.5	F	Non-Hispanic White	0	772
CA	Amador County	6005	7	2013.5	M	Non-Hispanic White	0	605
CA	Amador County	6005	7	2013.5	F	Non-Hispanic White	1	679
CA	Amador County	6005	7	2016.5	M	Non-Hispanic White	0	676
CA	Amador County	6005	7	2016.5	F	Non-Hispanic White	0	639
CA	Amador County	6005	7	2019.5	M	Non-Hispanic White	0	760
CA	Amador County	6005	7	2019.5	F	Non-Hispanic White	0	632
CA	Amador County	6005	9	2001.5	M	Non-Hispanic White	0	1005
CA	Amador County	6005	9	2001.5	F	Non-Hispanic White	0	963
CA	Amador County	6005	9	2004.5	M	Non-Hispanic White	0	1003
CA	Amador County	6005	9	2004.5	F	Non-Hispanic White	0	820
CA	Amador County	6005	9	2007.5	M	Non-Hispanic White	0	813
CA	Amador County	6005	9	2007.5	F	Non-Hispanic White	0	831
CA	Amador County	6005	9	2010.5	M	Non-Hispanic White	0	733
CA	Amador County	6005	9	2010.5	F	Non-Hispanic White	0	736
CA	Amador County	6005	9	2013.5	M	Non-Hispanic White	0	708
CA	Amador County	6005	9	2013.5	F	Non-Hispanic White	0	756
CA	Amador County	6005	9	2016.5	M	Non-Hispanic White	0	611
CA	Amador County	6005	9	2016.5	F	Non-Hispanic White	0	684
CA	Amador County	6005	9	2019.5	M	Non-Hispanic White	0	775
CA	Amador County	6005	9	2019.5	F	Non-Hispanic White	0	649
CA	Amador County	6005	11	2001.5	M	Non-Hispanic White	0	1122
CA	Amador County	6005	11	2001.5	F	Non-Hispanic White	0	1093
CA	Amador County	6005	11	2004.5	M	Non-Hispanic White	0	1110
CA	Amador County	6005	11	2004.5	F	Non-Hispanic White	0	929
CA	Amador County	6005	11	2007.5	M	Non-Hispanic White	0	1060
CA	Amador County	6005	11	2007.5	F	Non-Hispanic White	0	810
CA	Amador County	6005	11	2010.5	M	Non-Hispanic White	0	811
CA	Amador County	6005	11	2010.5	F	Non-Hispanic White	0	808
CA	Amador County	6005	11	2013.5	M	Non-Hispanic White	0	748
CA	Amador County	6005	11	2013.5	F	Non-Hispanic White	0	688
CA	Amador County	6005	11	2016.5	M	Non-Hispanic White	0	717
CA	Amador County	6005	11	2016.5	F	Non-Hispanic White	0	751
CA	Amador County	6005	11	2019.5	M	Non-Hispanic White	0	703
CA	Amador County	6005	11	2019.5	F	Non-Hispanic White	0	708
CA	Amador County	6005	13	2001.5	M	Non-Hispanic White	0	1160
CA	Amador County	6005	13	2001.5	F	Non-Hispanic White	0	1144
CA	Amador County	6005	13	2004.5	M	Non-Hispanic White	0	1074
CA	Amador County	6005	13	2004.5	F	Non-Hispanic White	0	1124
CA	Amador County	6005	13	2007.5	M	Non-Hispanic White	0	989
CA	Amador County	6005	13	2007.5	F	Non-Hispanic White	0	946
CA	Amador County	6005	13	2010.5	M	Non-Hispanic White	0	829
CA	Amador County	6005	13	2010.5	F	Non-Hispanic White	0	863
CA	Amador County	6005	13	2013.5	M	Non-Hispanic White	0	789
CA	Amador County	6005	13	2013.5	F	Non-Hispanic White	0	770
CA	Amador County	6005	13	2016.5	M	Non-Hispanic White	0	761
CA	Amador County	6005	13	2016.5	F	Non-Hispanic White	0	717
CA	Amador County	6005	13	2019.5	M	Non-Hispanic White	0	726
CA	Amador County	6005	13	2019.5	F	Non-Hispanic White	0	750
CA	Amador County	6005	15	2001.5	M	Non-Hispanic White	0	1250
CA	Amador County	6005	15	2001.5	F	Non-Hispanic White	0	1084
CA	Amador County	6005	15	2004.5	M	Non-Hispanic White	0	1150
CA	Amador County	6005	15	2004.5	F	Non-Hispanic White	0	1203
CA	Amador County	6005	15	2007.5	M	Non-Hispanic White	0	1050
CA	Amador County	6005	15	2007.5	F	Non-Hispanic White	0	1121
CA	Amador County	6005	15	2010.5	M	Non-Hispanic White	0	954
CA	Amador County	6005	15	2010.5	F	Non-Hispanic White	0	865
CA	Amador County	6005	15	2013.5	M	Non-Hispanic White	0	785
CA	Amador County	6005	15	2013.5	F	Non-Hispanic White	0	827
CA	Amador County	6005	15	2016.5	M	Non-Hispanic White	0	771
CA	Amador County	6005	15	2016.5	F	Non-Hispanic White	0	720
CA	Amador County	6005	15	2019.5	M	Non-Hispanic White	0	759
CA	Amador County	6005	15	2019.5	F	Non-Hispanic White	0	731
CA	Amador County	6005	17	2001.5	M	Non-Hispanic White	0	1412
CA	Amador County	6005	17	2001.5	F	Non-Hispanic White	0	1095
CA	Amador County	6005	17	2004.5	M	Non-Hispanic White	0	1367
CA	Amador County	6005	17	2004.5	F	Non-Hispanic White	1	1178
CA	Amador County	6005	17	2007.5	M	Non-Hispanic White	0	1290
CA	Amador County	6005	17	2007.5	F	Non-Hispanic White	0	1257
CA	Amador County	6005	17	2010.5	M	Non-Hispanic White	0	1089
CA	Amador County	6005	17	2010.5	F	Non-Hispanic White	0	1027
CA	Amador County	6005	17	2013.5	M	Non-Hispanic White	0	884
CA	Amador County	6005	17	2013.5	F	Non-Hispanic White	0	837
CA	Amador County	6005	17	2016.5	M	Non-Hispanic White	0	779
CA	Amador County	6005	17	2016.5	F	Non-Hispanic White	0	839
CA	Amador County	6005	17	2019.5	M	Non-Hispanic White	0	779
CA	Amador County	6005	17	2019.5	F	Non-Hispanic White	0	710
CA	Amador County	6005	19	2001.5	M	Non-Hispanic White	0	1028
CA	Amador County	6005	19	2001.5	F	Non-Hispanic White	0	725
CA	Amador County	6005	19	2004.5	M	Non-Hispanic White	0	1146
CA	Amador County	6005	19	2004.5	F	Non-Hispanic White	0	746
CA	Amador County	6005	19	2007.5	M	Non-Hispanic White	0	1056
CA	Amador County	6005	19	2007.5	F	Non-Hispanic White	1	803
CA	Amador County	6005	19	2010.5	M	Non-Hispanic White	0	922
CA	Amador County	6005	19	2010.5	F	Non-Hispanic White	0	770
CA	Amador County	6005	19	2013.5	M	Non-Hispanic White	0	766
CA	Amador County	6005	19	2013.5	F	Non-Hispanic White	0	643
CA	Amador County	6005	19	2016.5	M	Non-Hispanic White	0	670
CA	Amador County	6005	19	2016.5	F	Non-Hispanic White	0	587
CA	Amador County	6005	19	2019.5	M	Non-Hispanic White	0	624
CA	Amador County	6005	19	2019.5	F	Non-Hispanic White	0	560
CA	Butte County	6007	1	2001.5	M	Non-Hispanic White	0	4812
CA	Butte County	6007	1	2001.5	F	Non-Hispanic White	0	4219
CA	Butte County	6007	1	2004.5	M	Non-Hispanic White	0	4627
CA	Butte County	6007	1	2004.5	F	Non-Hispanic White	0	4640
CA	Butte County	6007	1	2007.5	M	Non-Hispanic White	0	4802
CA	Butte County	6007	1	2007.5	F	Non-Hispanic White	0	4748
CA	Butte County	6007	1	2010.5	M	Non-Hispanic White	0	4675
CA	Butte County	6007	1	2010.5	F	Non-Hispanic White	1	4478
CA	Butte County	6007	1	2013.5	M	Non-Hispanic White	0	4750
CA	Butte County	6007	1	2013.5	F	Non-Hispanic White	0	4495
CA	Butte County	6007	1	2016.5	M	Non-Hispanic White	1	4811
CA	Butte County	6007	1	2016.5	F	Non-Hispanic White	0	4628
CA	Butte County	6007	1	2019.5	M	Non-Hispanic White	0	4540
CA	Butte County	6007	1	2019.5	F	Non-Hispanic White	1	4246
CA	Butte County	6007	3	2001.5	M	Non-Hispanic White	0	4737
CA	Butte County	6007	3	2001.5	F	Non-Hispanic White	0	4346
CA	Butte County	6007	3	2004.5	M	Non-Hispanic White	0	4619
CA	Butte County	6007	3	2004.5	F	Non-Hispanic White	0	4328
CA	Butte County	6007	3	2007.5	M	Non-Hispanic White	4	4604
CA	Butte County	6007	3	2007.5	F	Non-Hispanic White	0	4677
CA	Butte County	6007	3	2010.5	M	Non-Hispanic White	0	4696
CA	Butte County	6007	3	2010.5	F	Non-Hispanic White	0	4617
CA	Butte County	6007	3	2013.5	M	Non-Hispanic White	0	4782
CA	Butte County	6007	3	2013.5	F	Non-Hispanic White	0	4503
CA	Butte County	6007	3	2016.5	M	Non-Hispanic White	1	4913
CA	Butte County	6007	3	2016.5	F	Non-Hispanic White	0	4543
CA	Butte County	6007	3	2019.5	M	Non-Hispanic White	0	4605
CA	Butte County	6007	3	2019.5	F	Non-Hispanic White	1	4506
CA	Butte County	6007	5	2001.5	M	Non-Hispanic White	0	5049
CA	Butte County	6007	5	2001.5	F	Non-Hispanic White	0	4842
CA	Butte County	6007	5	2004.5	M	Non-Hispanic White	0	4670
CA	Butte County	6007	5	2004.5	F	Non-Hispanic White	0	4175
CA	Butte County	6007	5	2007.5	M	Non-Hispanic White	2	4420
CA	Butte County	6007	5	2007.5	F	Non-Hispanic White	0	4401
CA	Butte County	6007	5	2010.5	M	Non-Hispanic White	0	4634
CA	Butte County	6007	5	2010.5	F	Non-Hispanic White	0	4671
CA	Butte County	6007	5	2013.5	M	Non-Hispanic White	1	4629
CA	Butte County	6007	5	2013.5	F	Non-Hispanic White	1	4561
CA	Butte County	6007	5	2016.5	M	Non-Hispanic White	0	4963
CA	Butte County	6007	5	2016.5	F	Non-Hispanic White	0	4532
CA	Butte County	6007	5	2019.5	M	Non-Hispanic White	2	4787
CA	Butte County	6007	5	2019.5	F	Non-Hispanic White	0	4404
CA	Butte County	6007	7	2001.5	M	Non-Hispanic White	0	5496
CA	Butte County	6007	7	2001.5	F	Non-Hispanic White	0	5199
CA	Butte County	6007	7	2004.5	M	Non-Hispanic White	0	4943
CA	Butte County	6007	7	2004.5	F	Non-Hispanic White	0	4775
CA	Butte County	6007	7	2007.5	M	Non-Hispanic White	0	5024
CA	Butte County	6007	7	2007.5	F	Non-Hispanic White	0	4554
CA	Butte County	6007	7	2010.5	M	Non-Hispanic White	0	4725
CA	Butte County	6007	7	2010.5	F	Non-Hispanic White	1	4751
CA	Butte County	6007	7	2013.5	M	Non-Hispanic White	0	4799
CA	Butte County	6007	7	2013.5	F	Non-Hispanic White	0	4676
CA	Butte County	6007	7	2016.5	M	Non-Hispanic White	0	4747
CA	Butte County	6007	7	2016.5	F	Non-Hispanic White	0	4593
CA	Butte County	6007	7	2019.5	M	Non-Hispanic White	0	4771
CA	Butte County	6007	7	2019.5	F	Non-Hispanic White	0	4370
CA	Butte County	6007	9	2001.5	M	Non-Hispanic White	0	6053
CA	Butte County	6007	9	2001.5	F	Non-Hispanic White	0	5611
CA	Butte County	6007	9	2004.5	M	Non-Hispanic White	1	5564
CA	Butte County	6007	9	2004.5	F	Non-Hispanic White	0	5313
CA	Butte County	6007	9	2007.5	M	Non-Hispanic White	0	4913
CA	Butte County	6007	9	2007.5	F	Non-Hispanic White	0	4617
CA	Butte County	6007	9	2010.5	M	Non-Hispanic White	1	4876
CA	Butte County	6007	9	2010.5	F	Non-Hispanic White	1	4644
CA	Butte County	6007	9	2013.5	M	Non-Hispanic White	0	4720
CA	Butte County	6007	9	2013.5	F	Non-Hispanic White	0	4849
CA	Butte County	6007	9	2016.5	M	Non-Hispanic White	0	4875
CA	Butte County	6007	9	2016.5	F	Non-Hispanic White	0	4653
CA	Butte County	6007	9	2019.5	M	Non-Hispanic White	1	4779
CA	Butte County	6007	9	2019.5	F	Non-Hispanic White	0	4427
CA	Butte County	6007	11	2001.5	M	Non-Hispanic White	0	6614
CA	Butte County	6007	11	2001.5	F	Non-Hispanic White	0	6063
CA	Butte County	6007	11	2004.5	M	Non-Hispanic White	0	5886
CA	Butte County	6007	11	2004.5	F	Non-Hispanic White	0	5617
CA	Butte County	6007	11	2007.5	M	Non-Hispanic White	0	5375
CA	Butte County	6007	11	2007.5	F	Non-Hispanic White	0	5221
CA	Butte County	6007	11	2010.5	M	Non-Hispanic White	0	4932
CA	Butte County	6007	11	2010.5	F	Non-Hispanic White	0	4752
CA	Butte County	6007	11	2013.5	M	Non-Hispanic White	0	4792
CA	Butte County	6007	11	2013.5	F	Non-Hispanic White	0	4773
CA	Butte County	6007	11	2016.5	M	Non-Hispanic White	0	4798
CA	Butte County	6007	11	2016.5	F	Non-Hispanic White	0	4795
CA	Butte County	6007	11	2019.5	M	Non-Hispanic White	0	4629
CA	Butte County	6007	11	2019.5	F	Non-Hispanic White	0	4438
CA	Butte County	6007	13	2001.5	M	Non-Hispanic White	0	6831
CA	Butte County	6007	13	2001.5	F	Non-Hispanic White	0	6227
CA	Butte County	6007	13	2004.5	M	Non-Hispanic White	0	6603
CA	Butte County	6007	13	2004.5	F	Non-Hispanic White	0	6127
CA	Butte County	6007	13	2007.5	M	Non-Hispanic White	0	5885
CA	Butte County	6007	13	2007.5	F	Non-Hispanic White	1	5569
CA	Butte County	6007	13	2010.5	M	Non-Hispanic White	0	5098
CA	Butte County	6007	13	2010.5	F	Non-Hispanic White	0	4914
CA	Butte County	6007	13	2013.5	M	Non-Hispanic White	0	5007
CA	Butte County	6007	13	2013.5	F	Non-Hispanic White	0	4696
CA	Butte County	6007	13	2016.5	M	Non-Hispanic White	0	4796
CA	Butte County	6007	13	2016.5	F	Non-Hispanic White	1	4836
CA	Butte County	6007	13	2019.5	M	Non-Hispanic White	0	4735
CA	Butte County	6007	13	2019.5	F	Non-Hispanic White	0	4512
CA	Butte County	6007	15	2001.5	M	Non-Hispanic White	0	6920
CA	Butte County	6007	15	2001.5	F	Non-Hispanic White	0	6345
CA	Butte County	6007	15	2004.5	M	Non-Hispanic White	0	6941
CA	Butte County	6007	15	2004.5	F	Non-Hispanic White	0	6171
CA	Butte County	6007	15	2007.5	M	Non-Hispanic White	0	6216
CA	Butte County	6007	15	2007.5	F	Non-Hispanic White	1	5703
CA	Butte County	6007	15	2010.5	M	Non-Hispanic White	0	5618
CA	Butte County	6007	15	2010.5	F	Non-Hispanic White	0	5116
CA	Butte County	6007	15	2013.5	M	Non-Hispanic White	0	5018
CA	Butte County	6007	15	2013.5	F	Non-Hispanic White	0	4740
CA	Butte County	6007	15	2016.5	M	Non-Hispanic White	0	4951
CA	Butte County	6007	15	2016.5	F	Non-Hispanic White	0	4732
CA	Butte County	6007	15	2019.5	M	Non-Hispanic White	0	4643
CA	Butte County	6007	15	2019.5	F	Non-Hispanic White	0	4773
CA	Butte County	6007	17	2001.5	M	Non-Hispanic White	1	6950
CA	Butte County	6007	17	2001.5	F	Non-Hispanic White	0	6556
CA	Butte County	6007	17	2004.5	M	Non-Hispanic White	0	6855
CA	Butte County	6007	17	2004.5	F	Non-Hispanic White	0	6175
CA	Butte County	6007	17	2007.5	M	Non-Hispanic White	0	6723
CA	Butte County	6007	17	2007.5	F	Non-Hispanic White	0	6135
CA	Butte County	6007	17	2010.5	M	Non-Hispanic White	0	5893
CA	Butte County	6007	17	2010.5	F	Non-Hispanic White	1	5387
CA	Butte County	6007	17	2013.5	M	Non-Hispanic White	0	5482
CA	Butte County	6007	17	2013.5	F	Non-Hispanic White	0	4997
CA	Butte County	6007	17	2016.5	M	Non-Hispanic White	0	5084
CA	Butte County	6007	17	2016.5	F	Non-Hispanic White	0	4749
CA	Butte County	6007	17	2019.5	M	Non-Hispanic White	0	4755
CA	Butte County	6007	17	2019.5	F	Non-Hispanic White	0	4685
CA	Butte County	6007	19	2001.5	M	Non-Hispanic White	0	10138
CA	Butte County	6007	19	2001.5	F	Non-Hispanic White	0	10682
CA	Butte County	6007	19	2004.5	M	Non-Hispanic White	0	10714
CA	Butte County	6007	19	2004.5	F	Non-Hispanic White	1	11101
CA	Butte County	6007	19	2007.5	M	Non-Hispanic White	0	10558
CA	Butte County	6007	19	2007.5	F	Non-Hispanic White	0	10588
CA	Butte County	6007	19	2010.5	M	Non-Hispanic White	0	9393
CA	Butte County	6007	19	2010.5	F	Non-Hispanic White	0	9419
CA	Butte County	6007	19	2013.5	M	Non-Hispanic White	0	8344
CA	Butte County	6007	19	2013.5	F	Non-Hispanic White	0	8232
CA	Butte County	6007	19	2016.5	M	Non-Hispanic White	0	7892
CA	Butte County	6007	19	2016.5	F	Non-Hispanic White	0	8037
CA	Butte County	6007	19	2019.5	M	Non-Hispanic White	0	7570
CA	Butte County	6007	19	2019.5	F	Non-Hispanic White	0	7796
CA	Calaveras County	6009	1	2001.5	M	Non-Hispanic White	0	854
CA	Calaveras County	6009	1	2001.5	F	Non-Hispanic White	0	781
CA	Calaveras County	6009	1	2004.5	M	Non-Hispanic White	0	878
CA	Calaveras County	6009	1	2004.5	F	Non-Hispanic White	0	793
CA	Calaveras County	6009	1	2007.5	M	Non-Hispanic White	0	963
CA	Calaveras County	6009	1	2007.5	F	Non-Hispanic White	0	1021
CA	Calaveras County	6009	1	2010.5	M	Non-Hispanic White	0	887
CA	Calaveras County	6009	1	2010.5	F	Non-Hispanic White	0	846
CA	Calaveras County	6009	1	2013.5	M	Non-Hispanic White	0	805
CA	Calaveras County	6009	1	2013.5	F	Non-Hispanic White	0	788
CA	Calaveras County	6009	1	2016.5	M	Non-Hispanic White	0	900
CA	Calaveras County	6009	1	2016.5	F	Non-Hispanic White	0	817
CA	Calaveras County	6009	1	2019.5	M	Non-Hispanic White	1	894
CA	Calaveras County	6009	1	2019.5	F	Non-Hispanic White	0	847
CA	Calaveras County	6009	3	2001.5	M	Non-Hispanic White	0	926
CA	Calaveras County	6009	3	2001.5	F	Non-Hispanic White	0	854
CA	Calaveras County	6009	3	2004.5	M	Non-Hispanic White	0	927
CA	Calaveras County	6009	3	2004.5	F	Non-Hispanic White	0	880
CA	Calaveras County	6009	3	2007.5	M	Non-Hispanic White	0	855
CA	Calaveras County	6009	3	2007.5	F	Non-Hispanic White	0	930
CA	Calaveras County	6009	3	2010.5	M	Non-Hispanic White	0	919
CA	Calaveras County	6009	3	2010.5	F	Non-Hispanic White	0	994
CA	Calaveras County	6009	3	2013.5	M	Non-Hispanic White	0	859
CA	Calaveras County	6009	3	2013.5	F	Non-Hispanic White	0	736
CA	Calaveras County	6009	3	2016.5	M	Non-Hispanic White	0	917
CA	Calaveras County	6009	3	2016.5	F	Non-Hispanic White	0	847
CA	Calaveras County	6009	3	2019.5	M	Non-Hispanic White	0	951
CA	Calaveras County	6009	3	2019.5	F	Non-Hispanic White	0	887
CA	Calaveras County	6009	5	2001.5	M	Non-Hispanic White	0	1067
CA	Calaveras County	6009	5	2001.5	F	Non-Hispanic White	0	977
CA	Calaveras County	6009	5	2004.5	M	Non-Hispanic White	0	1090
CA	Calaveras County	6009	5	2004.5	F	Non-Hispanic White	0	976
CA	Calaveras County	6009	5	2007.5	M	Non-Hispanic White	0	1038
CA	Calaveras County	6009	5	2007.5	F	Non-Hispanic White	0	896
CA	Calaveras County	6009	5	2010.5	M	Non-Hispanic White	0	946
CA	Calaveras County	6009	5	2010.5	F	Non-Hispanic White	0	964
CA	Calaveras County	6009	5	2013.5	M	Non-Hispanic White	0	923
CA	Calaveras County	6009	5	2013.5	F	Non-Hispanic White	0	890
CA	Calaveras County	6009	5	2016.5	M	Non-Hispanic White	0	957
CA	Calaveras County	6009	5	2016.5	F	Non-Hispanic White	0	792
CA	Calaveras County	6009	5	2019.5	M	Non-Hispanic White	0	964
CA	Calaveras County	6009	5	2019.5	F	Non-Hispanic White	0	908
CA	Calaveras County	6009	7	2001.5	M	Non-Hispanic White	0	1173
CA	Calaveras County	6009	7	2001.5	F	Non-Hispanic White	0	1139
CA	Calaveras County	6009	7	2004.5	M	Non-Hispanic White	0	1173
CA	Calaveras County	6009	7	2004.5	F	Non-Hispanic White	0	1068
CA	Calaveras County	6009	7	2007.5	M	Non-Hispanic White	0	1057
CA	Calaveras County	6009	7	2007.5	F	Non-Hispanic White	0	1039
CA	Calaveras County	6009	7	2010.5	M	Non-Hispanic White	0	972
CA	Calaveras County	6009	7	2010.5	F	Non-Hispanic White	0	920
CA	Calaveras County	6009	7	2013.5	M	Non-Hispanic White	0	942
CA	Calaveras County	6009	7	2013.5	F	Non-Hispanic White	0	1032
CA	Calaveras County	6009	7	2016.5	M	Non-Hispanic White	0	927
CA	Calaveras County	6009	7	2016.5	F	Non-Hispanic White	0	886
CA	Calaveras County	6009	7	2019.5	M	Non-Hispanic White	0	1018
CA	Calaveras County	6009	7	2019.5	F	Non-Hispanic White	0	906
CA	Calaveras County	6009	9	2001.5	M	Non-Hispanic White	0	1357
CA	Calaveras County	6009	9	2001.5	F	Non-Hispanic White	0	1373
CA	Calaveras County	6009	9	2004.5	M	Non-Hispanic White	0	1322
CA	Calaveras County	6009	9	2004.5	F	Non-Hispanic White	0	1296
CA	Calaveras County	6009	9	2007.5	M	Non-Hispanic White	0	1296
CA	Calaveras County	6009	9	2007.5	F	Non-Hispanic White	0	1150
CA	Calaveras County	6009	9	2010.5	M	Non-Hispanic White	0	1088
CA	Calaveras County	6009	9	2010.5	F	Non-Hispanic White	0	1072
CA	Calaveras County	6009	9	2013.5	M	Non-Hispanic White	0	987
CA	Calaveras County	6009	9	2013.5	F	Non-Hispanic White	0	925
CA	Calaveras County	6009	9	2016.5	M	Non-Hispanic White	0	967
CA	Calaveras County	6009	9	2016.5	F	Non-Hispanic White	0	1047
CA	Calaveras County	6009	9	2019.5	M	Non-Hispanic White	0	991
CA	Calaveras County	6009	9	2019.5	F	Non-Hispanic White	0	847
CA	Calaveras County	6009	11	2001.5	M	Non-Hispanic White	0	1546
CA	Calaveras County	6009	11	2001.5	F	Non-Hispanic White	0	1516
CA	Calaveras County	6009	11	2004.5	M	Non-Hispanic White	0	1462
CA	Calaveras County	6009	11	2004.5	F	Non-Hispanic White	0	1408
CA	Calaveras County	6009	11	2007.5	M	Non-Hispanic White	0	1405
CA	Calaveras County	6009	11	2007.5	F	Non-Hispanic White	0	1317
CA	Calaveras County	6009	11	2010.5	M	Non-Hispanic White	0	1268
CA	Calaveras County	6009	11	2010.5	F	Non-Hispanic White	0	1140
CA	Calaveras County	6009	11	2013.5	M	Non-Hispanic White	0	1032
CA	Calaveras County	6009	11	2013.5	F	Non-Hispanic White	0	982
CA	Calaveras County	6009	11	2016.5	M	Non-Hispanic White	0	1012
CA	Calaveras County	6009	11	2016.5	F	Non-Hispanic White	0	1024
CA	Calaveras County	6009	11	2019.5	M	Non-Hispanic White	0	926
CA	Calaveras County	6009	11	2019.5	F	Non-Hispanic White	0	978
CA	Calaveras County	6009	13	2001.5	M	Non-Hispanic White	0	1629
CA	Calaveras County	6009	13	2001.5	F	Non-Hispanic White	0	1535
CA	Calaveras County	6009	13	2004.5	M	Non-Hispanic White	0	1720
CA	Calaveras County	6009	13	2004.5	F	Non-Hispanic White	0	1642
CA	Calaveras County	6009	13	2007.5	M	Non-Hispanic White	0	1492
CA	Calaveras County	6009	13	2007.5	F	Non-Hispanic White	0	1497
CA	Calaveras County	6009	13	2010.5	M	Non-Hispanic White	0	1367
CA	Calaveras County	6009	13	2010.5	F	Non-Hispanic White	0	1292
CA	Calaveras County	6009	13	2013.5	M	Non-Hispanic White	0	1174
CA	Calaveras County	6009	13	2013.5	F	Non-Hispanic White	0	1098
CA	Calaveras County	6009	13	2016.5	M	Non-Hispanic White	0	1035
CA	Calaveras County	6009	13	2016.5	F	Non-Hispanic White	0	949
CA	Calaveras County	6009	13	2019.5	M	Non-Hispanic White	0	959
CA	Calaveras County	6009	13	2019.5	F	Non-Hispanic White	0	1066
CA	Calaveras County	6009	15	2001.5	M	Non-Hispanic White	0	1760
CA	Calaveras County	6009	15	2001.5	F	Non-Hispanic White	0	1578
CA	Calaveras County	6009	15	2004.5	M	Non-Hispanic White	0	1747
CA	Calaveras County	6009	15	2004.5	F	Non-Hispanic White	1	1630
CA	Calaveras County	6009	15	2007.5	M	Non-Hispanic White	0	1679
CA	Calaveras County	6009	15	2007.5	F	Non-Hispanic White	1	1537
CA	Calaveras County	6009	15	2010.5	M	Non-Hispanic White	0	1428
CA	Calaveras County	6009	15	2010.5	F	Non-Hispanic White	0	1356
CA	Calaveras County	6009	15	2013.5	M	Non-Hispanic White	0	1334
CA	Calaveras County	6009	15	2013.5	F	Non-Hispanic White	0	1166
CA	Calaveras County	6009	15	2016.5	M	Non-Hispanic White	0	1108
CA	Calaveras County	6009	15	2016.5	F	Non-Hispanic White	0	1090
CA	Calaveras County	6009	15	2019.5	M	Non-Hispanic White	0	1029
CA	Calaveras County	6009	15	2019.5	F	Non-Hispanic White	0	973
CA	Calaveras County	6009	17	2001.5	M	Non-Hispanic White	0	1708
CA	Calaveras County	6009	17	2001.5	F	Non-Hispanic White	0	1471
CA	Calaveras County	6009	17	2004.5	M	Non-Hispanic White	0	1806
CA	Calaveras County	6009	17	2004.5	F	Non-Hispanic White	0	1571
CA	Calaveras County	6009	17	2007.5	M	Non-Hispanic White	0	1809
CA	Calaveras County	6009	17	2007.5	F	Non-Hispanic White	0	1621
CA	Calaveras County	6009	17	2010.5	M	Non-Hispanic White	0	1562
CA	Calaveras County	6009	17	2010.5	F	Non-Hispanic White	0	1411
CA	Calaveras County	6009	17	2013.5	M	Non-Hispanic White	0	1379
CA	Calaveras County	6009	17	2013.5	F	Non-Hispanic White	0	1317
CA	Calaveras County	6009	17	2016.5	M	Non-Hispanic White	0	1269
CA	Calaveras County	6009	17	2016.5	F	Non-Hispanic White	0	1095
CA	Calaveras County	6009	17	2019.5	M	Non-Hispanic White	0	1120
CA	Calaveras County	6009	17	2019.5	F	Non-Hispanic White	0	978
CA	Calaveras County	6009	19	2001.5	M	Non-Hispanic White	0	1212
CA	Calaveras County	6009	19	2001.5	F	Non-Hispanic White	0	927
CA	Calaveras County	6009	19	2004.5	M	Non-Hispanic White	0	1327
CA	Calaveras County	6009	19	2004.5	F	Non-Hispanic White	0	1117
CA	Calaveras County	6009	19	2007.5	M	Non-Hispanic White	0	1187
CA	Calaveras County	6009	19	2007.5	F	Non-Hispanic White	0	1040
CA	Calaveras County	6009	19	2010.5	M	Non-Hispanic White	0	1195
CA	Calaveras County	6009	19	2010.5	F	Non-Hispanic White	0	1000
CA	Calaveras County	6009	19	2013.5	M	Non-Hispanic White	0	1098
CA	Calaveras County	6009	19	2013.5	F	Non-Hispanic White	0	951
CA	Calaveras County	6009	19	2016.5	M	Non-Hispanic White	0	967
CA	Calaveras County	6009	19	2016.5	F	Non-Hispanic White	0	818
CA	Calaveras County	6009	19	2019.5	M	Non-Hispanic White	0	883
CA	Calaveras County	6009	19	2019.5	F	Non-Hispanic White	0	739
CA	Colusa County	6011	1	2001.5	M	Non-Hispanic White	0	286
CA	Colusa County	6011	1	2001.5	F	Non-Hispanic White	0	283
CA	Colusa County	6011	1	2004.5	M	Non-Hispanic White	0	295
CA	Colusa County	6011	1	2004.5	F	Non-Hispanic White	0	225
CA	Colusa County	6011	1	2007.5	M	Non-Hispanic White	0	283
CA	Colusa County	6011	1	2007.5	F	Non-Hispanic White	0	235
CA	Colusa County	6011	1	2010.5	M	Non-Hispanic White	0	222
CA	Colusa County	6011	1	2010.5	F	Non-Hispanic White	0	203
CA	Colusa County	6011	1	2013.5	M	Non-Hispanic White	0	213
CA	Colusa County	6011	1	2013.5	F	Non-Hispanic White	0	213
CA	Colusa County	6011	1	2016.5	M	Non-Hispanic White	0	219
CA	Colusa County	6011	1	2016.5	F	Non-Hispanic White	0	209
CA	Colusa County	6011	1	2019.5	M	Non-Hispanic White	0	190
CA	Colusa County	6011	1	2019.5	F	Non-Hispanic White	0	179
CA	Colusa County	6011	3	2001.5	M	Non-Hispanic White	1	284
CA	Colusa County	6011	3	2001.5	F	Non-Hispanic White	0	286
CA	Colusa County	6011	3	2004.5	M	Non-Hispanic White	0	275
CA	Colusa County	6011	3	2004.5	F	Non-Hispanic White	0	242
CA	Colusa County	6011	3	2007.5	M	Non-Hispanic White	0	253
CA	Colusa County	6011	3	2007.5	F	Non-Hispanic White	0	212
CA	Colusa County	6011	3	2010.5	M	Non-Hispanic White	0	254
CA	Colusa County	6011	3	2010.5	F	Non-Hispanic White	0	207
CA	Colusa County	6011	3	2013.5	M	Non-Hispanic White	0	222
CA	Colusa County	6011	3	2013.5	F	Non-Hispanic White	0	211
CA	Colusa County	6011	3	2016.5	M	Non-Hispanic White	0	231
CA	Colusa County	6011	3	2016.5	F	Non-Hispanic White	0	221
CA	Colusa County	6011	3	2019.5	M	Non-Hispanic White	0	202
CA	Colusa County	6011	3	2019.5	F	Non-Hispanic White	0	199
CA	Colusa County	6011	5	2001.5	M	Non-Hispanic White	0	284
CA	Colusa County	6011	5	2001.5	F	Non-Hispanic White	0	288
CA	Colusa County	6011	5	2004.5	M	Non-Hispanic White	0	311
CA	Colusa County	6011	5	2004.5	F	Non-Hispanic White	0	284
CA	Colusa County	6011	5	2007.5	M	Non-Hispanic White	0	327
CA	Colusa County	6011	5	2007.5	F	Non-Hispanic White	0	259
CA	Colusa County	6011	5	2010.5	M	Non-Hispanic White	1	262
CA	Colusa County	6011	5	2010.5	F	Non-Hispanic White	0	215
CA	Colusa County	6011	5	2013.5	M	Non-Hispanic White	0	234
CA	Colusa County	6011	5	2013.5	F	Non-Hispanic White	0	203
CA	Colusa County	6011	5	2016.5	M	Non-Hispanic White	0	213
[truncated: 611,761 more rows]
