# Supplementary material for: Solar ultraviolet radiation exposure, and incidence of childhood acute lymphocytic leukaemia and non-Hodgkin lymphoma in a US population-based dataset
Source: Br J Cancer. 2024 Feb 29;130(9):1441–52. doi: 10.1038/s41416-024-02629-3 (PMC11059281; doi:10.1038/s41416-024-02629-3)
Supplement: Supplementary file 2 — Supplement B [file 41416_2024_2629_MOESM2_ESM.zip › uv-county (Tatalovich et al)(master).csv]

fips	cnty_name	STATENAME	STATE_ABR	UV	perc_screened	perc_white	perc_black	perc_asian	perc_hispanic	Income_per_capita	Median_rent	Urban	Low_income_food_desert	Poverty_rate	Food_desert	Supplemental_Nutrition_Assistance_Program	perc_diabetic	perc_obese	latitude	longitude
1001	Autauga	Alabama	AL	4562.75	60.7	76	18	1	2	24571	668	0.583333333	0.083333333	13.85833333	0.5	223.5	11.44	37.945	32.532237	-86.64644
1003	Baldwin	Alabama	AL	4492.24	67.7	83	9	1	4	26766	693	0.451612903	0.096774194	14.35806452	0.419354839	208.7419355	9.76	33.685	30.659218	-87.746067
1005	Barbour	Alabama	AL	4642.21	55.3	46	46	0	5	16829	382	0.222222222	0.111111111	24.53333333	0.222222222	233	14.65	46.565	31.870253	-85.405104
1007	Bibb	Alabama	AL	4498.72	56	75	22	0	2	17427	351	0	0	16.025	0	281.25	12.32	42.925	33.015893	-87.127148
1009	Blount	Alabama	AL	4416.44	50.5	88	1	0	8	20730	403	0.111111111	0	17.91111111	0.111111111	322.2222222	11.14	39.965	33.977358	-86.56644
1011	Bullock	Alabama	AL	4628.59	43.6	22	71	0	6	18628	276	0.333333333	0	19.33333333	0.333333333	264.6666667	17.74	48.975	32.101759	-85.717261
1013	Butler	Alabama	AL	4579.11	50.6	54	44	1	1	17403	331	0.222222222	0.111111111	24.81111111	0.111111111	235.8888889	14.16	45.045	31.751667	-86.681969
1015	Calhoun	Alabama	AL	4466.23	59.5	73	21	1	3	20828	422	0.677419355	0.225806452	22.83225806	0.483870968	287.2258065	12.48	39.675	33.771706	-85.822513
1017	Chambers	Alabama	AL	4583.98	57.4	58	40	1	1	19291	374	0.444444444	0.333333333	24.33333333	0.444444444	279.8888889	13.91	44.18	32.915504	-85.394032
1019	Cherokee	Alabama	AL	4419.13	57.7	92	5	0	1	22030	375	0.166666667	0	21.05	0.166666667	326.6666667	11.38	40.595	34.069515	-85.654242
1021	Chilton	Alabama	AL	4529.23	56.1	81	10	0	8	20701	405	0.111111111	0.111111111	17.73333333	0.111111111	328	11.43	43.05	32.854051	-86.726607
1023	Choctaw	Alabama	AL	4475.5	53.7	56	43	0	0	20323	345	0	0	23	0	316.5	14.62	45.555	31.990997	-88.248908
1025	Clarke	Alabama	AL	4487.88	57.9	54	44	0	0	18979	325	0.222222222	0.111111111	26.95555556	0.222222222	211.8888889	13.88	44.19	31.685521	-87.818624
1027	Clay	Alabama	AL	4518.44	57.3	80	15	0	3	18694	276	0	0	19.925	0	219.25	11.59	42.295	33.2704	-85.863525
1029	Cleburne	Alabama	AL	4486.05	55.1	93	4	0	2	19108	371	0	0	18.175	0	212.5	11.08	39.325	33.671964	-85.516126
1031	Coffee	Alabama	AL	4627.61	62.9	72	17	1	6	23380	456	0.357142857	0.142857143	19.77857143	0.285714286	179.8571429	11.59	39.36	31.402258	-85.989602
1033	Colbert	Alabama	AL	4408.01	62.1	79	16	0	2	21572	399	0.642857143	0.071428571	18.79285714	0.428571429	276.7142857	12.56	40.9	34.703112	-87.801457
1035	Conecuh	Alabama	AL	4550.91	49.2	51	45	0	1	15605	331	0	0	29.4	0	299.4	15.02	45.025	31.430926	-86.988722
1037	Coosa	Alabama	AL	4545.46	50.8	66	31	0	2	18493	301	0	0	19.9	0	261.6666667	13.14	45.005	32.931445	-86.243482
1039	Covington	Alabama	AL	4597.43	62.1	84	13	0	1	20391	353	0.285714286	0.214285714	21.57142857	0.214285714	179.7857143	11.2	40.605	31.243987	-86.448721
1041	Crenshaw	Alabama	AL	4606.87	52.9	71	23	1	2	21343	279	0	0	17.25	0	166.5	12.84	42.72	31.732826	-86.319222
1043	Cullman	Alabama	AL	4402.11	61.9	92	1	0	4	20760	401	0.166666667	0.055555556	17.77777778	0.111111111	247.0555556	11.26	38.92	34.131923	-86.869267
1045	Dale	Alabama	AL	4644.01	63.8	70	19	1	6	22685	434	0.357142857	0.071428571	18.20714286	0.214285714	231.4285714	12.69	41.605	31.430654	-85.609476
1047	Dallas	Alabama	AL	4539.97	55.7	29	69	0	1	17245	305	0.466666667	0.133333333	35.58	0.133333333	345.0666667	16.8	48.105	32.33354	-87.114356
1049	DeKalb	Alabama	AL	4358.01	55.2	81	2	0	14	18149	359	0	0	19.28571429	0	284.8571429	11.98	39.91	34.460929	-85.803992
1051	Elmore	Alabama	AL	4587.99	58.5	74	20	1	3	23856	550	0.2	0.066666667	13.09333333	0.2	228.6	11.67	38.105	32.597229	-86.142735
1053	Escambia	Alabama	AL	4534.88	60.5	61	32	0	2	16540	386	0.222222222	0.111111111	26.27777778	0.222222222	378.2222222	13.12	42.87	31.122287	-87.16841
1055	Etowah	Alabama	AL	4422.19	64.7	79	15	1	3	20204	412	0.7	0.2	23.96333333	0.433333333	218.4666667	12.32	38.83	34.047641	-86.034263
1057	Fayette	Alabama	AL	4449.12	55	86	11	0	1	18494	287	0	0	20.74	0	323.8	12.21	43.105	33.716157	-87.764292
1059	Franklin	Alabama	AL	4415.27	54.5	79	4	0	15	18888	333	0.222222222	0.222222222	22.53333333	0.222222222	256	12.04	38.755	34.441989	-87.842814
1061	Geneva	Alabama	AL	4637.93	56	84	9	0	3	20199	377	0.166666667	0.166666667	22.36666667	0.166666667	332.5	11.74	42.26	31.092393	-85.821011
1063	Greene	Alabama	AL	4484.31	45.3	18	81	0	1	14930	240	0	0	37.53333333	0	410.3333333	18.2	50.925	32.844497	-87.9642
1065	Hale	Alabama	AL	4493.46	49.6	40	59	0	0	18812	207	0	0	26.31666667	0	249.8333333	15.36	49.49	32.752796	-87.623061
1067	Henry	Alabama	AL	4652.12	64.1	68	27	2	2	21924	353	0.166666667	0	16.51666667	0.166666667	192.5	12.39	44.12	31.516978	-85.239971
1069	Houston	Alabama	AL	4658.25	64.2	68	26	1	3	23316	483	0.636363636	0.136363636	21.19545455	0.318181818	260.5	11.57	40.355	31.158193	-85.296398
1071	Jackson	Alabama	AL	4328	63.2	90	3	0	3	20486	336	0.181818182	0.181818182	18.29090909	0.181818182	275	11.31	38.805	34.764114	-85.980056
1073	Jefferson	Alabama	AL	4455.97	67.8	51	42	1	4	26906	587	0.883435583	0.300613497	21.97730061	0.582822086	245.196319	11.93	38.625	33.553444	-86.896536
1075	Lamar	Alabama	AL	4459.09	59.4	86	12	0	1	19026	276	0	0	22.53333333	0	477.6666667	12.3	39.31	33.787085	-88.087431
1077	Lauderdale	Alabama	AL	4391.3	66.5	85	10	1	2	23510	405	0.545454545	0.090909091	23.16818182	0.227272727	244.9090909	11.41	36.9	34.904122	-87.650997
1079	Lawrence	Alabama	AL	4391.35	59.4	77	11	0	2	20181	337	0.111111111	0.111111111	17.92222222	0.111111111	278.5555556	12.98	43.31	34.529776	-87.321865
1081	Lee	Alabama	AL	4609.38	64.6	69	23	3	4	23506	580	0.814814815	0.407407407	27.29259259	0.62962963	237.2592593	12.07	37.9	32.604064	-85.353048
1083	Limestone	Alabama	AL	4365.65	52.3	78	13	1	6	25020	435	0.3125	0.1875	15.05625	0.25	273.75	11.63	39.99	34.810239	-86.981399
1085	Lowndes	Alabama	AL	4582.14	54.6	25	74	0	1	18368	318	0	0	31.15	0	302.5	17.02	48.425	32.147888	-86.650586
1087	Macon	Alabama	AL	4620.02	58.7	16	81	0	1	16826	351	0.5	0.416666667	27.66666667	0.416666667	205.3333333	17.58	46.86	32.387027	-85.692887
1089	Madison	Alabama	AL	4352.18	75	66	24	2	5	31933	585	0.835616438	0.178082192	15.93150685	0.534246575	202.9726027	10.84	35.995	34.764238	-86.55108
1091	Marengo	Alabama	AL	4494.9	54	46	52	0	2	22072	340	0.166666667	0.166666667	25.08333333	0.166666667	326.8333333	14.66	46.225	32.247591	-87.791091
1093	Marion	Alabama	AL	4431.97	60.4	92	4	0	2	19576	280	0	0	19.5	0	322.5	11.62	39.02	34.138219	-87.881551
1095	Marshall	Alabama	AL	4377.34	57.2	83	2	1	12	20382	415	0.444444444	0.222222222	19.72777778	0.444444444	318.8888889	12.24	37.99	34.309564	-86.321668
1097	Mobile	Alabama	AL	4465.83	68.8	59	35	2	2	22501	561	0.807017544	0.192982456	24.30438596	0.385964912	254.9035088	12.73	40.06	30.684572	-88.196568
1099	Monroe	Alabama	AL	4519.9	59.1	55	42	0	1	15749	339	0	0	29.32857143	0	181.4285714	13.33	44.35	31.580332	-87.383266
1101	Montgomery	Alabama	AL	4610	70.2	38	55	2	3	24975	596	0.815384615	0.323076923	23.60769231	0.476923077	263.1692308	13.55	40.85	32.202881	-86.204461
1103	Morgan	Alabama	AL	4379.85	62.8	77	12	1	8	23764	443	0.62962963	0.111111111	15.78888889	0.296296296	238.7407407	12.07	39.355	34.454484	-86.846402
1105	Perry	Alabama	AL	4512.55	55.6	30	68	0	1	13716	224	0	0	34.8	0	351.3333333	17.82	50.01	32.639005	-87.293827
1107	Pickens	Alabama	AL	4474.32	58.3	56	41	0	2	17153	250	0	0	24.56	0	338.8	14.3	45.035	33.296793	-88.096863
1109	Pike	Alabama	AL	4625.72	60	57	36	2	2	19715	432	0.25	0.25	24.7375	0.25	325.25	13.42	42.76	31.798651	-85.941604
1111	Randolph	Alabama	AL	4538.57	59	75	20	0	3	19830	345	0.166666667	0.166666667	22.5	0.166666667	271.8333333	12.28	42.105	33.296475	-85.464068
1113	Russell	Alabama	AL	4635.1	57.7	51	42	1	4	19678	528	0.615384615	0.076923077	23.90769231	0.153846154	345.2307692	14.79	44.8	32.289811	-85.18698
1115	St. Clair	Alabama	AL	4454.14	62.6	87	9	1	2	23872	508	0.153846154	0	17.30769231	0.153846154	357.7692308	10.97	40.26	33.712963	-86.315663
1117	Shelby	Alabama	AL	4491.95	72.6	80	11	2	6	33313	740	0.604166667	0.020833333	9.3125	0.5	98.04166667	8.74	34.775	33.263043	-86.678089
1119	Sumter	Alabama	AL	4482.2	48.1	24	73	1	1	14156	301	0	0	34.5	0	399.5	18.71	47.915	32.597481	-88.200057
1121	Talladega	Alabama	AL	4502.65	57.6	64	32	0	2	19410	368	0.409090909	0.227272727	24.10454545	0.318181818	301.5909091	12.78	44.335	33.369314	-86.17593
1123	Tallapoosa	Alabama	AL	4573.9	61.6	69	27	0	2	21434	382	0.1	0.1	21.36	0.1	288.1	12.19	41.39	32.863369	-85.799553
1125	Tuscaloosa	Alabama	AL	4471.3	63.4	64	30	1	3	22637	570	0.70212766	0.170212766	22.38510638	0.361702128	167.4255319	11.97	40.105	33.290242	-87.522735
1127	Walker	Alabama	AL	4438.78	61.8	90	5	0	2	20698	402	0.111111111	0.111111111	22.88333333	0.111111111	264.6111111	11.76	40.74	33.791558	-87.301094
1129	Washington	Alabama	AL	4470.23	55.4	65	24	1	1	20395	318	0	0	16.6	0	223.4	13.26	43.385	31.405217	-88.197564
1131	Wilcox	Alabama	AL	4528.82	45.4	27	73	0	0	13379	237	0	0	44.825	0	273.5	17.68	49.87	31.990085	-87.304907
1133	Winston	Alabama	AL	4410.96	57.1	95	1	0	3	18995	328	0	0	22.01428571	0	237.2857143	12.06	40.225	34.154607	-87.36529
4001	Apache	Arizona	AZ	5329.04	53	20	0	0	6	12709	330	0.0625	0.5625	35.9375	0.625	313.625	14.95	42.895	35.385084	-109.490172
4003	Cochise	Arizona	AZ	5675.35	52.1	58	4	2	33	23608	618	0.5625	0.34375	19.115625	0.5	244.125	9.77	33.585	31.840129	-109.775163
4005	Coconino	Arizona	AZ	5164.28	62.2	55	1	1	14	23382	868	0.607142857	0.357142857	24.83214286	0.607142857	240.2142857	9.77	29.78	35.829692	-111.773728
4007	Gila	Arizona	AZ	5510.16	50.9	65	1	0	18	20792	603	0.375	0.375	22.675	0.4375	244.875	10.39	36.845	33.789618	-110.81187
4009	Graham	Arizona	AZ	5629.97	57.1	52	2	1	31	17168	519	0.444444444	0.111111111	20.83333333	0.444444444	276.1111111	11.26	40.585	32.931828	-109.87831
4011	Greenlee	Arizona	AZ	5596.55	52.4	48	1	0	47	20516	236	0.333333333	0.333333333	14.86666667	0.666666667	115.3333333	10.41	37.6	33.238872	-109.242323
4012	La Paz	Arizona	AZ	5633.07	46.5	62	1	1	24	22200	405	0.111111111	0.111111111	14.77777778	0.222222222	165.7777778	12.12	41.385	33.72761	-114.038806
4013	Maricopa	Arizona	AZ	5655.43	59.1	58	5	3	30	27256	793	0.954148472	0.104803493	17.50240175	0.355895197	187.3155022	9.52	32.09	33.346541	-112.495534
4015	Mohave	Arizona	AZ	5425.07	50.9	79	1	1	15	20833	628	0.674418605	0.372093023	20.5255814	0.581395349	322.1860465	9.6	34.375	35.717705	-113.749689
4017	Navajo	Arizona	AZ	5267.89	53.6	43	0	0	11	16626	500	0.258064516	0.322580645	31.01290323	0.35483871	292.4193548	12.27	38.995	35.390785	-110.321025
4019	Pima	Arizona	AZ	5679.86	60.8	55	3	3	35	25269	675	0.883817427	0.10373444	18.3373444	0.406639004	232.153527	9.03	32.4	32.128523	-111.783027
4021	Pinal	Arizona	AZ	5689.07	50.5	58	5	2	29	20910	755	0.666666667	0.226666667	17.42666667	0.573333333	208.72	11.65	39.975	32.919038	-111.367005
4023	Santa Cruz	Arizona	AZ	5648.79	49.1	16	0	1	83	17664	509	0.7	0.4	26.64	0.6	366.5	11.23	34.625	31.525733	-110.845228
4025	Yavapai	Arizona	AZ	5398.28	62.2	82	1	1	14	25186	701	0.523809524	0.238095238	16.45	0.5	279.4761905	8.44	29.45	34.631212	-112.577385
4027	Yuma	Arizona	AZ	5625.44	52.1	35	2	1	60	18840	680	0.763636364	0.218181818	18.98181818	0.327272727	260.6727273	12.12	40.215	32.773942	-113.910905
5001	Arkansas	Arkansas	AR	4547.08	51.6	71	25	1	3	23045	392	0.5	0.375	16.725	0.5	144.875	11.83	42.45	34.28957	-91.376547
5003	Ashley	Arkansas	AR	4578.91	57.9	68	25	0	5	19761	355	0.285714286	0.285714286	18.71428571	0.285714286	252.8571429	11.83	42.16	33.190835	-91.772267
5005	Baxter	Arkansas	AR	4432.47	65.2	96	0	1	2	21334	465	0.333333333	0	15.14444444	0.333333333	267.1111111	9.22	34.385	36.28071	-92.330438
5007	Benton	Arkansas	AR	4436.53	59.5	76	1	3	16	26715	596	0.612244898	0.081632653	11.87346939	0.469387755	135.9795918	10.46	34.92	36.337825	-94.256187
5009	Boone	Arkansas	AR	4423.77	63.3	95	0	0	2	22160	427	0.285714286	0.285714286	17.92857143	0.285714286	326.4285714	9.95	33.82	36.304308	-93.079204
5011	Bradley	Arkansas	AR	4571.15	52.6	58	28	0	14	19386	372	0	0	28.44	0	207.4	12.63	42.8	33.466549	-92.169156
5013	Calhoun	Arkansas	AR	4570.57	47.3	73	25	0	1	17763	340	0	0	17.2	0	125	11.64	42.015	33.56046	-92.513879
5015	Carroll	Arkansas	AR	4422	49.7	83	0	1	14	20637	438	0.2	0.2	17.58	0.2	306	10.35	34.815	36.337774	-93.541663
5017	Chicot	Arkansas	AR	4581.53	49.4	40	54	0	5	16538	306	0.5	0.5	32.9	0.5	304.75	15.19	47.075	33.267139	-91.297158
5019	Clark	Arkansas	AR	4566.42	58.2	70	24	1	4	17960	414	0.4	0.4	24.12	0.4	253	11.85	39.405	34.053316	-93.176208
5021	Clay	Arkansas	AR	4427.46	54.7	96	0	0	2	18509	291	0.333333333	0.333333333	19.81666667	0.333333333	192.1666667	10.86	42.205	36.367302	-90.418704
5023	Cleburne	Arkansas	AR	4469.28	59.2	95	1	0	2	23044	463	0.142857143	0.142857143	15.22857143	0.142857143	147.7142857	10.32	36.88	35.566315	-92.05995
5025	Cleveland	Arkansas	AR	4556.77	58.9	85	13	0	1	20622	365	0	0	17.85	0	269	10.67	39.465	33.893201	-92.188714
5027	Columbia	Arkansas	AR	4589.5	58.4	59	37	1	2	19439	339	0.4	0.4	28.44	0.4	414	12.1	41.23	33.223038	-93.232843
5029	Conway	Arkansas	AR	4495.44	58	82	12	0	4	20040	413	0.333333333	0.333333333	23.2	0.333333333	242.3333333	11.26	39.36	35.265702	-92.689248
5031	Craighead	Arkansas	AR	4468.67	66.6	79	14	1	5	23138	512	0.647058824	0.176470588	22.97647059	0.352941176	354.3529412	10.45	37.49	35.827729	-90.631421
5033	Crawford	Arkansas	AR	4508.17	58.9	86	1	2	6	19477	424	0.545454545	0.181818182	20.25454545	0.454545455	307.3636364	11.22	37.98	35.583041	-94.236224
5035	Crittenden	Arkansas	AR	4508.05	55.4	45	50	1	2	19665	483	0.7	0.15	27.63	0.35	203.95	15.25	44.185	35.211878	-90.315331
5037	Cross	Arkansas	AR	4503.35	57.2	74	22	1	2	18701	414	0.333333333	0.166666667	18.53333333	0.333333333	204.5	12.22	42.39	35.285692	-90.763984
5039	Dallas	Arkansas	AR	4556.97	55.2	54	41	2	2	16838	288	0.333333333	0	13.93333333	0.333333333	182.3333333	13.06	43.875	33.967823	-92.653999
5041	Desha	Arkansas	AR	4566.33	47.9	47	48	0	4	19822	316	0.4	0.4	31	0.4	289.6	14.07	44.4	33.828752	-91.244103
5043	Drew	Arkansas	AR	4569.07	60.9	67	28	1	3	17057	392	0.2	0.2	28.42	0.2	285.2	11.89	40.395	33.587242	-91.722778
5045	Faulkner	Arkansas	AR	4497.93	61.9	82	11	1	4	24401	548	0.6	0.08	16.468	0.36	187.08	10.61	35.735	35.146343	-92.324646
5047	Franklin	Arkansas	AR	4505.43	57.1	93	1	0	2	19135	418	0	0	20.56666667	0	366	10.63	36.3	35.508558	-93.887665
5049	Fulton	Arkansas	AR	4425.67	52.9	96	0	1	1	19326	317	0	0	20.6	0	488.5	10.49	37.6	36.383619	-91.819664
5051	Garland	Arkansas	AR	4533.38	60.1	84	8	1	5	23170	521	0.65	0.25	24.32	0.45	270.35	10.67	35.34	34.578861	-93.146915
5053	Grant	Arkansas	AR	4541.06	64	94	2	0	2	23239	508	0.5	0	10.8	0.5	155	9.74	39.2	34.285568	-92.422979
5055	Greene	Arkansas	AR	4446.85	58.2	95	1	0	2	19652	448	0.444444444	0.111111111	18.85555556	0.333333333	312.7777778	11.27	39.995	36.120607	-90.566346
5057	Hempstead	Arkansas	AR	4593.47	55.7	56	30	0	12	17376	381	0.4	0.4	24.66	0.4	230.8	13.57	42.745	33.728611	-93.665809
5059	Hot Spring	Arkansas	AR	4545.52	56.2	84	11	0	3	19286	429	0.428571429	0.285714286	15.08571429	0.428571429	248.4285714	10.81	39.68	34.315177	-92.944147
5061	Howard	Arkansas	AR	4591.17	61.6	67	21	0	10	18707	363	0.333333333	0.333333333	21	0.666666667	223.3333333	12.04	42.565	34.083064	-93.990931
5063	Independence	Arkansas	AR	4468.63	60.4	89	3	0	6	20289	414	0.125	0.125	22.5875	0.125	251.75	10.12	37.02	35.737499	-91.559942
5065	Izard	Arkansas	AR	4443.59	58.1	95	1	0	2	18040	339	0	0	18.4	0	216.25	10.93	36.43	36.094879	-91.913625
5067	Jackson	Arkansas	AR	4483.4	51.4	78	16	0	3	15609	330	0.4	0.4	25.18	0.4	289.8	12.63	43.68	35.596605	-91.223178
5069	Jefferson	Arkansas	AR	4541.92	58.5	41	55	1	2	19353	442	0.666666667	0.125	27.84166667	0.208333333	247.0833333	14.07	44.185	34.277695	-91.930701
5071	Johnson	Arkansas	AR	4481.87	53.8	83	2	1	13	19366	440	0.5	0.333333333	21.4	0.5	260	10.85	39.49	35.573359	-93.466322
5073	Lafayette	Arkansas	AR	4603.06	56.8	60	37	0	2	17212	277	0	0	25.35	0	321.5	13.61	44.205	33.240629	-93.611514
5075	Lawrence	Arkansas	AR	4455.56	60.5	96	1	0	1	15971	338	0.333333333	0.333333333	24.91666667	0.333333333	195.3333333	11.18	41.79	36.041098	-91.101153
5077	Lee	Arkansas	AR	4530.48	46.9	41	56	0	2	12529	309	0.25	0.25	26.25	0.25	335.5	17.01	49.28	34.779858	-90.779345
5079	Lincoln	Arkansas	AR	4556.41	52	65	29	0	3	15023	360	0	0	26.9	0	258.5	13.3	44.92	33.957675	-91.727626
5081	Little River	Arkansas	AR	4624	55.8	74	20	0	3	19880	303	0	0	15.7	0	155.75	11.67	41.265	33.699497	-94.229774
5083	Logan	Arkansas	AR	4524.35	53.5	92	2	2	2	19046	338	0.333333333	0.333333333	16.53333333	0.333333333	231	10.9	38.125	35.218654	-93.72091
5085	Lonoke	Arkansas	AR	4519.94	60	88	6	1	4	23218	517	0.375	0.0625	13.5375	0.25	163.5	10.97	38.91	34.755114	-91.894132
5087	Madison	Arkansas	AR	4439.24	52.9	92	0	1	5	18754	388	0	0	21.225	0	205.5	10.96	38.525	36.012545	-93.724053
5089	Marion	Arkansas	AR	4431.74	61.3	95	0	0	2	18188	375	0	0	19.425	0	291.75	10.41	37.55	36.266672	-92.678567
5091	Miller	Arkansas	AR	4614.97	59.3	70	24	1	3	20636	511	0.75	0.083333333	22.15833333	0.416666667	246.5	12.15	42.19	33.305505	-93.901502
5093	Mississippi	Arkansas	AR	4466.99	50.9	60	34	0	4	18905	376	0.5	0.25	26.03333333	0.333333333	346.1666667	13.99	44.765	35.766943	-90.052209
5095	Monroe	Arkansas	AR	4532.74	59.8	56	41	0	2	16939	271	0.333333333	0.333333333	29.26666667	0.333333333	317.6666667	13.79	46.61	34.679512	-91.20331
5097	Montgomery	Arkansas	AR	4548.41	55.5	93	1	0	4	19021	344	0	0	20.36666667	0	204.6666667	10.81	38.305	34.545581	-93.66333
5099	Nevada	Arkansas	AR	4582.58	52.3	65	31	1	3	18695	342	0.333333333	0.333333333	25.13333333	0.333333333	231.3333333	12.7	43.585	33.666699	-93.305072
5101	Newton	Arkansas	AR	4437.6	44.8	95	0	0	0	17884	244	0	0	20.4	0	263	11.17	38.225	35.910742	-93.215899
5103	Ouachita	Arkansas	AR	4575.57	50.6	56	40	0	2	18975	326	0.5	0.333333333	22.96666667	0.333333333	330.8333333	12.45	43.675	33.59116	-92.878415
5105	Perry	Arkansas	AR	4513.87	59.6	93	3	0	3	22047	383	0	0	12.9	0	175.3333333	10.47	38.055	34.946363	-92.926877
5107	Phillips	Arkansas	AR	4545.73	47.4	35	62	0	1	16830	343	0.333333333	0.333333333	38.18333333	0.333333333	455.5	16.22	47.035	34.423687	-90.855593
5109	Pike	Arkansas	AR	4572.3	54.5	88	3	0	7	18377	320	0	0	23.96666667	0	212.6666667	11.04	38.955	34.158191	-93.658659
5111	Poinsett	Arkansas	AR	4486.58	60.1	89	8	0	2	16919	313	0.285714286	0.142857143	23.94285714	0.285714286	310.2857143	12.28	44.23	35.56887	-90.681104
5113	Polk	Arkansas	AR	4567.93	56.7	89	0	0	6	19116	362	0	0	22.95	0	281.1666667	10.77	38.945	34.490915	-94.230884
5115	Pope	Arkansas	AR	4482.62	62.2	86	3	1	7	19918	459	0.454545455	0.272727273	18.34545455	0.454545455	288.3636364	10.54	37.695	35.456557	-93.026818
5117	Prairie	Arkansas	AR	4520.59	48.6	85	13	0	1	18137	306	0	0	20.23333333	0	210	11.79	42.17	34.831116	-91.55362
5119	Pulaski	Arkansas	AR	4516.44	59.2	55	35	2	6	27414	592	0.831578947	0.273684211	18.74526316	0.526315789	205.9473684	10.68	36.095	34.770311	-92.312996
5121	Randolph	Arkansas	AR	4433.6	55	96	0	0	2	18871	312	0.25	0.25	22.325	0.25	361.75	10.5	39.495	36.341298	-91.028441
5123	St. Francis	Arkansas	AR	4518.54	50.2	42	52	0	4	15511	390	0.333333333	0.333333333	27.55	0.333333333	402.5	15.12	46.495	35.014026	-90.742138
5125	Saline	Arkansas	AR	4522.2	57.4	88	5	1	4	25962	595	0.428571429	0.047619048	8.433333333	0.428571429	195.4761905	9.89	36.72	34.648525	-92.674463
5127	Scott	Arkansas	AR	4550.4	52	85	0	3	7	18934	314	0.333333333	0.333333333	19.73333333	0.333333333	233	11.71	38.36	34.858869	-94.063641
5129	Searcy	Arkansas	AR	4442.88	54.4	95	0	1	1	16731	285	0	0	23.1	0	174	11	40.48	35.896387	-92.695888
5131	Sebastian	Arkansas	AR	4548.47	58.4	72	6	4	13	23222	477	0.769230769	0.076923077	23.69615385	0.230769231	298.4230769	11.22	33.845	35.196981	-94.274989
5133	Sevier	Arkansas	AR	4612.05	48.8	60	4	0	31	16021	342	0.25	0.25	22.65	0.25	296.75	13.03	43.545	33.994877	-94.243279
5135	Sharp	Arkansas	AR	4442.07	62.7	95	0	1	2	16714	399	0.25	0.25	24.525	0.25	296.25	10.99	37.435	36.173399	-91.471069
5137	Stone	Arkansas	AR	4448.89	46.5	96	0	1	1	17403	297	0	0	27.03333333	0	273.6666667	10.85	37.645	35.857031	-92.140573
5139	Union	Arkansas	AR	4580.68	58.8	62	33	1	4	20718	376	0.5	0.4	22.41	0.5	272.1	11.33	39.79	33.168219	-92.598145
5141	Van Buren	Arkansas	AR	4461.76	56.9	94	1	0	3	18782	345	0	0	25.5	0	260	10.82	37.88	35.582953	-92.515976
5143	Washington	Arkansas	AR	4460.6	53.8	73	3	2	16	23264	550	0.5625	0.1875	20.484375	0.3125	268.71875	9.96	34.635	35.971209	-94.218417
5145	White	Arkansas	AR	4494.93	58.9	89	4	0	4	21793	456	0.384615385	0.230769231	18.39230769	0.307692308	295.3076923	10.75	38.735	35.255118	-91.753034
5147	Woodruff	Arkansas	AR	4507.03	53.7	69	28	0	1	19087	263	0	0	26.8	0	424	13.57	45.59	35.192777	-91.244535
5149	Yell	Arkansas	AR	4525.65	54.2	76	2	1	19	16992	377	0.166666667	0	20.73333333	0.166666667	211.5	11.32	40.17	34.997713	-93.408303
6001	Alameda	California	CA	4824.6	58.7	34	12	27	23	35763	1200	0.983333333	0.016666667	13.325	0.155555556	109.1277778	9.29	27.31	37.648327	-121.912928
6003	Alpine	California	CA	4934.46	49.1	71	1	1	7	25527	850	0	0	15.1	0	23	8.63	33.02	38.621783	-119.798352
6005	Amador	California	CA	4994.61	61.3	80	2	1	13	27347	874	0	0	12.23333333	0	142.2222222	8.06	34.565	38.44355	-120.653856
6007	Butte	California	CA	4785.76	57.6	75	1	4	15	23787	787	0.745098039	0.254901961	22.24705882	0.450980392	188.745098	9.19	32.935	39.665959	-121.601919
6009	Calaveras	California	CA	5021.57	56.7	83	1	1	11	29329	868	0.2	0	12.16	0.2	149.5	8.16	34.6	38.1839	-120.561442
6011	Colusa	California	CA	4664.1	47.3	39	1	1	56	21579	733	0.4	0.2	14.42	0.4	134.6	10.64	38.48	39.177739	-122.237563
6013	Contra Costa	California	CA	4820.33	69.6	47	9	15	25	38219	1250	0.971153846	0.072115385	10.40817308	0.466346154	106.7355769	8.48	31.295	37.919479	-121.951543
6015	Del Norte	California	CA	3975.88	52	64	3	3	18	19072	720	0.571428571	0.142857143	25	0.285714286	177.5714286	9.82	38.62	41.749903	-123.980998
6017	El Dorado	California	CA	4954.23	67.9	80	1	4	12	34884	947	0.465116279	0.069767442	10.7255814	0.395348837	89.1627907	7.63	27.255	38.785532	-120.534398
6019	Fresno	California	CA	5115.63	56.3	32	5	9	51	20208	748	0.854271357	0.140703518	27.35628141	0.251256281	285.9849246	12.26	40.105	36.761006	-119.655019
6021	Glenn	California	CA	4575.71	51.8	55	1	3	38	22148	604	0.5	0.333333333	17.95	0.333333333	177.3333333	10.26	37.27	39.602546	-122.4017
6023	Humboldt	California	CA	3994.89	59.4	77	1	2	10	23540	780	0.533333333	0.133333333	21.02666667	0.2	159.7666667	9.06	33.295	40.706673	-123.925818
6025	Imperial	California	CA	5512.67	47.1	13	3	1	81	16763	611	0.64516129	0.322580645	23.0483871	0.419354839	275.8709677	14.43	39.945	33.040814	-115.3554
6027	Inyo	California	CA	5455.95	56.4	65	1	1	20	27441	682	0.333333333	0.333333333	11.9	0.333333333	109.1666667	8.7	34.69	36.561977	-117.403927
6029	Kern	California	CA	5223.56	57.4	38	5	4	50	20295	738	0.867549669	0.125827815	23.10463576	0.304635762	272.397351	12.13	39.055	35.346629	-118.729506
6031	Kings	California	CA	5185.69	52.8	35	6	3	52	18429	723	0.851851852	0.222222222	20.52222222	0.444444444	232.2962963	12.47	39.51	36.072478	-119.81553
6033	Lake	California	CA	4463.39	55.3	73	2	1	18	21537	729	0.333333333	0.133333333	25.82	0.133333333	202	9.87	35.38	39.094802	-122.746757
6035	Lassen	California	CA	4766.26	58.7	66	8	1	18	19931	663	0.222222222	0.111111111	16.68888889	0.333333333	111	9.15	34.985	40.721086	-120.629952
6037	Los Angeles	California	CA	5079.98	55.1	28	8	14	48	27749	1110	0.978659838	0.028595817	18.63141272	0.12761417	116.7008109	11.26	30.42	34.196398	-118.261862
6039	Madera	California	CA	5100.08	53.1	37	3	2	54	17847	800	0.434782609	0.130434783	22.57826087	0.217391304	330.2173913	11.89	40.725	37.209821	-119.749802
6041	Marin	California	CA	4594.5	66.3	73	3	6	16	56791	1520	0.872727273	0.018181818	8.7	0.272727273	66.34545455	6.15	22.01	38.051817	-122.745974
6043	Mariposa	California	CA	5067.09	55	83	1	1	10	26988	679	0	0	16.26666667	0.166666667	121.6666667	8.91	35.81	37.570033	-119.91286
6045	Mendocino	California	CA	4247.91	54	68	1	2	23	23306	824	0.4	0.15	19.87	0.15	204.35	9.05	32.35	39.432388	-123.442881
6047	Merced	California	CA	5070.61	58.3	31	3	8	56	18177	725	0.734693878	0.244897959	26.63061224	0.367346939	302.7755102	12.92	43.62	37.194806	-120.722802
6049	Modoc	California	CA	4678.38	52	78	1	0	14	21200	472	0.25	0.25	19.65	0.25	89.25	8.98	35.335	41.592918	-120.71837
6051	Mono	California	CA	5044.92	57	68	0	1	27	28046	1012	0.333333333	0	5.033333333	0.666666667	73.33333333	8.22	32.795	37.915836	-118.875167
6053	Monterey	California	CA	4983.36	62.5	32	3	6	56	24775	1118	0.827956989	0.075268817	17.11182796	0.215053763	93.96774194	10.65	34.145	36.240107	-121.315572
6055	Napa	California	CA	4670.75	58.6	56	2	7	33	34795	1232	0.775	0	11.385	0.15	65.6	7.92	32.225	38.5071	-122.325904
6057	Nevada	California	CA	4894.77	64.1	86	0	1	9	32346	1044	0.5	0.2	12.485	0.5	123.85	6.89	27.675	39.297508	-120.771343
6059	Orange	California	CA	5067.56	64.3	43	2	18	34	34057	1413	0.993138937	0.005145798	12.01783877	0.168096055	98.48370497	9.21	27.36	33.675687	-117.777207
6061	Placer	California	CA	4924.41	71.8	75	1	6	13	34886	1102	0.811764706	0.047058824	9.111764706	0.447058824	68.49411765	7.15	27.005	39.062032	-120.722718
6063	Plumas	California	CA	4794.35	59.9	85	1	1	8	29806	638	0	0	14.2	0	82.28571429	7.98	32.36	39.992295	-120.824371
6065	Riverside	California	CA	5480.3	61.2	39	6	6	46	23591	1015	0.89183223	0.134657837	17.16843267	0.428256071	154.192053	11.31	35.61	33.729828	-116.002239
6067	Sacramento	California	CA	4957.07	67.5	48	10	14	22	26739	899	0.958990536	0.085173502	18.31766562	0.299684543	194.0315457	9.75	34.48	38.450011	-121.340441
6069	San Benito	California	CA	4985.71	50.4	37	1	2	57	25914	1101	0.727272727	0.090909091	11.47272727	0.363636364	155.7272727	10.83	37.195	36.610702	-121.085296
6071	San Bernardino	California	CA	5633.23	60	32	8	6	50	21332	965	0.899728997	0.181571816	19.61056911	0.395663957	233.6639566	12.29	36.2	34.85722	-116.181197
6073	San Diego	California	CA	5172.52	63.5	48	5	11	32	30668	1219	0.952229299	0.036624204	14.69681529	0.289808917	104.2563694	9.45	30.115	33.023604	-116.776117
6075	San Francisco	California	CA	4696.51	61.8	42	6	33	15	48486	1428	0.989795918	0.015306122	14.05255102	0.015306122	87.53571429	8.46	19.61	37.727239	-123.032229
6077	San Joaquin	California	CA	4976.4	57.1	35	7	14	39	22589	872	0.870503597	0.071942446	21.47338129	0.230215827	202.8633094	11.19	37.85	37.934982	-121.272244
6079	San Luis Obispo	California	CA	5096.08	58.6	71	2	3	21	29954	1104	0.754716981	0.056603774	17.00943396	0.396226415	105.6981132	8.08	29.605	35.385226	-120.447542
6081	San Mateo	California	CA	4729.16	70	42	3	25	25	45732	1509	0.955696203	0	7.079113924	0.183544304	48.72151899	7.67	24.13	37.414663	-122.371545
6083	Santa Barbara	California	CA	5044.05	61.1	47	2	5	43	30352	1242	0.844444444	0.011111111	14.95888889	0.277777778	107.9777778	8.85	29.94	34.537057	-120.039973
6085	Santa Clara	California	CA	4870.82	58.1	35	2	32	27	41513	1473	0.975806452	0.018817204	10.1172043	0.161290323	83.12365591	8.58	25.94	37.220777	-121.690622
6087	Santa Cruz	California	CA	4819.2	65.2	59	1	4	32	32295	1282	0.865384615	0.115384615	14.65769231	0.403846154	127.2115385	8.25	28.925	37.012488	-122.007205
6089	Shasta	California	CA	4558.74	69.1	82	1	2	9	23670	743	0.5625	0.208333333	17.75625	0.375	140.0625	8.79	34.065	40.760514	-122.043556
6091	Sierra	California	CA	4864.82	50.5	87	1	0	9	24996	685	0	0	16.3	0	49	8	32.43	39.576925	-120.521993
6093	Siskiyou	California	CA	4349.52	59.9	79	1	1	11	22293	642	0.214285714	0.142857143	23.15714286	0.214285714	187.3571429	8.44	33.695	41.587986	-122.533287
6095	Solano	California	CA	4818.23	60.7	40	14	14	24	28929	1141	0.927083333	0.0625	13.659375	0.375	131.9479167	9.93	34.83	38.267226	-121.939594
6097	Sonoma	California	CA	4508.32	61.3	66	1	4	25	32835	1161	0.777777778	0.080808081	12.03838384	0.313131313	115.979798	7.71	29.89	38.525182	-122.92611
6099	Stanislaus	California	CA	5018.27	52.6	46	3	5	42	21663	825	0.872340426	0.127659574	21.45638298	0.255319149	271.5744681	11.12	39.295	37.562384	-121.002656
6101	Sutter	California	CA	4846.64	65	50	2	14	29	23602	752	0.761904762	0.19047619	17	0.571428571	160.6666667	10.06	33.315	39.03619	-121.70394
6103	Tehama	California	CA	4561.21	56.2	71	1	1	22	20439	674	0.363636364	0.363636364	18.08181818	0.363636364	301	9.71	35.575	40.126156	-122.232276
6105	Trinity	California	CA	4204.5	55.5	83	1	1	7	22905	640	0	0	18.64	0	76	8.76	32.945	40.647724	-123.114404
6107	Tulare	California	CA	5200.06	56.3	32	1	3	61	17894	678	0.756410256	0.192307692	28.20512821	0.282051282	389.2820513	12.7	41.115	36.228824	-118.781061
6109	Tuolumne	California	CA	4997.22	57.6	81	2	1	11	25943	762	0.363636364	0.090909091	13.04545455	0.272727273	199.5454545	8.49	32.205	38.021434	-119.964733
6111	Ventura	California	CA	4979.21	63.5	48	2	7	41	32930	1381	0.879310345	0.074712644	10.96609195	0.33908046	101.6091954	9.13	30.78	34.358741	-119.133143
6113	Yolo	California	CA	4800.32	65.7	49	2	13	31	27730	991	0.902439024	0	20.45365854	0.146341463	142.804878	8.61	33.225	38.679595	-121.902441
6115	Yuba	California	CA	4884.04	52.8	58	3	7	26	19244	729	0.571428571	0.285714286	23.95	0.285714286	289.6428571	10.53	37.68	39.266247	-121.340781
8001	Adams	Colorado	CO	4587.58	57	53	3	4	38	24195	837	0.927835052	0.206185567	14.42886598	0.443298969	174.7938144	7.57	28.035	39.874325	-104.331872
8003	Alamosa	Colorado	CO	5179.41	55.7	49	1	1	46	19487	496	0.5	0.5	24.875	0.5	348	9.41	32.075	37.568442	-105.788041
8005	Arapahoe	Colorado	CO	4607.68	66.3	63	10	5	18	32595	858	0.959183673	0.040816327	11.39863946	0.244897959	123.122449	7.57	26.44	39.644554	-104.331706
8007	Archuleta	Colorado	CO	5246.07	66.2	78	0	0	18	29793	744	0.25	0.25	11.75	0.25	125	7.25	27.12	37.202395	-107.050863
8009	Baca	Colorado	CO	4995	52.5	87	0	0	9	22318	305	0	0	16.05	0	86.5	8.95	36.615	37.306693	-102.537758
8011	Bent	Colorado	CO	4959.93	53.1	54	11	1	31	15081	442	0	0	18.4	0	419	11.42	41.02	37.931891	-103.077584
8013	Boulder	Colorado	CO	4504.98	74	79	1	4	13	38011	998	0.867647059	0.058823529	14.79264706	0.294117647	96.11764706	7.57	28.035	40.09497	-105.397691
8015	Chaffee	Colorado	CO	4770.21	56.3	86	2	0	10	27182	691	0.4	0.2	8.42	0.2	98.6	6.71	24.04	38.738224	-106.316685
8017	Cheyenne	Colorado	CO	4802.44	45.6	85	0	1	14	23647	373	0	0	8.7	0	57	8.02	37.045	38.835386	-102.604585
8019	Clear Creek	Colorado	CO	4487.91	60.3	92	0	1	5	41716	700	0	0	9.6	0	84	6.61	26.365	39.689403	-105.670783
8021	Conejos	Colorado	CO	5236.19	30.5	43	0	0	55	17316	391	0	0	18.95	0	303	10.77	32.07	37.213406	-106.176447
8023	Costilla	Colorado	CO	5170.6	35.9	31	0	1	65	20742	378	0	1	24.6	1	161	12.13	36.325	37.277547	-105.42894
8025	Crowley	Colorado	CO	4917.76	45.2	59	7	1	29	17187	396	0	0	28.3	0	253	12.52	42.325	38.30618	-103.772736
8027	Custer	Colorado	CO	4936.15	49.5	94	1	0	4	25761	533	0	0	17.7	0	200	7.25	31.7	38.101994	-105.373515
8029	Delta	Colorado	CO	4922.15	54.6	83	1	1	14	24771	614	0.142857143	0.142857143	16.08571429	0.142857143	201.5714286	7.9	27.9	38.861756	-107.864757
8031	Denver	Colorado	CO	4594.94	65.8	53	10	3	31	33251	796	0.993055556	0.104166667	18.21319444	0.152777778	205.7986111	7.57	26	39.76185	-104.881105
8033	Dolores	Colorado	CO	5078.33	45.6	92	0	0	5	22880	541	0	1	20.1	1	58	7.93	30.135	37.747602	-108.530383
8035	Douglas	Colorado	CO	4621.35	68.6	85	1	4	8	43634	1154	0.754098361	0	4.414754098	0.426229508	39.47540984	5.67	21.43	39.325414	-104.925987
8037	Eagle	Colorado	CO	4608.8	58.9	67	0	1	30	39497	1085	0.285714286	0.071428571	9.878571429	0.285714286	38.07142857	6.49	21.445	39.626992	-106.695169
8039	Elbert	Colorado	CO	4656.28	62.2	90	0	1	6	36077	948	0	0.142857143	8.757142857	0.142857143	54.28571429	6.49	25.98	39.310582	-104.117729
8041	El Paso	Colorado	CO	4737.59	62.9	72	6	3	15	28867	782	0.876923077	0.207692308	13.46692308	0.523076923	174.0538462	7.68	27.2	38.827383	-104.527472
8043	Fremont	Colorado	CO	4868.02	52.5	76	6	1	13	18954	601	0.785714286	0.357142857	13.27142857	0.642857143	157.5714286	8.54	30.57	38.45517	-105.424958
8045	Garfield	Colorado	CO	4743.97	55.2	69	0	1	28	26603	992	0.454545455	0	11.66363636	0.363636364	126.5454545	7.71	25.51	39.599352	-107.90978
8047	Gilpin	Colorado	CO	4484.69	48.4	89	0	0	7	38022	902	0	0	10.3	0	265	6.8	29.505	39.861156	-105.528878
8049	Grand	Colorado	CO	4488.77	59.6	89	1	1	8	31684	799	0	0	12.4	0	64.33333333	6.35	25.425	40.123205	-106.095935
8051	Gunnison	Colorado	CO	4853.42	60.9	88	0	1	9	27654	725	0.25	0	15.575	0	97.25	6.46	24.635	38.67264	-107.066506
8053	Hinsdale	Colorado	CO	5024.54	69.1	96	0	0	3	36365	520	0	0	7.5	0	9	5.63	28.485	37.821165	-107.338261
8055	Huerfano	Colorado	CO	5066.06	47.1	58	1	1	35	24058	514	0.5	0	20.3	0.5	248.5	9.51	36.88	37.687815	-104.959928
8057	Jackson	Colorado	CO	4451.21	37.3	87	0	0	12	25936	557	0	0	14.7	0	64	7.75	29.185	40.663432	-106.329248
8059	Jefferson	Colorado	CO	4585.1	68.5	80	1	2	15	36087	870	0.891304348	0.050724638	8.527536232	0.362318841	88.22463768	7.57	28.035	39.579511	-105.245462
8061	Kiowa	Colorado	CO	4873.32	49.8	94	0	1	5	22482	368	0	1	14.7	1	58	8.26	35.27	38.387663	-102.756849
8063	Kit Carson	Colorado	CO	4723.72	50.9	77	3	0	19	21850	440	0	0	16.46666667	0	82.33333333	8.91	37.305	39.30534	-102.603023
8065	Lake	Colorado	CO	4625.48	55.6	62	1	1	34	25029	749	1	0.5	14.55	1	86.5	8.04	26.085	39.205341	-106.350079
8067	La Plata	Colorado	CO	5199.96	62.5	80	0	1	12	30151	870	0.4	0.1	11.63	0.3	126.8	6.23	22.955	37.287367	-107.839718
8069	Larimer	Colorado	CO	4439.3	66.3	84	1	2	11	30740	872	0.821917808	0.068493151	16.30958904	0.397260274	105.3561644	6.75	24.64	40.658093	-105.486764
8071	Las Animas	Colorado	CO	5084.21	51.1	54	1	1	42	22180	507	0.5	0	16.56666667	0.166666667	136.3333333	9.82	35.08	37.318831	-104.04411
8073	Lincoln	Colorado	CO	4754.62	55	74	10	0	13	19703	505	0	0.5	16.35	0.5	65.5	8.59	35.86	38.99374	-103.507555
8075	Logan	Colorado	CO	4523.73	57.6	81	1	1	16	22581	478	0.333333333	0.166666667	14.31666667	0.166666667	149.6666667	9.07	34.55	40.728091	-103.090464
8077	Mesa	Colorado	CO	4910.74	62	83	1	1	13	26700	714	0.793103448	0.24137931	16.21724138	0.517241379	226.0344828	7.86	28.405	39.019492	-108.461837
8079	Mineral	Colorado	CO	5084.62	44.7	95	1	0	3	42255	655	0	0	6.8	0	0	6.03	30.15	37.651483	-106.932303
8081	Moffat	Colorado	CO	4658.86	54.2	82	0	1	14	24577	622	0.75	0.25	12	0.75	135	8.63	33.475	40.616358	-108.211099
8083	Montezuma	Colorado	CO	5178.23	62.2	75	0	0	12	23548	553	0.142857143	0.142857143	19.37142857	0.142857143	154.1428571	8.04	29.59	37.338025	-108.595786
8085	Montrose	Colorado	CO	5016.24	60.8	77	0	0	20	22897	678	0.4	0.3	16.33	0.3	218.6	7.79	28.47	38.407507	-108.266282
8087	Morgan	Colorado	CO	4563.12	54.7	61	3	0	34	20680	536	0.5	0.25	13	0.25	155	9.37	36.335	40.263167	-103.812285
8089	Otero	Colorado	CO	5002.89	55.1	56	1	0	41	19078	412	0.428571429	0.428571429	23.58571429	0.428571429	202.4285714	10.51	38.485	37.88417	-103.72126
8091	Ouray	Colorado	CO	5010.33	69.6	95	0	1	3	33015	929	0	0	7.4	0	122	5.63	26.175	38.1506	-107.767133
8093	Park	Colorado	CO	4641.09	52.7	91	0	1	5	31504	967	0	0	10.7	0	83.6	6.64	25.38	39.118914	-105.717648
8095	Phillips	Colorado	CO	4546.5	56.8	73	0	0	25	20720	425	0	0	16.3	0	64	8.39	36.475	40.594712	-102.345105
8097	Pitkin	Colorado	CO	4688.17	63.6	87	0	2	9	51814	1240	0.25	0	7.825	0.25	22.25	5.65	19.865	39.217332	-106.915783
8099	Prowers	Colorado	CO	4934.19	54.7	62	0	0	36	18941	394	0.4	0.4	20.44	0.4	198.2	10.17	37.585	37.958181	-102.392161
8101	Pueblo	Colorado	CO	4966.22	59	54	2	1	42	21940	587	0.872727273	0.309090909	22.76909091	0.563636364	206.4	10.06	34.35	38.170658	-104.489892
8103	Rio Blanco	Colorado	CO	4723.89	61.1	85	0	0	11	27586	644	0	0	15.9	0	85	7.57	25.545	39.972622	-108.200716
8105	Rio Grande	Colorado	CO	5156.17	55.1	54	1	0	43	20557	468	0.333333333	0.333333333	21.9	0.333333333	292	9.58	32.405	37.485853	-106.453128
8107	Routt	Colorado	CO	4540.26	61.7	91	0	1	7	34873	1067	0.25	0	10.05	0.25	31.25	5.86	21.105	40.483664	-106.987702
8109	Saguache	Colorado	CO	5003.53	36.6	56	0	1	40	20726	434	0	0	25.55	0	202	9.89	35.485	38.031651	-106.234666
8111	San Juan	Colorado	CO	5020.68	38	76	0	1	19	24711	725	0	0	16.5	0	26	6.98	31.68	37.781074	-107.670257
8113	San Miguel	Colorado	CO	5055.18	64.5	88	0	1	9	40827	1054	0	0	10.725	0	33.25	6.21	29.16	38.009374	-108.427326
8115	Sedgwick	Colorado	CO	4510.83	59.7	80	0	1	15	21536	361	0	0	15.6	0	83	8.63	36.435	40.871568	-102.355358
8117	Summit	Colorado	CO	4527.47	65.4	82	1	1	14	34025	1065	0.2	0	12.64	0.2	68	6.04	22.96	39.621023	-106.137555
8119	Teller	Colorado	CO	4668.7	62.2	90	1	1	6	31075	685	0.333333333	0	9.7	0.166666667	127.5	6.46	23.835	38.871994	-105.182552
8121	Washington	Colorado	CO	4608.69	64.4	89	1	0	9	24977	376	0	0.5	12.95	0.5	72	8.28	34.38	39.96579	-103.209744
8123	Weld	Colorado	CO	4514.29	57.7	67	1	1	28	25468	703	0.675324675	0.142857143	12.84675325	0.350649351	115.038961	7.57	28.035	40.553696	-104.394221
8125	Yuma	Colorado	CO	4629.97	59.5	78	0	0	21	22498	440	0	0	10.25	0	119	8.56	35.785	40.000631	-102.422649
9001	Fairfield	Connecticut	CT	3848.67	67.5	66	10	5	17	48721	1103	0.928909953	0.061611374	9.789099526	0.483412322	139.2417062	8.01	26.935	41.227413	-73.367061
9003	Hartford	Connecticut	CT	3818.69	75	65	12	4	16	34698	824	0.915178571	0.0625	14.22633929	0.433035714	218	8.92	33.195	41.806053	-72.732916
9005	Litchfield	Connecticut	CT	3797.35	66.6	91	1	2	5	37667	762	0.490196078	0.098039216	7.639215686	0.31372549	107.2941176	7.65	29.4	41.791883	-73.235404
9007	Middlesex	Connecticut	CT	3835.09	78.2	86	4	3	5	39992	875	0.75	0.027777778	8.047222222	0.583333333	125.4722222	7.89	31.49	41.433003	-72.52278
9009	New Haven	Connecticut	CT	3830.85	66.3	67	12	4	16	32523	875	0.947368421	0.105263158	14.19842105	0.510526316	244.8263158	9.2	34.365	41.349717	-72.900204
9011	New London	Connecticut	CT	3853.21	71.3	78	5	4	9	33782	865	0.712121212	0.151515152	9.216666667	0.575757576	187.2272727	8.62	32.165	41.472651	-72.108633
9013	Tolland	Connecticut	CT	3826.6	64.6	87	3	4	5	34392	878	0.551724138	0.172413793	8.168965517	0.517241379	113.3103448	8.56	31.715	41.858081	-72.340978
9015	Windham	Connecticut	CT	3849.46	65.1	85	2	1	10	27893	707	0.4	0.08	11.204	0.2	284.64	9.94	36.085	41.824999	-71.990702
10001	Kent	Delaware	DE	4080.9	57.9	65	23	2	6	24851	752	0.575757576	0.121212121	13.81212121	0.393939394	281.5454545	11.09	42.19	39.097088	-75.502982
10003	New Castle	Delaware	DE	4038.46	65.3	61	23	5	9	32406	862	0.923664122	0.114503817	12.70076336	0.427480916	176.2519084	9.18	35.555	39.575915	-75.644132
10005	Sussex	Delaware	DE	4102.6	52.1	75	12	1	9	26908	709	0.555555556	0.148148148	11.87592593	0.462962963	198.7777778	10.71	38.865	38.673227	-75.337024
11001	District of Columbia	District of Columbia	DC	4100.16	74.5	35	49	3	10	45290	1154	1	0.033519553	19.71564246	0.05027933	211.0446927	10.04	28.855	38.904103	-77.017229
12001	Alachua	Florida	FL	4709.47	65.3	63	20	5	9	24857	723	0.714285714	0.196428571	27.60892857	0.339285714	198.9107143	10.57	31.15	29.67574	-82.357221
12003	Baker	Florida	FL	4638.78	56.5	82	14	1	2	19852	563	0.5	0.25	18.275	0.5	403	12.15	42.365	30.324442	-82.302284
12005	Bay	Florida	FL	4659.77	61.7	79	10	2	5	24498	748	0.795454545	0.090909091	15.16363636	0.5	219.1136364	11.09	33.965	30.238117	-85.63143
12007	Bradford	Florida	FL	4674.96	60.3	74	20	1	4	17749	482	0	0	20.15	0	423.75	12.92	45.15	29.952386	-82.166599
12009	Brevard	Florida	FL	4807.11	60.3	77	10	2	8	27009	756	0.911504425	0.17699115	14.55044248	0.699115044	230.3982301	10.12	34.955	28.298304	-80.700331
12011	Broward	Florida	FL	4819.89	65.5	42	26	3	26	28205	1029	0.991689751	0.049861496	15.233241	0.210526316	235.5263158	10.88	31.93	26.193535	-80.476683
12013	Calhoun	Florida	FL	4674.67	59.2	78	14	0	5	14675	365	0.333333333	0.333333333	20.7	0.333333333	372.6666667	12.45	42.155	30.388801	-85.197915
12015	Charlotte	Florida	FL	4858.79	62.1	85	5	1	6	26286	743	0.871794872	0.179487179	12.46153846	0.717948718	194	9.09	33.955	26.868933	-81.941077
12017	Citrus	Florida	FL	4792.52	72.9	89	3	2	5	23148	629	0.555555556	0.259259259	17.31851852	0.518518519	315.4814815	9.65	37.04	28.84364	-82.52481
12019	Clay	Florida	FL	4672.34	61	76	10	3	8	26577	834	0.733333333	0.033333333	12.06	0.566666667	243.9333333	11.09	35.835	29.986584	-81.865036
12021	Collier	Florida	FL	4858.43	58	65	6	1	26	36439	881	0.917808219	0.150684932	13.75068493	0.561643836	155.890411	8.62	30.725	26.118786	-81.400955
12023	Columbia	Florida	FL	4659.13	60.4	74	17	1	5	19306	588	0.25	0.083333333	20.29166667	0.166666667	378.5833333	12.25	41.48	30.221333	-82.623168
12027	DeSoto	Florida	FL	4852.06	52.8	56	13	1	30	15088	533	0.333333333	0.222222222	28.75555556	0.222222222	240.3333333	12.87	41.09	27.190581	-81.806253
12029	Dixie	Florida	FL	4723.49	52.6	86	8	1	2	16851	428	0	0	19.33333333	0	347.3333333	12.47	41.61	29.580899	-83.195666
12031	Duval	Florida	FL	4635.3	62.3	56	29	4	8	26143	762	0.959537572	0.231213873	19.39884393	0.543352601	299.1213873	12.39	36.78	30.335245	-81.648113
12033	Escambia	Florida	FL	4518.46	67.5	66	22	3	5	23441	686	0.915492958	0.211267606	18.28873239	0.647887324	243.8028169	11.55	35.06	30.611638	-87.3389
12035	Flagler	Florida	FL	4757.24	56.7	76	11	2	9	24497	868	0.75	0.1	15.18	0.7	177.45	10.61	34.5	29.474912	-81.286305
12037	Franklin	Florida	FL	4701.14	54.8	79	15	1	5	19843	491	0	0	21.35	0	193.75	11.6	37.54	29.810176	-84.799174
12039	Gadsden	Florida	FL	4679.49	42.8	33	55	0	10	17615	468	0.111111111	0.111111111	26.83333333	0.111111111	486.1111111	15.31	44.16	30.578687	-84.612607
12041	Gilchrist	Florida	FL	4708.71	47.9	88	6	0	5	20180	544	0	0	23.76	0	219.2	11.12	39.9	29.723456	-82.795801
12043	Glades	Florida	FL	4827.75	43.7	61	12	1	21	16011	586	0.25	0.25	15.85	0.25	105.25	11.62	38.895	26.95481	-81.19082
12045	Gulf	Florida	FL	4685.75	59.3	74	18	1	4	18546	576	0	0	16.3	0	276	12	36.73	29.907257	-85.256537
12047	Hamilton	Florida	FL	4650.12	51.4	55	35	0	9	16295	345	0	0	29.13333333	0	426	14.23	44.33	30.491226	-82.951069
12049	Hardee	Florida	FL	4847.94	54.8	48	7	1	43	15366	519	0.166666667	0.166666667	28.61666667	0.166666667	323.5	13.06	46.22	27.492846	-81.82158
12051	Hendry	Florida	FL	4835.9	49.7	35	12	1	49	16133	579	0.285714286	0.285714286	24.14285714	0.285714286	438.4285714	13.68	42.725	26.539967	-81.152114
12053	Hernando	Florida	FL	4815.33	59.7	82	5	1	11	21411	727	0.688888889	0.311111111	16.08666667	0.577777778	243.4222222	10.96	35.52	28.573043	-82.466227
12055	Highlands	Florida	FL	4831.46	59.7	70	9	1	18	20072	572	0.481481481	0.296296296	16.51851852	0.37037037	207.6666667	11.2	38.765	27.342627	-81.340921
12057	Hillsborough	Florida	FL	4846.96	59.6	53	16	3	25	27149	812	0.909657321	0.133956386	17.81277259	0.470404984	233.2367601	11.23	34.57	27.906607	-82.349719
12059	Holmes	Florida	FL	4642.31	53.2	88	5	1	3	16845	419	0.25	0.25	26.625	0.25	336.75	11.39	40.09	30.866222	-85.812959
12061	Indian River	Florida	FL	4796.89	65.7	77	9	1	11	30532	720	0.8	0.133333333	14.31666667	0.633333333	231.2	9.45	32.32	27.700645	-80.574794
12063	Jackson	Florida	FL	4667.05	60.2	66	26	1	4	17525	422	0.181818182	0.181818182	20.96363636	0.181818182	256.8181818	12.15	40.825	30.78925	-85.208813
12065	Jefferson	Florida	FL	4682.69	65.7	57	36	0	4	21184	480	0	0	16.83333333	0	294.6666667	13.13	41.45	30.424558	-83.890859
12067	Lafayette	Florida	FL	4694.23	61.1	73	15	0	12	18660	388	0	0	22.55	0	189	12.54	38.95	29.990066	-83.17851
12069	Lake	Florida	FL	4808.19	64.8	73	9	2	13	24183	765	0.625	0.303571429	15.79464286	0.589285714	267.2142857	10.48	35.895	28.764113	-81.712282
12071	Lee	Florida	FL	4862.35	58.3	70	8	1	19	27348	780	0.843373494	0.192771084	14.92590361	0.602409639	174.0301205	9.18	33.645	26.551634	-81.892509
12073	Leon	Florida	FL	4686.03	70.5	59	30	3	6	26196	728	0.823529412	0.191176471	26.69558824	0.455882353	212.9411765	10.96	35.215	30.45931	-84.2778
12075	Levy	Florida	FL	4747.2	59	81	9	1	8	18304	520	0.111111111	0.111111111	22.86666667	0.111111111	395.8888889	11.23	39.985	29.284457	-82.783462
12077	Liberty	Florida	FL	4687.93	60.2	71	17	1	7	16266	406	0	0	16.7	0	241	12.79	40.855	30.259849	-84.86858
12079	Madison	Florida	FL	4671.57	54.3	55	38	0	5	15538	417	0	0	21.62	0	317.8	14.22	43.54	30.447233	-83.470416
12081	Manatee	Florida	FL	4858.47	64.1	73	9	2	15	27322	802	0.858974359	0.08974359	14.71153846	0.512820513	187.7435897	9.66	33.71	27.481682	-82.368767
12083	Marion	Florida	FL	4764.52	60.7	73	12	1	11	21992	625	0.523809524	0.174603175	19.54285714	0.412698413	343.6031746	10.76	38.185	29.202805	-82.0431
12085	Martin	Florida	FL	4781.92	65.2	80	5	1	12	34057	816	0.857142857	0.171428571	11.56285714	0.628571429	140.0285714	8.51	28.19	27.083604	-80.398201
12086	Miami-Dade	Florida	FL	4855.43	48.4	16	17	2	65	23174	949	0.976878613	0.044315992	20.62138728	0.144508671	383.822736	12.44	33.935	25.61058	-80.499137
12087	Monroe	Florida	FL	4874.27	53.4	70	6	1	21	33974	1197	0.633333333	0.066666667	16.44	0.4	73.7	8.64	27.49	25.615457	-81.189971
12089	Nassau	Florida	FL	4611.32	66.1	87	6	1	3	28926	793	0.583333333	0	11.48333333	0.583333333	252.3333333	10.74	34.72	30.605926	-81.764929
12091	Okaloosa	Florida	FL	4587.49	62.7	76	9	3	7	28600	810	0.902439024	0.12195122	12.94390244	0.634146341	198.1707317	9.77	33.02	30.665851	-86.594187
12093	Okeechobee	Florida	FL	4808.52	57.6	65	9	0	24	17787	545	0.5	0.5	25.14166667	0.583333333	236.1666667	11.79	41.755	27.385592	-80.887388
12095	Orange	Florida	FL	4819.39	65.3	45	20	5	28	24877	851	0.951690821	0.164251208	18.88502415	0.429951691	296.1207729	11.61	34.2	28.514435	-81.323295
12097	Osceola	Florida	FL	4821.67	53.8	39	9	3	47	19007	836	0.780487805	0.365853659	17.83658537	0.658536585	449.195122	13.11	37.835	28.059027	-81.139312
12099	Palm Beach	Florida	FL	4792.67	71.7	59	17	2	20	32858	994	0.961424332	0.059347181	14.57863501	0.350148368	152.4718101	9.2	30.9	26.649124	-80.448374
12101	Pasco	Florida	FL	4830.17	54.6	79	4	2	12	23736	740	0.843283582	0.21641791	15.49776119	0.537313433	195.5522388	10.75	34.78	28.307465	-82.464584
12103	Pinellas	Florida	FL	4846.03	61.6	76	10	3	8	29262	793	0.991836735	0.053061224	14.72489796	0.326530612	197.5265306	10.14	32.785	27.903122	-82.739518
12105	Polk	Florida	FL	4836.36	49.6	64	14	2	18	21285	670	0.727272727	0.207792208	19.78896104	0.506493506	224.8506494	11.27	40.29	27.953115	-81.692783
12107	Putnam	Florida	FL	4725.21	59.7	72	16	1	9	18377	485	0.235294118	0.235294118	25.13529412	0.235294118	359.5882353	12.64	43.005	29.606006	-81.740894
12109	St. Johns	Florida	FL	4696.65	65	85	5	2	6	36836	921	0.675	0.125	10.48	0.6	143.45	8.53	30.965	29.890644	-81.383948
12111	St. Lucie	Florida	FL	4785.31	57.5	61	19	2	17	23285	812	0.931818182	0.181818182	20.30227273	0.681818182	317.2272727	10.72	37.12	27.379812	-80.443537
12113	Santa Rosa	Florida	FL	4550.74	61	84	5	2	5	26861	803	0.64	0.08	12.6	0.6	274.32	9.24	32.855	30.701838	-87.012762
12115	Sarasota	Florida	FL	4864.73	72.1	84	4	1	8	32313	862	0.968085106	0.053191489	11.73510638	0.531914894	152.9680851	8.34	28.84	27.184386	-82.365835
12117	Seminole	Florida	FL	4815.07	65.5	66	11	4	18	28675	876	0.965116279	0.046511628	12.67906977	0.581395349	144.8255814	10.41	32.485	28.690092	-81.131989
12119	Sumter	Florida	FL	4808	62.5	83	9	1	6	27504	639	0.315789474	0	17.8	0.263157895	153.7368421	10.29	37.14	28.714294	-82.074715
12121	Suwannee	Florida	FL	4672.73	55	76	12	0	9	18431	467	0	0	23.97142857	0	487.4285714	12.48	39.79	30.189244	-82.992754
12123	Taylor	Florida	FL	4698.69	58.4	73	21	0	4	17045	373	0.25	0.25	14.35	0.25	389.5	12.82	41.17	30.009908	-83.609483
12125	Union	Florida	FL	4668.22	67.1	71	20	1	5	13590	432	0.333333333	0.333333333	17.96666667	0.333333333	235.6666667	12.91	46.59	30.05428	-82.366918
12127	Volusia	Florida	FL	4795.48	61.6	75	10	2	12	23973	741	0.867256637	0.221238938	18.17610619	0.601769912	257.9911504	10.68	34.67	29.057769	-81.161792
12129	Wakulla	Florida	FL	4698.1	58.7	79	15	0	3	21797	667	0	0	14	0	344.75	11.09	39.79	30.140358	-84.375112
12131	Walton	Florida	FL	4621.42	62.3	85	5	1	6	25845	791	0.272727273	0.090909091	18.7	0.272727273	249.9090909	10.66	33.535	30.631211	-86.176614
12133	Washington	Florida	FL	4652.21	56.6	78	15	0	3	17385	413	0	0	18.97142857	0	216.8571429	12.02	39.665	30.602217	-85.662797
13001	Appling	Georgia	GA	4594.5	57.9	70	19	1	9	19643	328	0.4	0.4	21.84	0.4	318.2	12.8	43.29	31.739712	-82.290103
13003	Atkinson	Georgia	GA	4614.16	52.2	57	17	0	24	15958	232	0	0	30.33333333	0	248.3333333	14.42	44.82	31.296861	-82.878199
13005	Bacon	Georgia	GA	4597.63	57.4	75	17	0	7	18558	332	0	0	20.26666667	0	251.6666667	12.4	43.22	31.55021	-82.451433
13007	Baker	Georgia	GA	4661.93	51.9	39	60	0	0	17019	275	0	0	19.35	0	133	14.7	43.445	31.31958	-84.454881
13009	Baldwin	Georgia	GA	4590.35	59.6	54	41	2	2	18622	516	0.555555556	0.444444444	34.88888889	0.444444444	285.2222222	13.79	41.515	33.05949	-83.255457
13011	Banks	Georgia	GA	4478.47	46.8	89	3	1	6	20231	494	0	0	16.15	0	241.25	10.65	39.03	34.351922	-83.498441
13013	Barrow	Georgia	GA	4523.72	57.8	74	11	3	9	21379	663	0.611111111	0.111111111	13.77777778	0.555555556	191.4444444	11.48	37.89	33.992009	-83.712303
13015	Bartow	Georgia	GA	4444.07	58.2	80	10	1	8	21022	598	0.4	0.333333333	16.64	0.4	339.1333333	11.66	36.79	34.240917	-84.838188
13017	Ben Hill	Georgia	GA	4614.75	58	57	35	0	6	14204	383	0.4	0.4	35.4	0.4	349.2	14.69	43.745	31.740775	-83.14719
13019	Berrien	Georgia	GA	4626.67	55.5	82	11	1	5	16784	332	0	0	24.76666667	0	284	12.34	42.465	31.288652	-83.22787
13021	Bibb	Georgia	GA	4605.81	64	42	52	2	3	20982	534	0.886363636	0.295454545	31.42045455	0.5	293.7045455	12.74	39.4	32.808844	-83.694193
13023	Bleckley	Georgia	GA	4603.95	64.4	69	27	0	2	20156	425	0.333333333	0.333333333	27.3	0.333333333	219	12.26	44.6	32.435403	-83.331717
13025	Brantley	Georgia	GA	4595.33	52.7	93	3	1	2	16938	362	0	0	20.93333333	0	457.3333333	11.69	41.705	31.197334	-81.982978
13027	Brooks	Georgia	GA	4655.39	51.3	58	35	0	5	19409	382	0.2	0.2	26.1	0.2	311.8	14.25	43.005	30.822934	-83.581905
13029	Bryan	Georgia	GA	4600.53	70.7	76	14	1	5	27556	800	0.285714286	0.142857143	11.35714286	0.285714286	180.7142857	9.71	35.005	32.017969	-81.438543
13031	Bulloch	Georgia	GA	4590.76	65.2	65	28	2	4	18587	537	0.5	0.25	36	0.25	313.3333333	12.87	39.855	32.393408	-81.74381
13033	Burke	Georgia	GA	4574.02	62.7	47	50	0	3	16171	329	0.166666667	0.166666667	30.36666667	0.166666667	339.5	14.55	47.395	33.050819	-82.011571
13035	Butts	Georgia	GA	4591.79	59.8	68	28	0	3	20363	612	0.333333333	0.333333333	17.73333333	0.333333333	526.6666667	12.08	42.365	33.290355	-83.958221
13037	Calhoun	Georgia	GA	4657.46	57.7	33	59	1	5	14868	269	0	0	40.45	0	218	17.08	49.63	31.521279	-84.62629
13039	Camden	Georgia	GA	4600.36	63.9	71	19	1	5	22701	729	0.6	0.2	13.34	0.6	223.2	11.71	37.04	30.913347	-81.642001
13043	Candler	Georgia	GA	4588.56	58.5	63	24	1	11	17974	335	0	0	28.3	0	307.3333333	13.34	43.23	32.403852	-82.071235
13045	Carroll	Georgia	GA	4524.88	59.1	73	18	1	6	21227	588	0.647058824	0.529411765	20.19411765	0.647058824	450.4117647	11.9	37.965	33.582237	-85.080527
13047	Catoosa	Georgia	GA	4311.21	58.2	92	3	1	2	21690	534	0.636363636	0.181818182	12.63636364	0.545454545	255.4545455	11.69	38.88	34.899393	-85.137353
13049	Charlton	Georgia	GA	4607.17	41.3	63	26	0	11	17102	509	0	0	18.85	0	313	14.2	46.9	30.779904	-82.139644
13051	Chatham	Georgia	GA	4607.08	61.8	50	40	2	6	25093	747	0.930555556	0.194444444	23.35694444	0.444444444	160.0972222	11.54	37.39	31.980412	-81.085206
13053	Chattahoochee	Georgia	GA	4634.51	58.7	62	17	3	14	20042	1190	0.6	0.2	6.26	0.6	54	12.2	37.81	32.347445	-84.788021
13055	Chattooga	Georgia	GA	4376.25	62.9	83	11	1	4	16045	379	0.5	0.5	22.81666667	0.5	345.3333333	13.14	42.96	34.474178	-85.345289
13057	Cherokee	Georgia	GA	4457.44	60.4	81	6	2	10	29615	809	0.807692308	0.115384615	10.34615385	0.730769231	219.1153846	10.03	32.305	34.244317	-84.475057
13059	Clarke	Georgia	GA	4534.24	63.2	57	26	4	10	19295	619	0.933333333	0.5	38.32666667	0.6	210.4333333	12.74	36.385	33.952185	-83.367152
13061	Clay	Georgia	GA	4654.87	51.8	35	58	0	5	12982	257	0	0	45.8	0	499	16.33	46.75	31.619831	-84.992583
13063	Clayton	Georgia	GA	4570.27	56.6	14	65	5	13	17950	686	0.94	0.46	24.866	0.64	410.04	15.36	41.27	33.542686	-84.355573
13065	Clinch	Georgia	GA	4619.75	56	67	27	0	4	17815	300	0	0	37.75	0	348.5	13.7	46.475	30.917653	-82.702614
13067	Cobb	Georgia	GA	4506.69	64.3	56	25	5	12	33069	803	1	0.166666667	13.2575	0.766666667	207.2916667	10.45	31.39	33.93994	-84.574166
13069	Coffee	Georgia	GA	4607.94	57.3	60	28	0	10	17031	349	0	0	26.37777778	0	307.4444444	13.31	41.985	31.549245	-82.844938
13071	Colquitt	Georgia	GA	4646.85	59	58	23	0	17	17025	366	0.4	0.2	28.85	0.3	388.2	13.61	42.085	31.189758	-83.769741
13073	Columbia	Georgia	GA	4557.08	77.4	73	16	4	5	30949	837	0.75	0	10.225	0.5	154.35	9.28	31.795	33.547631	-82.252296
13075	Cook	Georgia	GA	4637.96	58	65	28	0	6	18592	408	0	0	26.075	0	336.5	13.74	43.595	31.152528	-83.429438
13077	Coweta	Georgia	GA	4573.23	63.8	72	17	2	7	26757	722	0.65	0.15	12.195	0.65	248.4	10.81	35.445	33.352897	-84.762138
13079	Crawford	Georgia	GA	4612.5	47.1	73	23	1	1	20556	436	0	0	17.96666667	0	264.6666667	12.26	41.045	32.709428	-83.979187
13081	Crisp	Georgia	GA	4627.85	59.2	51	43	1	3	18185	415	0.166666667	0.166666667	30.13333333	0.166666667	436	14.06	44.04	31.915149	-83.753531
13083	Dade	Georgia	GA	4302.64	58.9	94	1	1	2	21690	502	0	0	13.525	0	224.25	11.15	37.98	34.852424	-85.506201
13085	Dawson	Georgia	GA	4425.89	66.4	93	0	1	4	27330	789	0	0	15.8	0	335.3333333	9.11	32.91	34.442842	-84.173284
13087	Decatur	Georgia	GA	4673.43	60.9	52	41	1	5	18059	420	0.285714286	0.285714286	28.8	0.285714286	300.1428571	13.78	43.56	30.880655	-84.584144
13089	DeKalb	Georgia	GA	4545.84	58.6	30	53	5	9	28810	792	0.979310345	0.282758621	20.32689655	0.510344828	278.7586207	11.23	33.245	33.770661	-84.226343
13091	Dodge	Georgia	GA	4606.29	62.1	65	29	1	3	18114	374	0	0	19.66666667	0	315.6666667	13.19	43.43	32.160235	-83.156241
13093	Dooly	Georgia	GA	4622.63	58.7	43	50	0	6	14510	336	0.666666667	0.666666667	29.13333333	0.666666667	420.3333333	15.92	46.17	32.151995	-83.807167
13095	Dougherty	Georgia	GA	4652.13	59.6	28	67	1	2	18619	478	0.777777778	0.444444444	33.57777778	0.592592593	364.4814815	15.46	43.365	31.532588	-84.20904
13097	Douglas	Georgia	GA	4531.14	60.5	48	39	2	9	23626	750	0.75	0.35	15.945	0.7	375.35	13.19	34.85	33.699317	-84.765944
13099	Early	Georgia	GA	4662.27	56.2	47	51	0	1	17579	290	0	0	26.4	0	191.6	14.99	45.63	31.324191	-84.906723
13101	Echols	Georgia	GA	4635.74	48.4	70	2	1	25	15861	438	0	0	31	0	123.5	13.39	44.715	30.7085	-82.836132
13103	Effingham	Georgia	GA	4598.02	56	80	14	1	3	24824	710	0.2	0	10.99	0.2	147.9	10.39	40.29	32.361711	-81.343337
13105	Elbert	Georgia	GA	4521.61	57.8	64	30	0	5	18835	411	0.2	0.2	21.4	0.2	311.4	12.48	42.31	34.116455	-82.841834
13107	Emanuel	Georgia	GA	4586.52	56.6	60	33	0	4	17064	365	0.166666667	0.166666667	27.5	0.166666667	333.3333333	13.62	44.87	32.5911	-82.299763
13109	Evans	Georgia	GA	4592.42	52.5	57	29	0	12	18998	380	0	0	27.4	0	266.3333333	13.53	43.305	32.153087	-81.890155
13111	Fannin	Georgia	GA	4324.29	59	96	0	0	2	19164	457	0	0	22.6	0	290.2	10.24	36.125	34.866543	-84.317331
13113	Fayette	Georgia	GA	4578.09	78.3	67	20	4	7	35344	886	0.7	0	7.81	0.7	109.4	8.78	29.995	33.412717	-84.493941
13115	Floyd	Georgia	GA	4421.85	64	73	14	1	10	20500	492	0.65	0.3	22.53	0.5	301.75	11.61	37.405	34.263677	-85.21373
13117	Forsyth	Georgia	GA	4474.2	68.5	79	3	7	9	34582	940	0.888888889	0.044444444	7.724444444	0.8	68.6	9.29	28.155	34.225143	-84.127435
13119	Franklin	Georgia	GA	4484.39	61.1	85	9	1	4	18234	392	0	0	20.46	0	344.6	11.2	39.64	34.375081	-83.228064
13121	Fulton	Georgia	GA	4534.17	64.1	41	44	6	8	36757	802	0.990196078	0.196078431	21.67990196	0.490196078	250.5343137	10.5	29.485	33.790034	-84.468182
13123	Gilmer	Georgia	GA	4355.82	55.5	87	1	0	10	21317	526	0.2	0.2	21.98	0.2	341.8	10.34	38.07	34.690495	-84.454651
13125	Glascock	Georgia	GA	4572.26	56.3	89	7	0	2	17984	352	0	0	16.6	0	157	11.14	42.135	33.227491	-82.606913
13127	Glynn	Georgia	GA	4598.54	65.6	65	25	1	6	26724	626	0.866666667	0.333333333	20.39333333	0.733333333	364.4	11.1	37.645	31.212746	-81.496517
13129	Gordon	Georgia	GA	4397.21	59.4	79	4	1	14	19177	512	0.444444444	0.333333333	20.06666667	0.444444444	358.1111111	11.73	37.94	34.509667	-84.873862
13131	Grady	Georgia	GA	4668.84	48.3	59	29	0	10	15734	453	0	0	30.81666667	0	395	13.14	43.535	30.875891	-84.245066
13133	Greene	Georgia	GA	4564.48	55.4	55	37	0	6	27828	400	0.142857143	0.142857143	23.38571429	0.142857143	138.4285714	11.79	41.605	33.57674	-83.166613
13135	Gwinnett	Georgia	GA	4520.69	61	43	24	11	20	25932	822	1	0.14159292	14.76548673	0.707964602	268.5752212	10.85	31.65	33.959148	-84.023085
13137	Habersham	Georgia	GA	4416.77	59.6	79	4	2	13	18910	485	0.25	0	16.65	0.25	256.375	10.56	37.215	34.634392	-83.525875
13139	Hall	Georgia	GA	4469	64.3	63	7	2	26	23645	664	0.583333333	0.166666667	18.73055556	0.5	230.7222222	11.21	34.505	34.317588	-83.818497
13141	Hancock	Georgia	GA	4576.95	50.9	24	75	0	1	12381	350	0.5	0.5	26.2	0.5	342.5	17.89	48.49	33.26922	-83.000465
13143	Haralson	Georgia	GA	4485.4	60	92	5	1	1	19789	494	0.2	0.2	21.24	0.2	407.8	11.34	39.645	33.795165	-85.220062
13145	Harris	Georgia	GA	4610.28	60.8	77	17	1	3	31482	668	0	0	9.46	0	167.6	10.24	36.57	32.731549	-84.912432
13147	Hart	Georgia	GA	4490.6	62.5	76	20	0	3	20371	392	0	0	24.76	0	337.2	11.78	39.72	34.348733	-82.96329
13149	Heard	Georgia	GA	4560.11	59.7	85	10	0	2	18964	391	0	0	23.1	0	353.3333333	11.6	42.565	33.291347	-85.137879
13151	Henry	Georgia	GA	4580.43	64.3	51	37	3	6	25299	840	0.84	0.2	12.02	0.8	338.52	11.52	35.215	33.452947	-84.154021
13153	Houston	Georgia	GA	4612.2	67.3	60	29	3	6	25195	656	0.782608696	0.217391304	18.50869565	0.695652174	303	12.27	37.44	32.458381	-83.662856
13155	Irwin	Georgia	GA	4618.6	56.5	69	28	0	1	18207	302	0	0	20.75	0	270	13.13	42.945	31.604306	-83.277037
13157	Jackson	Georgia	GA	4508.67	61.2	83	7	2	6	23247	576	0.454545455	0.181818182	14.68181818	0.454545455	245.5454545	10.15	36.865	34.130888	-83.562538
13159	Jasper	Georgia	GA	4586.58	53	72	21	1	4	21297	497	0	0	22.3	0	328	11.6	39.09	33.318169	-83.690142
13161	Jeff Davis	Georgia	GA	4599.08	60	73	16	0	11	17684	245	0.333333333	0.333333333	24.26666667	0.333333333	348	12.76	42.45	31.811615	-82.636825
13163	Jefferson	Georgia	GA	4576.6	53.6	42	55	0	3	14757	317	0	0	29.375	0	445.5	15.08	49.07	33.058176	-82.420004
13165	Jenkins	Georgia	GA	4581.95	46.8	57	35	0	5	17565	333	0	0	29.8	0	354	15.1	49.045	32.794563	-81.971524
13167	Johnson	Georgia	GA	4588.26	56.1	62	34	2	1	16807	257	0	0	22.2	0	265.6666667	14.01	47.215	32.694584	-82.66397
13169	Jones	Georgia	GA	4595.03	63.6	73	25	1	1	24485	567	0.333333333	0.166666667	14.46666667	0.333333333	274	11.36	37.86	33.020226	-83.562339
13171	Lamar	Georgia	GA	4599.68	63.4	65	31	1	2	18800	422	0.333333333	0.333333333	20.23333333	0.333333333	411.6666667	11.85	43.285	33.07446	-84.146721
13173	Lanier	Georgia	GA	4628.41	45.3	68	22	2	5	17264	425	0	0	29.55	0	426	13.4	43.145	31.038197	-83.063164
13175	Laurens	Georgia	GA	4597.42	59.7	60	36	1	2	18625	403	0.384615385	0.153846154	27.67692308	0.230769231	245.2307692	13.08	42.16	32.39322	-82.926317
13177	Lee	Georgia	GA	4643.1	63.3	75	20	2	2	26357	677	0.4	0	13.44	0.4	239.4	10.77	37.245	31.818419	-84.146681
13179	Liberty	Georgia	GA	4599.51	61.5	43	40	2	11	20791	740	0.642857143	0.357142857	18.15714286	0.642857143	228.8571429	13.88	39.37	31.807458	-81.457871
13181	Lincoln	Georgia	GA	4546.61	63.1	65	33	0	0	20641	305	0	0	24.4	0	264.5	12.74	42.625	33.792151	-82.448299
13183	Long	Georgia	GA	4594.72	47.6	59	26	0	12	17158	499	0	0	12.66666667	0	277.6666667	13.1	42.76	31.749563	-81.74287
13185	Lowndes	Georgia	GA	4643.99	63.4	55	36	2	5	18897	598	0.64	0.24	26.16	0.4	306.88	13.56	39.61	30.833127	-83.268992
13187	Lumpkin	Georgia	GA	4405.26	60.5	91	2	0	5	20908	674	0	0	19.9	0	430	9.8	35.795	34.568135	-83.998906
13189	McDuffie	Georgia	GA	4560.61	59.4	56	41	0	2	17922	412	0	0	22.12	0	342.8	13.68	45.565	33.482464	-82.473188
13191	McIntosh	Georgia	GA	4601.19	57.6	61	34	0	2	21484	403	0.25	0.25	13.025	0.25	253.5	13.26	42.91	31.488592	-81.37246
13193	Macon	Georgia	GA	4624.29	50.9	33	60	2	4	13865	290	0	0	29.175	0	311.25	16.79	45.405	32.362686	-84.051231
13195	Madison	Georgia	GA	4515.81	62.1	85	8	1	4	19939	505	0	0	18.26666667	0	238.8333333	10.75	39.975	34.128526	-83.203737
13197	Marion	Georgia	GA	4628.36	39.7	58	32	1	7	17479	295	0	0	18.25	0	408.5	13.53	42.915	32.359538	-84.529561
13199	Meriwether	Georgia	GA	4596.46	54.9	57	41	0	1	18821	444	0	0	23.075	0	582.75	13.33	45.03	33.029244	-84.667041
13201	Miller	Georgia	GA	4667.39	58.2	69	30	0	1	19674	365	0	0	27	0	176.6666667	12.81	40.925	31.162908	-84.730386
13205	Mitchell	Georgia	GA	4658.81	52.9	46	48	0	4	15694	340	0.2	0.2	31.34	0.2	516.4	14.98	46.49	31.228997	-84.192038
13207	Monroe	Georgia	GA	4602.65	61.4	72	24	1	2	22888	493	0	0	14.38	0	315.2	11	40.46	33.017435	-83.922938
13209	Montgomery	Georgia	GA	4594.59	51.3	67	27	0	6	16460	351	0	0	25.13333333	0	215.3333333	13.65	42.75	32.172108	-82.533349
13211	Morgan	Georgia	GA	4567.56	62.7	72	24	0	3	25933	624	0.2	0.2	13.2	0.2	165.2	10.84	39.04	33.593236	-83.491027
13213	Murray	Georgia	GA	4343.78	47	84	1	0	13	16449	447	0.25	0.125	20.6625	0.25	326.875	12.03	41.51	34.797097	-84.73799
13215	Muscogee	Georgia	GA	4629.08	60.8	43	44	2	7	22856	605	1	0.20754717	25.16792453	0.452830189	270.3962264	13.5	41.15	32.510197	-84.874946
13217	Newton	Georgia	GA	4572.26	63.5	52	40	1	5	21484	723	0.615384615	0.461538462	17.41538462	0.615384615	502.4615385	12.58	38.48	33.544021	-83.855185
13219	Oconee	Georgia	GA	4546.1	78	86	5	4	5	33801	688	0.166666667	0	8.25	0.166666667	118.5	7.7	32.17	33.834125	-83.437728
13221	Oglethorpe	Georgia	GA	4541.93	66.5	76	17	0	4	20493	512	0	0	17.4	0	164.75	11.21	40.265	33.866806	-83.074081
13223	Paulding	Georgia	GA	4491.85	59.7	75	17	1	5	24168	807	0.736842105	0.157894737	11.97368421	0.736842105	275.2105263	12.04	35.54	33.921026	-84.867162
13225	Peach	Georgia	GA	4612.05	58.4	44	46	1	7	19431	455	0.166666667	0	25.71666667	0.166666667	397.1666667	13.84	41.845	32.571324	-83.831978
13227	Pickens	Georgia	GA	4408.61	56.7	94	1	1	3	26686	606	0.166666667	0.166666667	12.31666667	0.166666667	241.5	9.43	35.37	34.456813	-84.490339
13229	Pierce	Georgia	GA	4596.23	59.6	84	9	0	5	20001	377	0	0	20.8	0	356.75	11.62	41.6	31.353988	-82.210427
13231	Pike	Georgia	GA	4598.74	59	86	11	0	1	22191	590	0	0	12.45	0	232.75	10.3	39.85	33.090768	-84.386627
13233	Polk	Georgia	GA	4462.16	56.8	73	13	1	12	18336	463	0.285714286	0.285714286	20.81428571	0.285714286	447.8571429	12.6	38.45	33.996015	-85.188338
13235	Pulaski	Georgia	GA	4613.94	60.1	63	30	0	6	17781	331	0	0	13.86666667	0	306.6666667	13.22	44.295	32.238794	-83.481855
13237	Putnam	Georgia	GA	4582.56	52.5	66	27	0	6	26321	473	0.2	0.2	13.78	0.2	299.8	11.56	39.47	33.32106	-83.37179
13239	Quitman	Georgia	GA	4648.83	48.8	42	56	0	0	14201	407	0	0	28.7	0	201	14.95	49.83	31.862948	-85.004801
13241	Rabun	Georgia	GA	4356.65	59.7	88	1	1	8	22260	523	0	0	24.96	0	200.4	10.12	35.965	34.883949	-83.404859
13243	Randolph	Georgia	GA	4649.46	43.2	35	59	2	1	18094	357	0.5	0.5	30.2	0.5	403	16.16	49.485	31.762651	-84.752311
13245	Richmond	Georgia	GA	4563.41	65.6	38	53	2	4	20526	582	0.936170213	0.468085106	28.55744681	0.680851064	318.787234	13.22	40.31	33.361487	-82.074998
13247	Rockdale	Georgia	GA	4563.12	63.9	40	47	2	10	23461	742	0.733333333	0.266666667	15.99333333	0.733333333	261	12.24	35.765	33.652081	-84.02637
13249	Schley	Georgia	GA	4629.8	58.9	65	27	0	7	19037	365	0	0	21.55	0	254.5	12.49	44.375	32.263441	-84.322724
13251	Screven	Georgia	GA	4584.71	60.5	54	42	0	1	18640	328	0	0	22.7	0	187.8	13.62	46.67	32.744751	-81.617585
13253	Seminole	Georgia	GA	4672	53.3	63	33	1	3	17641	378	0.333333333	0.333333333	21.46666667	0.333333333	245	12.25	41.725	30.933894	-84.867592
13255	Spalding	Georgia	GA	4591.25	57.7	60	33	1	4	19783	520	0.583333333	0.333333333	23.66666667	0.5	419	13.13	43.465	33.262389	-84.286067
13257	Stephens	Georgia	GA	4452.93	62.2	84	13	0	2	18557	420	0.4	0.4	19.52	0.4	305.2	11.04	40.62	34.552914	-83.290216
13259	Stewart	Georgia	GA	4641.49	45.9	28	59	0	13	13238	250	0	0	34.95	0	260.5	18.16	46.975	32.073225	-84.834912
13261	Sumter	Georgia	GA	4634.99	62.6	41	52	1	5	17879	414	0.25	0.125	28.925	0.125	376	14.78	42.915	32.042198	-84.20426
13263	Talbot	Georgia	GA	4617.06	40.6	39	59	0	1	16993	295	0	0	19.53333333	0	175	15.34	46.495	32.704603	-84.530029
13265	Taliaferro	Georgia	GA	4561.08	48.2	40	55	0	4	14381	309	0	0	31.2	0	180	16.77	50.58	33.559319	-82.875272
13267	Tattnall	Georgia	GA	4592.21	51.2	59	28	0	10	15280	365	0.2	0.2	29.46	0.2	381.6	13.44	44.845	32.043768	-82.059208
13269	Taylor	Georgia	GA	4621.14	48.5	58	39	0	2	17078	331	0	0	23.33333333	0	313	14.39	45.215	32.554667	-84.251426
13271	Telfair	Georgia	GA	4605.9	59	51	36	0	13	12489	336	0.333333333	0.333333333	27.1	0.333333333	481.6666667	15.83	43.365	31.913639	-82.931062
13273	Terrell	Georgia	GA	4647.22	54.5	36	61	0	2	16836	308	0.25	0.25	30.75	0.25	260.25	15.76	50.86	31.777191	-84.439446
13275	Thomas	Georgia	GA	4663.47	60.5	58	37	1	3	19983	476	0.363636364	0.181818182	26.57272727	0.363636364	356.4545455	12.74	39.53	30.864606	-83.91982
13277	Tift	Georgia	GA	4630.69	61.6	57	29	1	10	18933	423	0.333333333	0.333333333	26.45555556	0.333333333	319.3333333	13.6	41.22	31.457003	-83.525931
13279	Toombs	Georgia	GA	4593.09	59.7	62	25	1	11	18716	372	0.166666667	0.166666667	26.11666667	0.166666667	426.8333333	12.98	41.945	32.126698	-82.332071
13281	Towns	Georgia	GA	4330.98	55.7	96	1	0	2	20419	520	0	0	16.6	0	157.6666667	9.81	35.505	34.902529	-83.732264
13283	Treutlen	Georgia	GA	4592.06	62.6	68	30	0	0	19410	322	0.5	0.5	17.15	0.5	316.5	13.96	45.85	32.409586	-82.570882
13285	Troup	Georgia	GA	4589.52	66.6	60	34	2	3	21443	488	0.357142857	0.142857143	21.24285714	0.214285714	342.7857143	12.72	39.82	33.034482	-85.02836
13287	Turner	Georgia	GA	4626.88	62.5	54	40	1	4	17609	360	0.5	0.5	22.05	0.5	485	14.78	47.27	31.7248	-83.620319
13289	Twiggs	Georgia	GA	4601.31	48.7	56	43	0	0	17952	335	0	0	29.9	0	223.5	14.53	47.98	32.665847	-83.425879
13291	Union	Georgia	GA	4340.06	59	95	1	1	3	22156	431	0	0	17.36666667	0	195.5	9.74	33.67	34.833333	-83.989257
13293	Upson	Georgia	GA	4609.19	60.8	68	28	1	2	17978	416	0.285714286	0.285714286	20.22857143	0.285714286	379.7142857	12.45	43.535	32.881837	-84.292281
13295	Walker	Georgia	GA	4327.63	58.1	92	4	0	2	20865	443	0.461538462	0.307692308	17.51538462	0.461538462	337.8461538	12.61	40.84	34.735827	-85.305385
13297	Walton	Georgia	GA	4548.79	59	78	15	1	4	22824	616	0.466666667	0.266666667	14.36	0.466666667	252.0666667	10.9	37.52	33.783887	-83.731829
13299	Ware	Georgia	GA	4606.89	63.6	65	30	1	3	18842	418	0.555555556	0.333333333	29.22222222	0.444444444	361.2222222	13.08	41.345	31.050881	-82.421507
13301	Warren	Georgia	GA	4565.27	61.7	37	60	1	0	17884	331	0	0	30.55	0	286	15.99	47.775	33.419169	-82.688012
13303	Washington	Georgia	GA	4584.32	61.8	44	53	0	2	17515	321	0.2	0.2	25.54	0.2	299	14.58	45.495	32.971848	-82.798112
13305	Wayne	Georgia	GA	4593.49	58.3	72	21	0	6	17270	404	0.166666667	0.166666667	22.38333333	0.166666667	338.6666667	12.23	41.785	31.547845	-81.912376
13307	Webster	Georgia	GA	4639.3	49.1	53	45	0	1	19082	295	0	0	24.95	0	141.5	14.43	43.445	32.046691	-84.553828
13309	Wheeler	Georgia	GA	4599.13	39.4	58	41	0	1	8948	266	0	0	23.75	0	276.5	15.92	45.56	32.105268	-82.733865
13311	White	Georgia	GA	4399.58	66.3	93	3	0	3	22059	553	0	0	16.38	0	364.2	9.98	34.875	34.643776	-83.743417
13313	Whitfield	Georgia	GA	4335.45	59	62	4	1	32	19497	519	0.555555556	0.166666667	20.55555556	0.333333333	307.2222222	12.96	38.93	34.801726	-84.968541
13315	Wilcox	Georgia	GA	4617.08	56.1	59	37	1	2	13228	298	0	0	26.275	0	158	14.68	44.965	31.962717	-83.438262
13317	Wilkes	Georgia	GA	4547.8	60	52	43	0	4	17120	316	0	0	29.8	0	232.75	13.83	44.29	33.779031	-82.747921
13319	Wilkinson	Georgia	GA	4595.58	55.2	58	38	0	2	17228	343	0	0	18.53333333	0	153.3333333	13.71	42.715	32.804266	-83.175512
13321	Worth	Georgia	GA	4638.64	56.4	68	28	0	2	18551	371	0	0	21.06	0	373.4	13.24	43.305	31.551773	-83.84996
16001	Ada	Idaho	ID	4412.85	67.6	86	1	3	7	27452	712	0.93220339	0.033898305	14.00338983	0.525423729	256.8135593	8.41	30.82	43.451477	-116.244376
16003	Adams	Idaho	ID	4114.27	66	94	0	0	2	21555	444	0	0	14	0	53.5	8.55	36.62	44.877004	-116.461624
16005	Bannock	Idaho	ID	4335.96	62.7	86	1	1	7	21327	521	0.818181818	0.272727273	17.91818182	0.545454545	221.5909091	10.26	36.23	42.692921	-112.228982
16007	Bear Lake	Idaho	ID	4392.86	64.1	94	0	1	4	21853	419	0	0	12.4	0	98.5	8.44	32.635	42.285892	-111.327517
16009	Benewah	Idaho	ID	3807.99	61	85	2	1	3	20198	461	0	0	15.75	0	264.5	9.23	35.665	47.218451	-116.633541
16011	Bingham	Idaho	ID	4288.11	57	75	0	1	17	18872	480	0.375	0	15.125	0.375	270.375	10.52	40.46	43.216357	-112.399206
16013	Blaine	Idaho	ID	4221.08	57	78	0	1	20	35524	824	0	0	9.675	0	116.75	7.36	26.2	43.394192	-113.955371
16015	Boise	Idaho	ID	4231.92	51.4	93	0	0	4	24324	507	0	0	15.9	1	298	8.66	37.51	43.987275	-115.71511
16017	Bonner	Idaho	ID	3674.76	56.5	94	0	1	2	23221	568	0.111111111	0	16.27777778	0.222222222	235.7777778	8.02	30.565	48.324629	-116.62743
16019	Bonneville	Idaho	ID	4279.74	66.6	85	1	1	12	22657	567	0.857142857	0.047619048	13.47619048	0.523809524	239.047619	9.04	35.6	43.395171	-111.621878
16021	Boundary	Idaho	ID	3589.28	54.1	92	0	0	4	19877	540	0	0	16.45	0	211	8.69	34.505	48.773133	-116.524673
16023	Butte	Idaho	ID	4177.35	42.8	91	1	0	4	20995	396	0	0	15.6	0	140	8.92	34.685	43.685101	-113.177631
16025	Camas	Idaho	ID	4233.81	56.9	83	0	0	16	21830	530	0	0	17.9	1	69	8.87	35.38	43.463396	-114.804427
16027	Canyon	Idaho	ID	4414.25	55.7	72	0	1	24	17755	594	0.724137931	0.310344828	23.46551724	0.413793103	432.4482759	10.65	38.34	43.623051	-116.708527
16029	Caribou	Idaho	ID	4338.18	64.3	94	0	0	5	23586	386	0	0	8.85	0	131	8.9	36.925	42.786072	-111.544273
16031	Cassia	Idaho	ID	4372.05	54.8	72	0	1	25	17801	428	0.166666667	0	14.5	0.333333333	155.5	9.96	39.345	42.282313	-113.626328
16033	Clark	Idaho	ID	4119.39	41.1	53	0	0	47	20032	358	0	1	27.8	1	64	10.11	39.915	44.290218	-112.354613
16035	Clearwater	Idaho	ID	3803.56	57	92	0	1	3	20256	506	0	0	12.7	0	193.5	8.03	35.4	46.67257	-115.6535
16037	Custer	Idaho	ID	4064.59	65.7	96	0	0	2	23965	342	0	0	20.3	0	118	8.56	33.74	44.273351	-114.252267
16039	Elmore	Idaho	ID	4331.34	58.2	75	2	3	16	20646	572	0.4	0.2	16	0.2	210	9.85	35.5	43.394698	-115.471205
16041	Franklin	Idaho	ID	4401.65	61.8	92	0	0	7	17620	492	0	0	13.25	0	106.5	9	34.19	42.173609	-111.822965
16043	Fremont	Idaho	ID	4182.45	62.4	85	0	0	13	19475	475	0.333333333	0	13.16666667	0.333333333	125.6666667	8.25	31.06	44.218091	-111.484429
16045	Gem	Idaho	ID	4304.93	46.7	89	0	1	8	20250	573	0.333333333	0	17.93333333	0.333333333	245.6666667	8.97	38.605	44.061473	-116.398784
16047	Gooding	Idaho	ID	4370.52	48.8	69	0	0	28	18373	488	0	0	21.85	0	452	10.13	39.51	42.973185	-114.82142
16049	Idaho	Idaho	ID	3896.73	53.4	92	0	0	3	19168	458	0	0.2	15.64	0.2	132.6	8.7	35.42	45.849644	-115.467337
16051	Jefferson	Idaho	ID	4226.3	61	87	0	0	10	19598	514	0.25	0	14.075	0.25	306.75	8.84	36.76	43.796965	-112.318588
16053	Jerome	Idaho	ID	4378.64	47.3	66	0	0	32	17182	537	0.4	0.2	18.7	0.2	219.6	10.34	41.195	42.691395	-114.262086
16055	Kootenai	Idaho	ID	3761.81	67.8	92	0	1	4	24685	683	0.68	0	14.356	0.4	288.04	8.81	32.03	47.677113	-116.694918
16057	Latah	Idaho	ID	3868.71	68.2	91	0	2	4	22322	585	0.571428571	0.428571429	20.15714286	0.571428571	213.5714286	8.18	32.215	46.81892	-116.730974
16059	Lemhi	Idaho	ID	3969.27	47.4	94	0	1	3	23998	397	0	0	20.4	0.333333333	156	8.03	33.515	44.928506	-113.887042
16061	Lewis	Idaho	ID	3920.53	72	88	0	0	4	19910	413	0	0	12.7	0.333333333	59.33333333	9.18	35.995	46.236328	-116.42376
16063	Lincoln	Idaho	ID	4326.54	43.5	69	0	0	28	16530	527	0	0	16	1	193	10.23	37.495	42.986181	-114.153899
16065	Madison	Idaho	ID	4245.44	65.5	90	1	1	6	15133	585	0.666666667	0.333333333	36.13333333	0.333333333	194.1666667	8.92	35.38	43.788614	-111.656993
16067	Minidoka	Idaho	ID	4334.15	54.7	65	0	0	33	19597	405	0.4	0.2	14.92	0.4	140.8	11.18	39.795	42.857211	-113.63984
16069	Nez Perce	Idaho	ID	3948.82	69.4	88	0	1	3	24257	530	0.8	0.1	11.23	0.4	189.1	8.86	38.11	46.333791	-116.760909
16071	Oneida	Idaho	ID	4379.71	62	95	0	0	2	18920	364	0	0	15.3	0	125	9.29	34.905	42.183895	-112.520449
16073	Owyhee	Idaho	ID	4442.56	50.9	69	0	0	26	15945	409	0	0	27.06666667	0	235.3333333	10.62	40.94	42.572851	-116.18969
16075	Payette	Idaho	ID	4350.91	57.9	81	0	0	15	19165	510	0.5	0.5	20.2	0.5	297.5	9.19	36.22	44.00243	-116.750238
16077	Power	Idaho	ID	4329.35	59.3	65	0	0	30	17684	453	0	0	14.35	0	203	10.91	37.62	42.694126	-112.844407
16079	Shoshone	Idaho	ID	3711.56	54.2	93	0	1	3	20487	464	0.333333333	0.333333333	18.06666667	0.333333333	363.3333333	8.83	36.83	47.347694	-115.885092
16081	Teton	Idaho	ID	4249.54	51.8	83	0	0	17	22436	697	0	0	11.4	0	330	8	30.185	43.760994	-111.211765
16083	Twin Falls	Idaho	ID	4405.93	61.8	82	1	1	14	20588	581	0.571428571	0.071428571	16	0.285714286	291.6428571	9.26	35.65	42.352309	-114.665639
16085	Valley	Idaho	ID	4056.13	67	94	0	0	4	25785	586	0	0	11.03333333	0	58	7.39	32.715	44.771488	-115.637953
16087	Washington	Idaho	ID	4235.85	57	79	0	1	17	20380	441	0	0	16.03333333	0	221.3333333	9.52	38.35	44.448223	-116.797792
17001	Adams	Illinois	IL	4180.11	71.4	93	4	1	1	24217	425	0.722222222	0	16.9	0.166666667	214.2777778	9.08	34.975	39.986052	-91.194961
17003	Alexander	Illinois	IL	4335.35	51.6	60	35	0	2	13619	274	0.5	0.25	41.325	0.25	230.75	14.37	45.115	37.183657	-89.349516
17005	Bond	Illinois	IL	4221.9	63.7	88	2	1	3	23195	459	0.25	0.25	15.5	0.25	261.25	10.18	36.625	38.885924	-89.436592
17007	Boone	Illinois	IL	3898.69	58.6	75	2	1	20	25888	600	0.714285714	0.285714286	12.94285714	0.571428571	313.7142857	9.28	36.285	42.318983	-88.824295
17009	Brown	Illinois	IL	4167.84	65.1	78	14	1	5	20555	421	0.5	0.5	10.6	0.5	79	10.66	38.975	39.962069	-90.750309
17011	Bureau	Illinois	IL	3970.53	55.1	90	1	1	8	26705	455	0.3	0.1	11.9	0.3	155.2	9.04	36.3	41.401304	-89.528377
17013	Calhoun	Illinois	IL	4226.23	65.3	98	0	0	0	26924	367	0	0	11.75	0	116.5	9.61	36.2	39.164262	-90.666295
17015	Carroll	Illinois	IL	3939.63	63.5	94	1	0	3	27118	386	0.166666667	0.166666667	12.61666667	0.166666667	110	9.13	36.955	42.0709	-89.924189
17017	Cass	Illinois	IL	4158.72	63.8	78	3	0	18	22257	424	0.4	0	13.54	0	78.8	10.65	38.93	39.969202	-90.245704
17019	Champaign	Illinois	IL	4064.93	69.2	70	12	9	5	25713	658	0.906976744	0.093023256	26.33488372	0.348837209	170.9767442	9.62	34.275	40.13898	-88.196996
17021	Christian	Illinois	IL	4174.56	62.6	95	2	1	1	23915	424	0.5	0	15.63	0	180.8	10.55	37.88	39.545524	-89.279593
17023	Clark	Illinois	IL	4141.18	66.7	97	0	0	1	24296	388	0.25	0	13	0.25	191.25	9.73	38.955	39.332364	-87.791687
17025	Clay	Illinois	IL	4206.88	63.6	97	1	1	0	22279	335	0.25	0	12.8	0	157.25	9.94	37.995	38.746832	-88.482344
17027	Clinton	Illinois	IL	4239.5	63.3	92	3	1	3	27802	498	0.125	0	8.7375	0.125	132.25	9.76	37.375	38.606295	-89.426228
17029	Coles	Illinois	IL	4133.97	65.8	91	4	1	2	21970	468	0.833333333	0.25	24.18333333	0.5	275.6666667	10.37	37.34	39.51368	-88.220782
17031	Cook	Illinois	IL	3881	60.7	44	24	6	24	30183	847	0.995447648	0.033383915	19.29848255	0.127465857	221.3285281	10.13	34.265	41.894294	-87.645455
17033	Crawford	Illinois	IL	4168.31	62.5	92	3	0	2	25214	390	0.333333333	0.166666667	13.75	0.166666667	138.3333333	9.91	38.605	39.002769	-87.760621
17035	Cumberland	Illinois	IL	4158.5	63.7	98	0	1	1	22952	370	0	0	15.13333333	0	171.6666667	9.89	36.85	39.273121	-88.240619
17037	DeKalb	Illinois	IL	3910.17	61	79	6	2	10	23696	707	0.714285714	0.238095238	20.2952381	0.571428571	191.8095238	9.56	35.66	41.894612	-88.768991
17039	De Witt	Illinois	IL	4088.46	64.3	96	1	0	2	26704	425	0.4	0	12.34	0	144.8	9.28	38.25	40.181499	-88.901853
17041	Douglas	Illinois	IL	4109.41	65.4	92	0	1	6	23732	498	0.4	0	11.82	0.2	136.6	9.57	39.125	39.766078	-88.222866
17043	DuPage	Illinois	IL	3888.74	73.9	70	4	10	14	38570	986	0.986111111	0.00462963	6.976851852	0.444444444	92.52314815	7.38	30.66	41.852058	-88.086038
17045	Edgar	Illinois	IL	4104.92	61.6	98	0	1	1	23368	393	0.4	0.4	17.4	0.4	301.6	10.03	38.955	39.679037	-87.74711
17047	Edwards	Illinois	IL	4215.28	63	97	0	0	1	20898	331	0	0	12.66666667	0	110.6666667	10.07	37.49	38.417095	-88.047941
17049	Effingham	Illinois	IL	4186.92	64.9	97	0	0	2	27051	430	0.375	0.125	10.6875	0.25	171.5	8.69	33.945	39.047945	-88.592849
17051	Fayette	Illinois	IL	4205.29	59.2	93	2	1	2	21523	384	0.285714286	0.285714286	16.77142857	0.285714286	169.5714286	10.39	39.17	39.001125	-89.017923
17053	Ford	Illinois	IL	4008.39	64.1	96	0	0	2	25448	423	0.4	0	12.2	0.2	151.8	9.21	38.61	40.596539	-88.224588
17055	Franklin	Illinois	IL	4267.78	58.5	97	0	0	1	20394	391	0.583333333	0.166666667	19.38333333	0.25	263.5833333	10.65	38.655	37.991848	-88.926246
17057	Fulton	Illinois	IL	4096.52	63.9	93	3	0	3	22318	456	0.25	0	14.95	0	165.3333333	9.59	39.185	40.46524	-90.202269
17059	Gallatin	Illinois	IL	4261.09	46.1	97	0	0	0	23862	249	0	0	16.65	0	191	10.62	41.375	37.768677	-88.227964
17061	Greene	Illinois	IL	4208.83	60.1	97	1	0	1	22307	403	0.4	0.2	16.46	0.2	167.6	10.06	38.01	39.355444	-90.387757
17063	Grundy	Illinois	IL	3945.09	60.1	89	1	0	8	28725	772	0.5	0.1	9.48	0.5	197.7	9.24	37.15	41.29241	-88.401054
17065	Hamilton	Illinois	IL	4250.93	54.3	98	1	0	1	21960	335	0.333333333	0	16.7	0	167.3333333	9.97	39.645	38.085226	-88.539005
17067	Hancock	Illinois	IL	4136.96	57.3	97	0	0	1	23714	407	0.285714286	0.142857143	12.1	0.142857143	131	9.11	34.535	40.405792	-91.167987
17069	Hardin	Illinois	IL	4274.63	31.3	94	1	1	0	22366	212	0	0	25.05	0	162	10.65	40.42	37.517852	-88.266148
17071	Henderson	Illinois	IL	4082.42	61.5	96	0	0	1	25902	385	0	0	10.26666667	0	98	9.26	37.83	40.814471	-90.941246
17073	Henry	Illinois	IL	3994.72	59	91	2	0	5	27117	446	0.461538462	0.230769231	11.25384615	0.384615385	149.9230769	9.38	36.26	41.350021	-90.130838
17075	Iroquois	Illinois	IL	3978.3	66.7	92	1	0	6	25098	466	0.111111111	0	14.92222222	0	145.6666667	9.49	38.215	40.748867	-87.833601
17077	Jackson	Illinois	IL	4292.18	59.5	75	14	3	4	20527	504	0.642857143	0.357142857	33.71428571	0.5	318.6428571	10.67	37.835	37.786096	-89.381212
17079	Jasper	Illinois	IL	4178	63.1	98	0	0	1	24174	333	0.333333333	0.333333333	6.866666667	0.333333333	101.6666667	9.64	36.845	39.004874	-88.150763
17081	Jefferson	Illinois	IL	4246.96	63.1	87	8	1	2	22620	419	0.545454545	0.181818182	19.77272727	0.454545455	250.5454545	9.76	38.135	38.30078	-88.92421
17083	Jersey	Illinois	IL	4221.55	64	97	0	1	1	25467	469	0.166666667	0	8.066666667	0.166666667	142.6666667	9.51	36.145	39.080192	-90.361365
17085	Jo Daviess	Illinois	IL	3931.1	63.3	95	0	0	3	29675	480	0.166666667	0	8.65	0.166666667	93.66666667	8.48	34.735	42.362391	-90.21147
17087	Johnson	Illinois	IL	4299.17	63.1	87	9	0	2	18763	407	0	0	11.325	0	138.5	10.17	39.455	37.460709	-88.882131
17089	Kane	Illinois	IL	3897.34	63.1	59	5	3	31	30082	854	0.926829268	0.073170732	12.90121951	0.463414634	221.5121951	9.57	36.67	41.939594	-88.42804
17091	Kankakee	Illinois	IL	3934.32	62.7	73	15	1	9	23779	647	0.586206897	0.103448276	18.49310345	0.24137931	235.137931	10.71	41.765	41.13951	-87.861117
17093	Kendall	Illinois	IL	3919.28	64.9	74	6	3	16	31276	1050	0.7	0	6.56	0.6	258.4	9.04	34.27	41.58814	-88.430626
17095	Knox	Illinois	IL	4039.48	57.5	85	8	1	5	22093	432	0.6875	0.25	19.2125	0.375	213.625	9.81	39	40.930941	-90.213761
17097	Lake	Illinois	IL	3877.68	69.6	65	7	6	20	38018	897	0.921568627	0.052287582	9.739869281	0.620915033	132.9542484	8.59	30.48	42.326444	-87.436118
17099	La Salle	Illinois	IL	3956.02	63	88	2	1	8	25709	519	0.607142857	0.107142857	13.36785714	0.357142857	190.5714286	9.9	36.57	41.343341	-88.885931
17101	Lawrence	Illinois	IL	4186.84	51.9	73	20	0	5	14147	357	0.6	0.2	13	0.2	111.8	10.96	41.17	38.718954	-87.730221
17103	Lee	Illinois	IL	3935.92	62.9	88	5	1	5	25409	487	0.333333333	0.111111111	10.97777778	0.222222222	142	8.81	35.71	41.747442	-89.299351
17105	Livingston	Illinois	IL	3988.05	63.4	89	6	0	4	24952	475	0.4	0.1	11.17	0.3	167.7	9.77	39.45	40.894376	-88.552852
17107	Logan	Illinois	IL	4118.89	66.4	81	12	1	3	21445	440	0.375	0.125	12.275	0.125	175.75	10.24	40.48	40.129122	-89.365307
17109	McDonough	Illinois	IL	4112.29	65.2	88	5	2	3	20042	534	0.7	0.3	26.16	0.5	168.8	9.89	36.015	40.455808	-90.678954
17111	McHenry	Illinois	IL	3888.55	69	83	1	3	12	32341	913	0.788461538	0.038461538	7.975	0.653846154	121.4423077	8.57	32.99	42.324298	-88.452245
17113	McLean	Illinois	IL	4045.14	71.9	81	7	4	5	30460	627	0.780487805	0.219512195	18.23414634	0.43902439	139.9512195	9.17	35.72	40.494559	-88.844539
17115	Macon	Illinois	IL	4129.44	65.5	78	16	1	2	26232	500	0.852941176	0.147058824	21.07647059	0.470588235	199.1176471	11	39.42	39.860237	-88.961529
17117	Macoupin	Illinois	IL	4205.74	64.8	97	1	0	1	24658	432	0.307692308	0.076923077	12.15384615	0.153846154	193.3076923	10.32	38.965	39.2659	-89.926344
17119	Madison	Illinois	IL	4230.41	66.3	86	8	1	3	27407	583	0.819672131	0.213114754	15.2704918	0.573770492	227.6557377	10.65	36.615	38.827082	-89.900195
17121	Marion	Illinois	IL	4224.3	65.7	92	3	1	2	21887	419	0.5	0.25	19.35833333	0.333333333	248.6666667	10.39	39.495	38.648106	-88.920488
17123	Marshall	Illinois	IL	4000.32	67.2	95	1	0	3	25975	427	0	0	11.34	0	67	8.9	36.46	41.031119	-89.342371
17125	Mason	Illinois	IL	4121.95	60.1	97	1	0	1	23199	407	0.166666667	0.166666667	16.15	0.166666667	155.3333333	9.72	38.59	40.236993	-89.913575
17127	Massac	Illinois	IL	4313.49	65.2	90	6	0	0	22047	392	0.5	0.25	20.05	0.25	296.75	10.76	39.815	37.216119	-88.705658
17129	Menard	Illinois	IL	4145.7	70.5	97	1	0	1	28330	424	0.333333333	0	11.13333333	0.333333333	144.6666667	9.23	37.695	40.022569	-89.794133
17131	Mercer	Illinois	IL	4032.34	53.3	97	0	0	2	26620	404	0.25	0	11.125	0.25	142.75	8.87	37.515	41.204791	-90.741433
17133	Monroe	Illinois	IL	4269.14	68.5	97	0	0	1	31758	664	0.5	0	5.833333333	0.5	61.5	9	35.535	38.277983	-90.179078
17135	Montgomery	Illinois	IL	4200.67	58	88	8	1	2	19917	440	0.375	0.125	14.75	0.25	169.375	10.25	37.69	39.228093	-89.478004
17137	Morgan	Illinois	IL	4179.51	66.2	90	6	0	2	24337	450	0.6	0.3	15.29	0.5	202.5	10.24	38.355	39.7183	-90.202543
17139	Moultrie	Illinois	IL	4137.16	62.9	98	0	0	1	23786	438	0.25	0	14.6	0	160	9.53	39.485	39.636896	-88.625726
17141	Ogle	Illinois	IL	3921.38	62.1	88	1	1	9	26635	521	0.363636364	0.090909091	11.46363636	0.272727273	184.1818182	9.28	36.09	42.041884	-89.320176
17143	Peoria	Illinois	IL	4041.03	63.7	72	18	3	4	28438	555	0.8125	0.104166667	21.45	0.354166667	199.5625	9.17	35.465	40.785995	-89.767106
17145	Perry	Illinois	IL	4270.98	56.5	87	9	0	3	19716	374	0.333333333	0.333333333	17.35	0.333333333	222.8333333	10.53	39.59	38.084381	-89.368525
17147	Piatt	Illinois	IL	4095.43	66.8	97	0	0	1	31190	534	0.25	0	6.825	0.25	118.5	8.69	35.92	40.009056	-88.592328
17149	Pike	Illinois	IL	4202.7	57.1	96	1	0	1	21344	337	0.2	0.2	15.04	0.2	196.4	9.92	36.705	39.625106	-90.889034
17151	Pope	Illinois	IL	4291.42	61.7	92	4	0	3	20448	316	0	0	16.55	0	97	10.84	38.07	37.417169	-88.542374
17153	Pulaski	Illinois	IL	4327.56	50.2	63	33	0	2	19867	293	0	0	18.7	0	265	13.39	43.3	37.215615	-89.127755
17155	Putnam	Illinois	IL	3983.1	58.6	94	0	0	5	27074	487	0	0	10.45	0	107	8.87	37.075	41.198961	-89.298347
17157	Randolph	Illinois	IL	4281.02	57.7	86	10	0	3	21976	449	0.333333333	0.222222222	12.42222222	0.333333333	119.3333333	10.41	40.525	38.056515	-89.82121
17159	Richland	Illinois	IL	4197.39	66.3	96	0	1	1	23621	392	0.6	0	16.06	0	172	9.4	37.805	38.71155	-88.085698
17161	Rock Island	Illinois	IL	4001.66	59.9	75	9	2	12	26455	534	0.875	0.125	16.4	0.275	196.875	10.32	36.285	41.468404	-90.572203
17163	St. Clair	Illinois	IL	4253.21	62.1	63	30	1	3	26234	574	0.833333333	0.233333333	21.38	0.55	264.25	12.06	39.42	38.470198	-89.928546
17165	Saline	Illinois	IL	4271.8	63.1	92	4	1	1	21596	376	0.555555556	0.444444444	21.78888889	0.444444444	238.7777778	10.67	39.885	37.751653	-88.545031
17167	Sangamon	Illinois	IL	4169.36	74.1	82	12	2	2	29974	563	0.830188679	0.037735849	18.66226415	0.320754717	194.0566038	9.26	36.275	39.757258	-89.662032
17169	Schuyler	Illinois	IL	4145.77	59.7	96	1	0	2	23656	413	0.333333333	0	16.46666667	0	91	9.4	37.18	40.156905	-90.613464
17171	Scott	Illinois	IL	4191.26	61.8	99	0	0	0	24471	317	0	0	13.35	0	139	10.03	36.615	39.637002	-90.477771
17173	Shelby	Illinois	IL	4167.51	58.1	98	0	0	1	23069	416	0.166666667	0.166666667	11.38333333	0.166666667	155.8333333	9.5	36.78	39.384926	-88.798862
17175	Stark	Illinois	IL	4007.31	65.8	97	0	0	1	26843	377	0	0	9.9	0	109.5	8.9	37.355	41.096908	-89.797411
17177	Stephenson	Illinois	IL	3919.76	65.8	85	9	1	3	23350	448	0.461538462	0	16.43846154	0.076923077	227.0769231	9.66	37.005	42.349726	-89.665994
17179	Tazewell	Illinois	IL	4070.85	66.5	95	1	1	2	28037	529	0.733333333	0.133333333	9.883333333	0.566666667	161.2	9.18	35.885	40.508074	-89.51626
17181	Union	Illinois	IL	4309.31	61.8	92	2	0	5	21719	352	0.4	0.2	17.92	0.2	221.4	9.77	39.345	37.485644	-89.244638
17183	Vermilion	Illinois	IL	4045.99	59	80	13	1	4	21225	433	0.583333333	0.208333333	19.70416667	0.291666667	206.1666667	11.44	39.39	40.186754	-87.726778
17185	Wabash	Illinois	IL	4206.43	56.4	96	0	1	1	24096	400	0.75	0.25	13.6	0.5	131.75	9.76	38.295	38.445821	-87.839167
17187	Warren	Illinois	IL	4064.23	57.6	87	2	1	9	21832	411	0.4	0.2	13.94	0.2	180.4	9.34	37.765	40.850441	-90.620223
17189	Washington	Illinois	IL	4253.87	64.9	97	1	0	1	26325	399	0.25	0	12.675	0	109.25	9.38	38.05	38.35314	-89.417187
17191	Wayne	Illinois	IL	4226.49	53.8	97	0	1	1	22526	325	0.4	0	15.52	0	163.2	9.93	40.135	38.431857	-88.43243
17193	White	Illinois	IL	4239.59	61.7	97	1	0	1	25375	329	0.4	0.4	14.76	0.4	163.8	10.08	39.515	38.087372	-88.178585
17195	Whiteside	Illinois	IL	3958.99	58.9	86	1	0	11	24525	477	0.611111111	0.222222222	11.88888889	0.444444444	152.4444444	9.69	35.675	41.750571	-89.910957
17197	Will	Illinois	IL	3910.61	64.3	67	11	5	16	30377	831	0.894736842	0.078947368	9.377631579	0.532894737	122.8618421	9.75	37.41	41.448474	-87.978456
17199	Williamson	Illinois	IL	4283.86	62.9	91	4	1	2	23605	458	0.6	0.133333333	15.60666667	0.333333333	265.6	9.98	37.675	37.730353	-88.930018
17201	Winnebago	Illinois	IL	3909.23	65.4	72	12	2	11	24495	588	0.896103896	0.142857143	20.48571429	0.376623377	241.2337662	9.91	36.985	42.337396	-89.161205
17203	Woodford	Illinois	IL	4022.46	67.9	96	1	1	2	30926	518	0.333333333	0	8.233333333	0.333333333	99.88888889	8.17	35.11	40.789789	-89.210607
18001	Adams	Indiana	IN	3894.85	58.7	94	1	0	4	20160	444	0.428571429	0	17.31428571	0.428571429	178.1428571	11.25	38.965	40.745733	-84.93613
18003	Allen	Indiana	IN	3865.46	65.6	76	12	3	7	25279	542	0.864583333	0.177083333	18.71666667	0.489583333	182.875	10.59	39.26	41.091855	-85.07223
18005	Bartholomew	Indiana	IN	4089.93	70	86	2	4	6	27359	626	0.733333333	0.2	12.38666667	0.6	210.5333333	10.14	35.58	39.205843	-85.897999
18007	Benton	Indiana	IN	3976.88	61	93	1	0	5	23049	501	0	0	13.5	0	173.6666667	9.7	36.5	40.600945	-87.314846
18009	Blackford	Indiana	IN	3926.66	58.9	97	0	0	1	20322	413	0.5	0	16.375	0	232.75	10.99	39.575	40.472672	-85.32373
18011	Boone	Indiana	IN	4031.9	72.2	93	1	2	2	37482	636	0.5	0.1	7.6	0.5	132	8.08	32.89	40.050892	-86.469014
18013	Brown	Indiana	IN	4108.02	61.3	96	0	0	1	25833	613	0	0	13.95	0	154.5	10.01	35.795	39.192864	-86.239728
18015	Carroll	Indiana	IN	3961.48	63.6	95	1	0	4	24531	461	0.142857143	0	10.18571429	0	88.14285714	9.76	38.235	40.58498	-86.565141
18017	Cass	Indiana	IN	3926.36	62.6	83	2	1	13	21700	456	0.454545455	0	16.85454545	0	174.7272727	10.39	40.935	40.753799	-86.355168
18019	Clark	Indiana	IN	4106.92	60	85	7	1	5	24312	586	0.692307692	0.153846154	13.15	0.384615385	171.7692308	11.29	37.755	38.476217	-85.711122
18021	Clay	Indiana	IN	4123.12	65.4	97	0	0	1	21474	480	0.333333333	0.166666667	14.71666667	0.333333333	240	10.16	40.89	39.393951	-87.115837
18023	Clinton	Indiana	IN	3997.11	57.8	85	1	0	14	21554	513	0.5	0	13.375	0	186	10.86	39.385	40.305944	-86.477567
18025	Crawford	Indiana	IN	4154.8	59.4	97	0	0	1	20504	337	0	0	17.13333333	0	242	11.01	39.925	38.289433	-86.440871
18027	Daviess	Indiana	IN	4168.22	61.7	94	1	1	4	21416	414	0.428571429	0.142857143	13.05714286	0.142857143	161.7142857	10.61	41.555	38.694546	-87.072759
18029	Dearborn	Indiana	IN	4021.17	62.8	97	1	0	1	27058	579	0.5	0.2	8.88	0.5	172.2	10.39	37.135	39.148321	-84.973497
18031	Decatur	Indiana	IN	4049.53	63.2	96	0	1	2	22046	530	0.333333333	0.166666667	14.06666667	0.166666667	196.5	10.78	37.51	39.30598	-85.499831
18033	DeKalb	Indiana	IN	3843.32	64.3	96	0	1	3	22827	502	0.444444444	0	13.1	0.444444444	198.5555556	10	36.56	41.401189	-85.000185
18035	Delaware	Indiana	IN	3957.28	62.7	88	5	1	2	20854	528	0.766666667	0.2	29.13333333	0.366666667	245.4666667	11.52	40.335	40.227543	-85.399262
18037	Dubois	Indiana	IN	4175.15	63.5	92	0	0	6	25589	465	0.571428571	0	8.871428571	0.142857143	114.7142857	9.56	36.68	38.373344	-86.873385
18039	Elkhart	Indiana	IN	3822.81	60.1	77	6	1	14	21109	601	0.833333333	0.222222222	17.16111111	0.611111111	289.9444444	10.51	37.46	41.600693	-85.863986
18041	Fayette	Indiana	IN	4001.25	56	96	1	0	1	18757	471	0.571428571	0.142857143	20.81428571	0.285714286	277	11.91	42.035	39.639655	-85.185032
18043	Floyd	Indiana	IN	4120.74	67.9	89	5	1	3	27185	574	0.75	0.05	15.795	0.35	162.65	10.37	36.04	38.317936	-85.911474
18045	Fountain	Indiana	IN	4043.89	64.8	96	0	0	2	23063	443	0.2	0	12.38	0	148.6	10.4	37.535	40.121237	-87.234872
18047	Franklin	Indiana	IN	4010.11	65.4	98	0	0	1	24085	471	0	0	14.62	0	178	10.79	36.61	39.409762	-85.066964
18049	Fulton	Indiana	IN	3883.06	59.8	93	1	0	4	21226	444	0.166666667	0.166666667	15.78333333	0.166666667	182.5	9.95	39.3	41.050384	-86.265006
18051	Gibson	Indiana	IN	4205.17	62.7	95	2	0	1	24258	428	0.285714286	0.142857143	11.51428571	0.142857143	163.7142857	10.2	37.16	38.317398	-87.580523
18053	Grant	Indiana	IN	3933.77	60.6	86	7	1	4	20516	456	0.625	0.3125	20.4625	0.4375	267.375	12.16	39.615	40.515758	-85.654946
18055	Greene	Indiana	IN	4145.1	57.9	97	0	0	1	22235	404	0.333333333	0.111111111	14.36666667	0.222222222	185.2222222	10.62	37.96	39.047147	-87.004771
18057	Hamilton	Indiana	IN	4014.8	71	86	3	5	4	39521	822	0.923076923	0.025641026	5.179487179	0.743589744	102.7692308	7.92	28.33	40.053646	-86.021726
18059	Hancock	Indiana	IN	4027.77	68.1	94	2	1	2	28111	658	0.5	0.1	8.27	0.5	186.1	9.63	35.515	39.82253	-85.773162
18061	Harrison	Indiana	IN	4139.26	62.8	96	1	1	2	23244	508	0	0	12.26666667	0	263.8333333	9.91	37.295	38.18644	-86.103681
18063	Hendricks	Indiana	IN	4070.52	71.2	88	5	2	3	29830	743	0.714285714	0.047619048	6.838095238	0.523809524	125.9047619	9.42	36.79	39.768963	-86.509908
18065	Henry	Indiana	IN	3986.59	64.4	95	2	0	2	20309	463	0.538461538	0	18.39230769	0.076923077	195.7692308	11.24	40.045	39.929591	-85.397363
18067	Howard	Indiana	IN	3957.45	68.3	87	7	1	3	24071	500	0.7	0.15	18.65	0.35	238.7	11.16	40.11	40.483537	-86.114118
18069	Huntington	Indiana	IN	3890.86	67	96	0	1	2	22601	502	0.555555556	0.111111111	11.97777778	0.444444444	176.4444444	10.43	41.1	40.826394	-85.478597
18071	Jackson	Indiana	IN	4112.48	58.9	91	0	1	6	22568	518	0.7	0.1	15.07	0.5	188.1	10.9	36.67	38.911957	-86.042516
18073	Jasper	Indiana	IN	3918.73	58.3	92	1	0	5	24297	540	0.25	0.125	8.7125	0.25	140.375	9.27	38.34	41.017688	-87.118814
18075	Jay	Indiana	IN	3922.23	53.6	96	0	0	3	19236	368	0.428571429	0.285714286	15.8	0.428571429	150	10.97	40.8	40.434972	-85.00338
18077	Jefferson	Indiana	IN	4073.13	64.4	94	2	1	2	21524	488	0.428571429	0.142857143	14.91428571	0.285714286	238	10.75	37.805	38.783604	-85.44009
18079	Jennings	Indiana	IN	4079.48	56.8	96	1	0	2	20109	474	0.333333333	0.333333333	16.63333333	0.333333333	268	10.93	37.645	38.996234	-85.628111
18081	Johnson	Indiana	IN	4083.92	70.3	92	2	2	3	28575	681	0.727272727	0.227272727	12	0.5	209.4090909	9.59	36.06	39.495986	-86.0946
18083	Knox	Indiana	IN	4179.73	63.6	94	3	0	2	21047	440	0.6	0	16.14	0.2	192.5	10.23	38.555	38.688391	-87.420354
18085	Kosciusko	Indiana	IN	3850.6	57.5	90	1	1	8	24881	529	0.368421053	0	12.67894737	0.263157895	137.2631579	9.98	37.655	41.244293	-85.861575
18087	LaGrange	Indiana	IN	3820.95	55.4	95	0	0	4	19356	501	0.125	0	14.6125	0.125	113.625	10.27	42.64	41.642468	-85.426302
18089	Lake	Indiana	IN	3888.43	53.1	55	25	1	17	23918	646	0.948717949	0.213675214	23.59230769	0.487179487	252.3760684	12.01	41.47	41.472247	-87.374337
18091	LaPorte	Indiana	IN	3848.63	55.4	81	11	1	6	22852	556	0.607142857	0.285714286	19.325	0.5	221.75	10.3	40.35	41.549013	-86.744739
18093	Lawrence	Indiana	IN	4137.13	65.2	96	0	1	1	22169	440	0.5	0.3	15.49	0.3	233.7	11.04	37.785	38.839815	-86.48782
18095	Madison	Indiana	IN	3983.46	62.5	86	7	0	3	21527	518	0.72972973	0.189189189	19.04054054	0.432432432	216.4594595	11.65	42.845	40.166203	-85.722454
18097	Marion	Indiana	IN	4058.95	66.2	59	27	2	9	24124	627	0.986607143	0.205357143	23.48973214	0.401785714	275.0223214	11.8	37.71	39.782976	-86.135794
18099	Marshall	Indiana	IN	3849.6	60.5	89	1	1	9	21933	508	0.333333333	0	13.23333333	0.166666667	141.75	9.51	37.395	41.325003	-86.269036
18101	Martin	Indiana	IN	4156.76	70	98	0	1	0	22817	375	0.333333333	0	14.26666667	0.333333333	159	10.52	38.985	38.705322	-86.801847
18103	Miami	Indiana	IN	3913.85	57.6	90	5	0	2	20475	440	0.5	0.3	18.73	0.3	232.5	11.17	40.675	40.772881	-86.044258
18105	Monroe	Indiana	IN	4122.6	70.6	86	3	6	3	23032	679	0.709677419	0.064516129	27.6483871	0.290322581	160.6129032	10.38	32.34	39.160751	-86.523325
18107	Montgomery	Indiana	IN	4044.5	63.6	93	1	0	5	22679	499	0.333333333	0.222222222	14.52222222	0.222222222	236.8888889	10.48	38.015	40.040296	-86.892715
18109	Morgan	Indiana	IN	4100.67	62.3	97	0	1	1	25781	590	0.538461538	0.076923077	12.97692308	0.384615385	247.3076923	10.22	38.31	39.482646	-86.447457
18111	Newton	Indiana	IN	3936.98	65.2	93	0	0	5	25594	509	0	0	12.725	0	165	9.81	40.38	40.962399	-87.402172
18113	Noble	Indiana	IN	3834.76	53.9	88	0	1	10	21889	494	0.3	0.1	13.31	0.1	181.3	10.18	38.715	41.40468	-85.417271
18115	Ohio	Indiana	IN	4032.76	60.5	97	1	0	2	25443	533	0	0	9.25	0	77.5	10.93	37.405	38.940527	-84.964299
18117	Orange	Indiana	IN	4148.1	55.6	96	2	0	1	18576	390	0.166666667	0	18.5	0	198.5	10.85	39.405	38.547381	-86.489257
18119	Owen	Indiana	IN	4123.15	62.4	97	0	1	1	21318	486	0	0	14.56	0	238.6	10.64	39.7	39.317339	-86.838845
18121	Parke	Indiana	IN	4086.15	58.8	95	3	0	1	20534	421	0.25	0	15.3	0.25	192	10.66	40.91	39.77425	-87.19695
18123	Perry	Indiana	IN	4175	56.3	95	3	0	1	20934	422	0.4	0	13.18	0.4	150.8	10.39	38.37	38.081436	-86.62654
18125	Pike	Indiana	IN	4187.48	62	99	0	0	0	22245	359	0	0	11.6	0	132	10.08	38.965	38.397898	-87.232532
18127	Porter	Indiana	IN	3871.39	60.4	85	3	1	9	28669	722	0.75	0.09375	10.865625	0.59375	156.90625	9.18	36.84	41.509916	-87.071313
18129	Posey	Indiana	IN	4232.04	68.4	97	1	0	1	29187	468	0.428571429	0	10.97142857	0.285714286	124.1428571	9.64	37.41	38.027614	-87.868653
18131	Pulaski	Indiana	IN	3900.45	65.8	95	0	0	3	21641	437	0.25	0	14.225	0.25	181.25	9.93	39.3	41.045272	-86.692538
18133	Putnam	Indiana	IN	4089.61	65.3	92	4	1	2	21520	492	0.285714286	0	8.985714286	0.285714286	179	10.17	39.32	39.665548	-86.853373
18135	Randolph	Indiana	IN	3944.88	59.9	95	0	0	3	21592	419	0.375	0.25	16.5125	0.375	171.625	11.34	40.055	40.164174	-85.005481
18137	Ripley	Indiana	IN	4040.9	62.3	97	0	1	2	22059	480	0.166666667	0	8.85	0.166666667	156.8333333	10.16	36.65	39.10023	-85.260541
18139	Rush	Indiana	IN	4022.48	57.8	97	1	0	1	23396	444	0.4	0	15.48	0	185.4	10.62	38.065	39.622357	-85.466403
18141	St. Joseph	Indiana	IN	3825.63	63.9	75	13	2	8	23509	591	0.893333333	0.16	21.44533333	0.48	189.28	9.84	37.475	41.617699	-86.288159
18143	Scott	Indiana	IN	4102.19	58.2	97	1	0	2	20481	535	0.4	0	19.88	0	300.2	11.16	39.685	38.679431	-85.751898
18145	Shelby	Indiana	IN	4059.66	57.9	93	1	1	4	24459	553	0.5	0.1	13.37	0.3	214.8	10.92	38.965	39.524135	-85.792174
18147	Spencer	Indiana	IN	4198.17	68.9	96	1	0	3	23641	381	0	0	13.2	0	140.2	9.57	37.085	38.009697	-87.010375
18149	Starke	Indiana	IN	3869.66	54.3	95	0	0	3	19773	472	0.142857143	0	17.87142857	0	203.5714286	9.88	41.625	41.284478	-86.644636
18151	Steuben	Indiana	IN	3826.33	59.9	91	1	0	3	23975	528	0.333333333	0.222222222	10.61111111	0.333333333	150.4444444	9.47	37.805	41.643467	-85.002405
18153	Sullivan	Indiana	IN	4154.35	66.6	93	5	0	2	19821	411	0.2	0.2	16.9	0.2	233	10.69	40.31	39.089225	-87.415843
18155	Switzerland	Indiana	IN	4042.23	63.8	97	0	0	1	20019	521	0	0	18.86666667	0	211	11.63	40.245	38.825854	-85.029681
18157	Tippecanoe	Indiana	IN	3999.09	68.5	80	4	7	8	23691	650	0.891891892	0.162162162	23.05135135	0.324324324	182.8108108	10.24	33.92	40.38913	-86.893555
18159	Tipton	Indiana	IN	3979.82	62.7	96	0	0	2	25093	497	0.25	0	9.175	0.25	129.25	9.96	36.96	40.310229	-86.056207
18161	Union	Indiana	IN	3986.02	67	97	0	0	0	20883	418	0	0	10.65	0	190	10.4	36.2	39.623111	-84.925152
18163	Vanderburgh	Indiana	IN	4219.75	69.4	85	9	1	2	24378	538	0.93877551	0.081632653	19.61836735	0.306122449	197.6530612	11.09	37.735	38.02007	-87.586166
18165	Vermillion	Indiana	IN	4081.4	64.3	97	0	0	1	22875	378	0.2	0.2	11.34	0.2	150.2	10.32	38.005	39.854045	-87.462071
18167	Vigo	Indiana	IN	4126.2	63	87	6	2	2	21192	514	0.714285714	0.285714286	23.12142857	0.428571429	211.1071429	10.5	39.075	39.429143	-87.390375
18169	Wabash	Indiana	IN	3896.98	61.4	95	1	0	2	21201	440	0.5	0.125	15.0125	0.25	182.875	10.23	40.565	40.843747	-85.795192
18171	Warren	Indiana	IN	4014.19	60.8	97	0	0	1	27390	480	0	0	6.8	0	124	9.52	37.87	40.352658	-87.375847
18173	Warrick	Indiana	IN	4204.58	66.4	94	1	1	2	29927	572	0.545454545	0	10.31818182	0.454545455	132.7272727	8.57	35.35	38.097728	-87.272049
18175	Washington	Indiana	IN	4123.19	54	97	0	0	1	21370	440	0.166666667	0	15.8	0	256	10.77	38.62	38.600613	-86.104751
18177	Wayne	Indiana	IN	3970.83	65.5	89	4	1	3	21114	472	0.588235294	0.352941176	20.98235294	0.411764706	283.3529412	11.76	37.9	39.863091	-85.006735
18179	Wells	Indiana	IN	3897.04	60.4	96	0	1	2	24269	466	0.571428571	0.142857143	11.64285714	0.428571429	164.2857143	10.27	38	40.735273	-85.212974
18181	White	Indiana	IN	3945.53	61.9	91	0	0	7	23666	486	0.125	0	11.0375	0.125	100.875	9.68	38.87	40.75095	-86.864293
18183	Whitley	Indiana	IN	3857.06	63.8	96	1	0	2	24613	502	0.142857143	0	8.571428571	0.142857143	162	9.65	39.415	41.136426	-85.501892
19001	Adair	Iowa	IA	4134.15	64	97	0	0	1	25564	358	0	0	8.3	0	105.3333333	8.75	35.635	41.328528	-94.478164
19003	Adams	Iowa	IA	4160.92	58.2	97	0	0	1	23707	346	0	0	10.1	0	96.5	9.02	36.48	41.021656	-94.696906
19005	Allamakee	Iowa	IA	3887.76	56.2	92	0	0	6	24926	373	0.2	0	10.86	0	118.8	8.14	35.725	43.274964	-91.382751
19007	Appanoose	Iowa	IA	4158.73	57.3	96	0	0	2	21599	382	0.4	0	13.3	0	179.8	9.24	37.695	40.744296	-92.873061
19009	Audubon	Iowa	IA	4112.26	62.5	98	0	0	1	30919	341	0	0	9.566666667	0	79	8.86	37.79	41.679178	-94.904312
19011	Benton	Iowa	IA	3997.49	65.4	97	0	0	1	26624	436	0.142857143	0	9.1	0.142857143	111	8.53	38.255	42.092547	-92.05763
19013	Black Hawk	Iowa	IA	3970.06	68.8	84	9	1	4	24273	550	0.815789474	0.315789474	19.10263158	0.5	184.1315789	9.25	36.4	42.471541	-92.308033
19015	Boone	Iowa	IA	4077.1	66.6	96	1	1	2	27149	488	0.428571429	0.142857143	11.51428571	0.142857143	172.1428571	8.37	38.615	42.038601	-93.938363
19017	Bremer	Iowa	IA	3940.99	68.7	96	2	0	1	28727	467	0.25	0	8.725	0.125	81.25	7.89	33.92	42.780895	-92.327356
19019	Buchanan	Iowa	IA	3952.21	65.6	97	1	0	1	27038	459	0.166666667	0	9.2	0.166666667	108.8333333	8.61	37.06	42.470328	-91.838666
19021	Buena Vista	Iowa	IA	4045.1	59.9	66	2	5	24	22899	442	0.333333333	0.166666667	12.13333333	0.166666667	144.1666667	9.58	37.435	42.741522	-95.141432
19023	Butler	Iowa	IA	3969.15	63.4	98	0	0	1	25269	420	0	0	9.46	0	95	8.45	34.745	42.734708	-92.780066
19025	Calhoun	Iowa	IA	4062.38	66.8	96	1	0	1	25766	356	0	0	14.475	0	136.25	8.6	36.11	42.38617	-94.643683
19027	Carroll	Iowa	IA	4088.36	61.5	96	1	0	2	25430	409	0.333333333	0	9.666666667	0.333333333	131.6666667	8.4	36.695	42.039492	-94.867647
19029	Cass	Iowa	IA	4141.56	64.9	96	0	0	2	25448	401	0.4	0.2	13.64	0.2	151.6	8.62	38.415	41.333824	-94.933302
19031	Cedar	Iowa	IA	3994.28	72.5	96	0	0	2	26567	486	0.2	0	8.36	0	143.6	8.56	38.5	41.77236	-91.132611
19033	Cerro Gordo	Iowa	IA	3963.51	67.7	92	1	1	4	27291	462	0.636363636	0.181818182	12.60909091	0.454545455	238	8.26	34.495	43.074975	-93.250965
19035	Cherokee	Iowa	IA	4057.18	60.8	95	0	0	3	26330	362	0.25	0	9.525	0.25	125.25	8.22	35.57	42.742737	-95.633262
19037	Chickasaw	Iowa	IA	3914.39	59.6	96	0	0	2	24139	381	0.25	0	9.4	0	138	8.45	35.99	43.059741	-92.31721
19039	Clarke	Iowa	IA	4154.72	57.5	88	1	0	11	23472	443	0.333333333	0	15.13333333	0	184.6666667	9.57	37.785	41.029191	-93.784096
19041	Clay	Iowa	IA	4022.86	63.2	95	0	1	3	29060	442	0.5	0	10.65	0.5	182	7.9	34.38	43.081224	-95.149875
19043	Clayton	Iowa	IA	3915.76	54.7	97	0	0	2	25074	389	0	0	11.65	0	127.6666667	8.24	36.06	42.840985	-91.323576
19045	Clinton	Iowa	IA	3966.63	64.2	92	3	1	3	25966	446	0.666666667	0.166666667	14.99166667	0.416666667	231.6666667	9.72	37.025	41.898073	-90.534243
19047	Crawford	Iowa	IA	4097.92	58.3	73	1	0	26	22748	389	0.2	0.2	14.06	0.2	153.6	9.9	38.62	42.043119	-95.38909
19049	Dallas	Iowa	IA	4109.79	68.2	88	1	3	6	35844	699	0.533333333	0.066666667	6.953333333	0.266666667	105.4666667	8.33	36.725	41.685321	-94.040707
19051	Davis	Iowa	IA	4146.09	64.8	98	0	0	1	22210	383	0	0	22	0	178.5	9.94	37.86	40.748089	-92.410345
19053	Decatur	Iowa	IA	4177.11	65.5	94	2	1	2	18845	348	0	0	18.63333333	0	209.3333333	9.94	36.13	40.736379	-93.78458
19055	Delaware	Iowa	IA	3940.65	62.8	98	0	0	1	26261	386	0.25	0	8	0.25	146.75	8.52	37.89	42.472937	-91.366767
19057	Des Moines	Iowa	IA	4080.76	63.9	89	5	0	3	24408	455	0.727272727	0.090909091	15.07272727	0.363636364	260.6363636	9.9	37.985	40.915339	-91.186925
19059	Dickinson	Iowa	IA	4002.99	64.7	97	0	0	1	31790	475	0.2	0	6	0	121.8	7.67	33.715	43.389611	-95.196057
19061	Dubuque	Iowa	IA	3933.49	74.2	93	1	1	2	26254	540	0.769230769	0.230769231	12.33076923	0.5	141.1153846	8.35	34.31	42.463481	-90.878771
19063	Emmet	Iowa	IA	3994.87	57.2	89	1	0	8	27908	420	0.5	0	11.15	0.25	152.25	8.53	37.36	43.377984	-94.66937
19065	Fayette	Iowa	IA	3917.94	63.9	95	1	0	2	23391	373	0.285714286	0	12.51428571	0	144.5714286	8.73	38.345	42.864122	-91.840376
19067	Floyd	Iowa	IA	3939.81	65	94	2	0	2	24590	378	0.4	0	13.14	0.2	184.6	8.61	35.1	43.052741	-92.787367
19069	Franklin	Iowa	IA	3990.4	59.1	87	0	0	11	26102	409	0.333333333	0	13.33333333	0	204.6666667	8.94	38.335	42.736549	-93.271425
19071	Fremont	Iowa	IA	4207.62	57.8	96	0	0	3	26930	400	0	0	10.2	0	108	8.95	37.935	40.74259	-95.599182
19073	Greene	Iowa	IA	4086.2	64	96	0	0	2	26205	389	0.25	0	13.475	0.25	127	8.62	38.795	42.042494	-94.388703
19075	Grundy	Iowa	IA	3997.05	67.1	98	0	0	1	31164	413	0	0	6.975	0	78.25	8.23	35.09	42.403323	-92.790261
19077	Guthrie	Iowa	IA	4110.73	66.9	96	1	0	2	28030	375	0	0	11.83333333	0	145	8.49	36.265	41.683573	-94.501272
19079	Hamilton	Iowa	IA	4039.64	69.5	91	0	2	5	24510	438	0.2	0	11.6	0.2	165.2	8.43	36.945	42.390768	-93.709198
19081	Hancock	Iowa	IA	3986.16	67	95	0	0	4	25814	437	0	0	8.925	0	86.75	8.31	36.285	43.075411	-93.743697
19083	Hardin	Iowa	IA	4020.15	66.8	94	1	1	4	25153	400	0.333333333	0	9.716666667	0.333333333	104.8333333	8.44	36.77	42.390208	-93.241669
19085	Harrison	Iowa	IA	4144.2	67.2	97	0	0	1	26184	437	0.2	0	9.5	0.2	115.4	8.61	37.395	41.688584	-95.827149
19087	Henry	Iowa	IA	4089.75	66.8	89	2	2	4	22687	430	0.4	0.4	15.94	0.4	145.4	9.43	36.475	40.985864	-91.54427
19089	Howard	Iowa	IA	3887.94	62.3	97	1	0	1	24286	383	0.333333333	0	11.96666667	0	98	8.47	36.535	43.365312	-92.321908
19091	Humboldt	Iowa	IA	4025.9	61.4	95	0	0	4	26746	424	0.5	0	11.525	0	104.5	8.45	37.185	42.782221	-94.202775
19093	Ida	Iowa	IA	4076.75	64	97	0	1	2	25869	295	0	0	14.1	0	122	8.46	35.81	42.39186	-95.507421
19095	Iowa	Iowa	IA	4037.18	64.1	96	0	0	2	28068	403	0	0	9.625	0	116.5	8.35	37.525	41.683918	-92.059123
19097	Jackson	Iowa	IA	3948.93	62.8	97	0	0	1	24493	418	0.333333333	0	11.2	0	157	9.35	36.995	42.164281	-90.574596
19099	Jasper	Iowa	IA	4079.8	64.8	96	1	0	2	24905	513	0.444444444	0.111111111	11.25555556	0.222222222	220.8888889	9.01	39.535	41.685551	-93.054147
19101	Jefferson	Iowa	IA	4101.11	65.3	85	1	7	3	27593	445	0.5	0	13.7	0.5	247	9.11	34.05	41.00688	-91.967137
19103	Johnson	Iowa	IA	4021.73	76.3	83	5	6	5	29592	709	0.75	0.166666667	20.625	0.291666667	200.5416667	7.69	26.22	41.668737	-91.588813
19105	Jones	Iowa	IA	3963.93	61	95	2	0	1	26762	423	0.4	0	10.48	0.2	159.8	8.8	36.31	42.125118	-91.116914
19107	Keokuk	Iowa	IA	4078.65	62.7	97	1	0	1	22243	363	0	0	12.975	0	126.25	9.33	36.585	41.331182	-92.167721
19109	Kossuth	Iowa	IA	3995.96	63.5	97	0	0	2	29127	383	0.333333333	0	8.633333333	0.333333333	75	8.13	35.795	43.212478	-94.213983
19111	Lee	Iowa	IA	4124.57	60.8	91	3	1	3	22649	408	0.545454545	0.272727273	17.42727273	0.363636364	186.2727273	9.82	38.07	40.647588	-91.477157
19113	Linn	Iowa	IA	3982.5	67.8	89	4	2	3	29943	559	0.844444444	0.044444444	11.10222222	0.466666667	231	8.67	35.74	42.077951	-91.597674
19115	Louisa	Iowa	IA	4054.81	63.8	81	1	1	16	24272	424	0	0	11.5	0	171	9.9	41.2	41.218211	-91.256994
19117	Lucas	Iowa	IA	4146.76	63.5	98	0	0	1	21126	348	0.5	0.25	15.35	0.25	124.5	9.36	38.92	41.033344	-93.331467
19119	Lyon	Iowa	IA	4041.93	61.3	97	0	0	2	23683	382	0	0	8.5	0	101	8.1	34.815	43.38358	-96.207201
19121	Madison	Iowa	IA	4134.4	62.8	97	0	0	1	27685	510	0.333333333	0	8.733333333	0	204.3333333	8.51	35.955	41.330622	-94.015184
19123	Mahaska	Iowa	IA	4098.16	61.7	95	1	1	2	23788	450	0.571428571	0.142857143	15.04285714	0.285714286	196.8571429	9.13	36.595	41.330797	-92.636366
19125	Marion	Iowa	IA	4116.52	68.9	95	1	1	2	25477	533	0.375	0	11.25	0.125	165	8.69	37.15	41.331455	-93.093849
19127	Marshall	Iowa	IA	4041.93	65.1	77	2	2	18	24117	491	0.6	0.2	11.77	0.3	215	9.65	39.245	42.041691	-92.981452
19129	Mills	Iowa	IA	4185.97	68.4	95	1	0	3	27101	553	0.4	0	7.28	0.2	85.6	8.61	35.79	41.033703	-95.619101
19131	Mitchell	Iowa	IA	3913.11	64.1	98	0	0	1	24518	373	0.333333333	0	10.96666667	0	86.33333333	8.52	36.475	43.348564	-92.784466
19133	Monona	Iowa	IA	4122.59	64.4	96	0	0	1	24557	400	0.25	0	10.6	0	104	8.65	35.93	42.049432	-95.956566
19135	Monroe	Iowa	IA	4134.15	59.2	96	0	1	2	24508	384	0	0	10.93333333	0	137.6666667	9.41	36.57	41.028847	-92.869642
19137	Montgomery	Iowa	IA	4170.42	64.2	95	0	0	3	22868	416	0.5	0	15.7	0	202.75	9.13	38.005	41.021735	-95.15779
19139	Muscatine	Iowa	IA	4022.28	61.4	80	1	1	16	25038	535	0.6	0	13.79	0.2	203.5	10.31	41.715	41.483776	-91.118699
19141	O'Brien	Iowa	IA	4034.31	62.4	94	0	1	4	28086	387	0.25	0	10.85	0.25	126	8.02	35.58	43.083746	-95.625624
19143	Osceola	Iowa	IA	4014.77	54.2	92	0	0	6	24653	408	0.5	0	8.05	0.5	116	8.46	37.205	43.378542	-95.633788
19145	Page	Iowa	IA	4192.87	67	92	2	1	3	23496	384	0.5	0.166666667	13.31666667	0.166666667	141.5	9.48	37.825	40.73909	-95.14429
19147	Palo Alto	Iowa	IA	4013.89	62.2	96	0	0	2	25055	353	0.25	0	10.025	0.25	91	8.36	38.225	43.075337	-94.669055
19149	Plymouth	Iowa	IA	4083.65	67.8	95	0	0	3	27942	462	0.333333333	0	7.433333333	0.166666667	104.1666667	8.05	37.28	42.737585	-96.215864
19151	Pocahontas	Iowa	IA	4038.03	64.7	96	1	0	3	25556	358	0	0	15.43333333	0	129.3333333	8.5	35.195	42.734033	-94.678279
19153	Polk	Iowa	IA	4100.36	73.6	80	6	4	8	30442	681	0.928571429	0.112244898	13.82959184	0.367346939	247.3979592	8.94	35.655	41.684816	-93.568971
19155	Pottawattamie	Iowa	IA	4158.76	64.6	89	1	1	7	25847	600	0.633333333	0.2	13.74666667	0.266666667	174.8	9.76	38.085	41.340184	-95.544905
19157	Poweshiek	Iowa	IA	4055.12	62.1	93	1	2	3	25318	468	0.4	0	11.24	0.2	165.2	8.38	36.67	41.684526	-92.522882
19159	Ringgold	Iowa	IA	4178.88	64.8	99	0	0	1	23324	297	0	0	16.75	0	114.5	9.28	35.13	40.735334	-94.244251
19161	Sac	Iowa	IA	4067.79	63.4	96	1	0	2	26350	382	0	0	7.725	0	82.75	8.34	35.96	42.387526	-95.105224
19163	Scott	Iowa	IA	3988.16	69.2	82	8	2	6	28948	571	0.872340426	0.042553191	14.43191489	0.234042553	161.7446809	8.65	35.565	41.642079	-90.622289
19165	Shelby	Iowa	IA	4122.12	64.9	96	0	1	2	26387	414	0.25	0	12.625	0	127.75	8.39	37.445	41.679014	-95.308917
19167	Sioux	Iowa	IA	4059.43	65.3	89	0	1	9	24324	445	0.285714286	0	8.385714286	0	83	7.85	35.44	43.082646	-96.17801
19169	Story	Iowa	IA	4062.6	70.7	87	2	6	3	25986	642	0.75	0.2	26.165	0.45	134.7	8.22	34.465	42.037538	-93.466093
19171	Tama	Iowa	IA	4016.31	68.8	84	0	0	7	25311	433	0.166666667	0.166666667	11.91666667	0.166666667	102.6666667	9.58	37.89	42.074848	-92.529411
19173	Taylor	Iowa	IA	4182.6	68	92	0	1	7	23793	332	0	0	13.1	0	105.6666667	9.47	35.03	40.737949	-94.697108
19175	Union	Iowa	IA	4155.98	63.6	96	1	0	2	23007	415	0.5	0	12.4	0.25	170.25	9.16	35.235	41.02855	-94.245091
19177	Van Buren	Iowa	IA	4131.03	63.8	97	0	0	1	21368	303	0	0	14.1	0	148.5	9.57	37.16	40.754117	-91.952943
19179	Wapello	Iowa	IA	4119.68	65	87	1	1	9	22699	446	0.727272727	0.454545455	19.93636364	0.636363636	278.2727273	10.18	36.845	41.031263	-92.409482
19181	Warren	Iowa	IA	4129.74	71.6	96	1	0	2	29088	609	0.666666667	0.166666667	6.666666667	0.333333333	121	8.72	38.885	41.336862	-93.564222
19183	Washington	Iowa	IA	4060.01	64.1	92	1	1	5	26459	502	0.4	0.2	8.5	0.2	172.8	8.78	37.775	41.329401	-91.725052
19185	Wayne	Iowa	IA	4168.59	58.2	97	0	0	1	22127	280	0	0	12.9	0	117	9.57	36.775	40.739983	-93.332613
19187	Webster	Iowa	IA	4050.35	69.5	90	4	1	4	24203	448	0.583333333	0.25	18.53333333	0.416666667	194.9166667	9.28	37.435	42.433579	-94.175831
19189	Winnebago	Iowa	IA	3965.36	66.7	94	1	1	3	24547	393	0.333333333	0	10.26666667	0	89.66666667	8.15	34.905	43.378124	-93.743488
19191	Winneshiek	Iowa	IA	3885.65	67.6	96	1	1	2	25062	454	0.4	0	8	0.4	106	7.29	33.795	43.292989	-91.850788
19193	Woodbury	Iowa	IA	4100.12	64.2	77	3	2	14	23269	517	0.769230769	0.230769231	16.65	0.5	238.2307692	9.76	37.925	42.39322	-96.053296
19195	Worth	Iowa	IA	3940.51	67.6	96	1	0	2	26187	368	0	0	12.96666667	0	152	8.34	37.455	43.373491	-93.248533
19197	Wright	Iowa	IA	4012.37	66.7	89	0	0	10	25827	406	0.4	0.2	10.84	0.2	107.2	8.68	37.63	42.733007	-93.734735
20001	Allen	Kansas	KS	4359.79	62.9	92	2	1	3	20552	368	0.4	0.4	17.78	0.4	146.6	10.38	40.765	37.884228	-95.300945
20003	Anderson	Kansas	KS	4339.82	61.2	95	0	0	0	22139	445	0	0	14.3	0	189.5	9.85	39.655	38.215114	-95.292046
20005	Atchison	Kansas	KS	4270.91	59	89	4	0	3	21909	411	0.75	0	19.5	0.25	219.75	10.28	40.62	39.532544	-95.313397
20007	Barber	Kansas	KS	4752.72	59.5	95	0	0	3	26229	357	0	0	11.3	0	81	9.5	36.645	37.222906	-98.685052
20009	Barton	Kansas	KS	4664.21	57.8	83	1	0	14	25800	384	0.75	0.125	15.325	0.25	158.25	9.99	39.79	38.481239	-98.767837
20011	Bourbon	Kansas	KS	4353.85	67.8	92	3	1	2	19340	383	0.4	0	17.4	0.2	149	10.05	40.37	37.8561	-94.850928
20013	Brown	Kansas	KS	4261.24	53.7	84	1	1	3	21046	341	0.333333333	0.333333333	19.36666667	0.333333333	187.6666667	9.84	37.12	39.825931	-95.569905
20015	Butler	Kansas	KS	4471.17	66.8	91	2	1	4	27329	504	0.538461538	0.076923077	9.723076923	0.307692308	158.1538462	9.67	38.055	37.773649	-96.83884
20017	Chase	Kansas	KS	4412.82	52.2	93	1	0	4	21775	304	0	0	11.4	0	98	9.62	37.94	38.299475	-96.594029
20019	Chautauqua	Kansas	KS	4463.72	53.2	89	1	0	3	21245	341	0	0	16	0	220	11.03	38.92	37.154259	-96.245396
20021	Cherokee	Kansas	KS	4395.39	64	89	0	0	2	19580	367	0.666666667	0.333333333	18.16666667	0.666666667	206.6666667	11.1	41.44	37.169392	-94.845698
20023	Cheyenne	Kansas	KS	4668.79	60.4	93	0	1	6	23677	300	0	0	8.8	0	75	7.9	34.395	39.789918	-101.727326
20025	Clark	Kansas	KS	4876.33	60.6	85	1	1	10	25385	381	0	0	13.7	1	70	8.64	35.975	37.233831	-99.813869
20027	Clay	Kansas	KS	4414.92	53.9	95	1	0	2	24503	555	0.5	0	11.05	0	92.5	8.44	35.82	39.344964	-97.168853
20029	Cloud	Kansas	KS	4459.58	61.2	94	0	1	3	20467	357	0.5	0.25	16.6	0.25	84.75	9.12	37.025	39.487329	-97.64139
20031	Coffey	Kansas	KS	4355.3	71.2	95	0	0	2	27627	388	0.333333333	0	8.666666667	0.333333333	104	9.29	36.92	38.23645	-95.729137
20033	Comanche	Kansas	KS	4822.83	50.7	94	0	1	4	21041	274	0	0	5.2	0	60	8.9	37.105	37.181442	-99.251293
20035	Cowley	Kansas	KS	4511.32	66.2	82	3	2	9	21519	425	0.727272727	0.363636364	17.29090909	0.545454545	153.6363636	11.57	39.995	37.234507	-96.837247
20037	Crawford	Kansas	KS	4372.73	67.4	89	2	1	5	20974	488	0.545454545	0.272727273	21.18181818	0.454545455	177.5454545	10.97	39.855	37.50582	-94.853897
20039	Decatur	Kansas	KS	4638.1	53.2	96	1	0	1	27154	334	0	0	15.15	0	77.5	8.15	34.345	39.783542	-100.459708
20041	Dickinson	Kansas	KS	4444.89	64	92	0	0	4	23895	423	0.333333333	0	11.5	0.166666667	121.8333333	9.38	38.255	38.867735	-97.157943
20043	Doniphan	Kansas	KS	4255.23	56.2	91	3	1	2	22713	370	0	0	12.16666667	0	110.3333333	9.64	39.24	39.788502	-95.147225
20045	Douglas	Kansas	KS	4305.08	69.4	81	4	4	5	26342	686	0.863636364	0.181818182	18.67272727	0.5	135.5909091	8.96	32.2	38.896415	-95.290946
20047	Edwards	Kansas	KS	4776.74	48.4	79	1	1	19	24714	319	0	0	12.15	0	44.5	9.64	37.535	37.883595	-99.304746
20049	Elk	Kansas	KS	4439.62	51.3	93	0	1	3	20322	249	0	1	15.5	1	119	10.44	38.01	37.456026	-96.244642
20051	Ellis	Kansas	KS	4683.57	64.9	91	1	1	5	24291	490	0.5	0.166666667	14.63333333	0.333333333	145.5	8.38	34.97	38.914596	-99.317329
20053	Ellsworth	Kansas	KS	4580.64	56.7	87	4	0	5	22789	358	0	0	8.1	0	74.5	9.22	36.98	38.700845	-98.205355
20055	Finney	Kansas	KS	4872.98	52.5	46	2	4	47	21629	491	0.833333333	0.333333333	16.63333333	0.416666667	135.4166667	11.41	39.175	38.049808	-100.739967
20057	Ford	Kansas	KS	4847.89	57.7	43	2	1	52	19994	474	0.571428571	0.285714286	17.02857143	0.571428571	161	11.79	41.44	37.688416	-99.884748
20059	Franklin	Kansas	KS	4321.73	58.3	92	1	0	4	22979	515	0.6	0.4	15	0.6	225.2	9.76	38.87	38.558019	-95.278962
20061	Geary	Kansas	KS	4390.62	62.6	60	16	3	13	21408	785	0.75	0.5	15.925	0.625	158.25	11.53	36.895	39.002156	-96.768037
20063	Gove	Kansas	KS	4763.38	52.3	97	1	0	1	26233	354	0	0	7.25	0	26.5	7.69	33.76	38.917239	-100.48736
20065	Graham	Kansas	KS	4673.25	61	90	3	0	3	28146	309	0	0	13.4	0	25.5	8.41	35.08	39.354972	-99.879894
20067	Grant	Kansas	KS	4936.97	56.7	53	0	0	45	26370	387	0.5	0	11.85	0.5	87.5	10.3	37.72	37.547537	-101.299362
20069	Gray	Kansas	KS	4882.54	54	84	0	0	15	25537	394	0	0	9.5	0	64	9.34	41.135	37.744513	-100.451716
20071	Greeley	Kansas	KS	4852.64	44	82	1	0	15	32650	292	0	0	13.6	1	10	7.83	35.44	38.480404	-101.80597
20073	Greenwood	Kansas	KS	4410.68	60.6	93	0	0	3	22280	308	0.333333333	0	15.36666667	0	119.3333333	10.29	36.46	37.879347	-96.241732
20075	Hamilton	Kansas	KS	4912.25	65.4	70	0	0	29	24510	382	0	1	15.9	1	75	9.37	35.695	37.995244	-101.793689
20077	Harper	Kansas	KS	4678.03	65.7	92	0	0	5	22820	370	0	0	15.26666667	0	54	9.85	38.435	37.188184	-98.06659
20079	Harvey	Kansas	KS	4526.92	67.8	84	1	1	11	23775	477	0.5	0	14.43333333	0.333333333	211.6666667	9.51	38	38.050144	-97.436706
20081	Haskell	Kansas	KS	4916.44	44.2	70	0	1	28	25114	506	0	0	11.4	1	53	9.84	40.315	37.554979	-100.879952
20083	Hodgeman	Kansas	KS	4820.6	54	89	0	0	10	30440	324	0	0	5.6	0	63	8.66	36.805	38.087493	-99.898407
20085	Jackson	Kansas	KS	4291.27	54.9	85	1	0	4	24117	467	0.333333333	0	9.9	0.333333333	108.3333333	9.44	37.37	39.411145	-95.794485
20087	Jefferson	Kansas	KS	4287.25	63	95	0	0	2	26280	479	0	0	7.925	0	127.25	8.83	37.755	39.239644	-95.375314
20089	Jewell	Kansas	KS	4496.47	52.7	96	0	0	2	23134	291	0	0	14.65	0	48	8.81	35.445	39.77701	-98.222584
20091	Johnson	Kansas	KS	4299.82	83.7	82	4	4	7	38827	773	0.930769231	0.015384615	6.650769231	0.369230769	70.70769231	7.62	29.88	38.883907	-94.82233
20093	Kearny	Kansas	KS	4898.32	59	67	0	0	29	22292	406	0	0	8.2	1	71	9.33	38.24	37.994461	-101.308136
20095	Kingman	Kansas	KS	4654.96	69	95	0	0	3	24026	432	0.333333333	0	11.8	0.333333333	72	9.98	38.74	37.552951	-98.144529
20097	Kiowa	Kansas	KS	4796.15	68.8	92	1	0	5	23232	348	0	0	16	1	108	9.34	35.535	37.561231	-99.286539
20099	Labette	Kansas	KS	4405.32	59.2	85	4	0	4	22394	350	0.375	0.25	17.025	0.25	108.875	10.45	39.885	37.191468	-95.297473
20101	Lane	Kansas	KS	4813.13	49.5	91	0	0	7	31694	377	0	0	10	0	68	8.32	36.985	38.481286	-100.466185
20103	Leavenworth	Kansas	KS	4286.68	70.1	80	8	2	6	27017	669	0.625	0.125	12.325	0.5625	122.4375	10.08	38.095	39.189511	-95.038977
20105	Lincoln	Kansas	KS	4558.71	56.6	96	0	1	2	23686	296	0	0	13	0	93	9.21	36.53	39.047276	-98.214265
20107	Linn	Kansas	KS	4335.16	65.8	95	1	0	2	26224	406	0	0	14.45	0	230	10	39.115	38.216549	-94.844932
20109	Logan	Kansas	KS	4788.09	64.2	93	0	4	1	25328	380	0	0	9.1	0	86	8.15	33.715	38.913269	-101.157407
20111	Lyon	Kansas	KS	4367.45	63	73	1	2	20	19789	442	0.625	0.25	22.1875	0.25	228.5	11.28	38.745	38.455498	-96.161589
20113	McPherson	Kansas	KS	4532.55	70.4	93	1	1	4	27462	477	0.571428571	0.142857143	8.3	0.428571429	101.5714286	8.79	38.165	38.395812	-97.647489
20115	Marion	Kansas	KS	4464.85	71	94	1	0	3	22269	376	0	0	12.675	0	90	9.33	38.645	38.359647	-97.102771
20117	Marshall	Kansas	KS	4321.58	62.3	96	0	1	2	25262	328	0.25	0	13.05	0.25	77.5	9.07	36.06	39.782709	-96.521243
20119	Meade	Kansas	KS	4912.66	62.4	83	1	1	14	21990	402	0	0	11.05	0	58	9.09	36.875	37.243886	-100.360094
20121	Miami	Kansas	KS	4315.87	65.5	93	1	0	3	28412	566	0.25	0.125	8	0.25	131	9.16	37.925	38.566772	-94.832963
20123	Mitchell	Kansas	KS	4531.7	63.4	97	0	0	2	26911	315	0.5	0	9.25	0.5	70.5	8.32	36.535	39.393026	-98.207362
20125	Montgomery	Kansas	KS	4426.92	63.6	81	6	1	6	21332	409	0.461538462	0	20.5	0.076923077	151.8461538	11.89	38.655	37.189537	-95.742403
20127	Morris	Kansas	KS	4394.36	58.6	93	0	0	4	24680	397	0	0	8.5	0	91.5	9.24	36.225	38.688204	-96.651448
20129	Morton	Kansas	KS	4978.9	70.6	75	1	2	20	22378	333	0	0	10.4	0	81	9.27	34.305	37.185249	-101.809516
20131	Nemaha	Kansas	KS	4282.07	65	96	1	0	1	24550	333	0.333333333	0	12.16666667	0.333333333	67.33333333	8.9	34.41	39.791043	-96.005381
20133	Neosho	Kansas	KS	4381.11	59.9	91	1	0	4	21163	383	0.6	0	16.86	0	177.8	10.27	39.215	37.564283	-95.315683
20135	Ness	Kansas	KS	4781.68	52.5	90	0	0	8	30223	352	0	0	10.6	0	35	8.66	35.675	38.480437	-99.908745
20137	Norton	Kansas	KS	4616.02	67.3	90	3	0	3	22942	355	0	0	9.2	0	175	8.76	35.665	39.783867	-99.899235
20139	Osage	Kansas	KS	4330.49	68.4	95	0	0	2	24789	435	0.2	0	12.2	0	132.8	9.46	39.715	38.648409	-95.707596
20141	Osborne	Kansas	KS	4590.32	66.7	97	0	1	1	26313	297	0	0	17.1	0	128	8.83	35.72	39.348261	-98.767942
20143	Ottawa	Kansas	KS	4486.09	64.9	95	0	0	2	26614	403	0	0	8.55	0	82.5	8.69	36.965	39.137963	-97.654802
20145	Pawnee	Kansas	KS	4746.37	59.4	86	5	0	7	23230	315	0.5	0	9.25	0.5	103.5	9.02	36.83	38.181477	-99.234772
20147	Phillips	Kansas	KS	4588.23	66.2	94	0	0	2	23772	315	0.333333333	0	9.833333333	0	59.66666667	8.42	35.455	39.784506	-99.34215
20149	Pottawatomie	Kansas	KS	4330.52	65.9	91	1	1	5	24892	538	0	0	9.35	0	120.5	9.12	36.525	39.382187	-96.337113
20151	Pratt	Kansas	KS	4724.53	65.3	90	1	0	6	26209	438	0.666666667	0	11.36666667	0.666666667	91.66666667	9.15	36.675	37.647594	-98.74012
20153	Rawlins	Kansas	KS	4656.15	45	94	0	0	4	26897	349	0	0	11.9	0	88	8.12	35.685	39.786198	-101.076738
20155	Reno	Kansas	KS	4620.24	66.9	86	3	1	8	23382	470	0.588235294	0.235294118	13.72352941	0.352941176	193.4117647	10.11	37.88	37.948185	-98.078346
20157	Republic	Kansas	KS	4433.04	62.6	97	0	0	1	25531	299	0	0	13.96666667	0	70.33333333	8.2	33.99	39.82891	-97.650921
20159	Rice	Kansas	KS	4605.76	64.9	85	1	0	10	23068	369	0.333333333	0	16.16666667	0	126	9.68	36.615	38.347178	-98.201415
20161	Riley	Kansas	KS	4371.91	67.7	79	6	5	7	22948	732	0.785714286	0.428571429	24.15714286	0.571428571	94.64285714	9.33	32.55	39.291211	-96.727489
20163	Rooks	Kansas	KS	4637.11	66.2	96	0	1	1	23768	351	0	0	17.4	0	76	8.4	34.985	39.346006	-99.324492
20165	Rush	Kansas	KS	4722.7	65.3	96	1	0	1	24175	312	0	0	9.65	0	74.5	9.05	37.015	38.523592	-99.309183
20167	Russell	Kansas	KS	4630.25	64.5	95	1	0	2	24683	370	0.5	0.5	13.65	0.5	174.5	9.04	36.665	38.91604	-98.770949
20169	Saline	Kansas	KS	4511.23	63.8	82	3	2	10	24935	502	0.833333333	0.25	17.00833333	0.333333333	191.25	9.72	39.37	38.786327	-97.650153
20171	Scott	Kansas	KS	4832.51	52.4	83	0	0	15	26274	524	1	1	6.2	1	20	8.61	37.45	38.481877	-100.90636
20173	Sedgwick	Kansas	KS	4557.18	64.5	70	9	4	13	25603	532	0.89516129	0.233870968	17.35241935	0.459677419	192.7580645	10.9	36.93	37.681045	-97.461054
20175	Seward	Kansas	KS	4939.66	50.9	35	3	3	57	19015	504	0.8	0	17.28	0	193	12.59	40.395	37.180623	-100.854932
20177	Shawnee	Kansas	KS	4311.85	66.7	75	8	1	11	26057	537	0.76744186	0.209302326	18.4372093	0.325581395	210.1627907	9.95	38.845	39.041805	-95.755664
20179	Sheridan	Kansas	KS	4699.28	57.5	91	0	0	4	26841	315	0	0	8.65	0	31	8.43	34.49	39.350542	-100.441206
20181	Sherman	Kansas	KS	4731.19	57.1	85	2	0	11	21476	396	0.5	0.5	15	0.5	205.5	8.84	36.43	39.351352	-101.719859
20183	Smith	Kansas	KS	4547.81	64.5	96	0	0	1	26811	277	0	0	18.45	0	60.5	8.17	34.865	39.78466	-98.785429
20185	Stafford	Kansas	KS	4695.51	56.6	85	0	0	13	23240	319	0	0	15.35	0	87.5	9.66	37.675	38.03563	-98.719889
20187	Stanton	Kansas	KS	4953.8	50.2	55	1	0	41	21712	383	0	0	7.1	0	41	9.73	39.715	37.565932	-101.789383
20189	Stevens	Kansas	KS	4958.83	66.4	65	0	0	33	24950	453	0.5	0	10.9	0	49.5	9.62	36.49	37.200969	-101.317577
20191	Sumner	Kansas	KS	4594.72	65.1	91	0	0	5	22972	391	0.333333333	0	12.68333333	0.333333333	166	10.57	40.535	37.236662	-97.493352
20193	Thomas	Kansas	KS	4719.47	64.6	92	1	0	5	26903	388	0.5	0	8.45	0.5	97.5	8.13	35.505	39.357706	-101.083438
20195	Trego	Kansas	KS	4727.7	64.1	96	0	0	2	23095	462	0	0	6.5	0	45	7.94	36.04	38.921302	-99.865423
20197	Wabaunsee	Kansas	KS	4341.04	53.5	94	1	0	3	24199	451	0	0	5.8	0	49	9.06	36.32	38.955154	-96.201262
20199	Wallace	Kansas	KS	4796.66	53.3	92	0	0	8	25429	275	0	0	9.7	1	51	8.3	36.785	38.926626	-101.771103
20201	Washington	Kansas	KS	4375.91	63.4	95	1	0	3	22621	278	0	0	11.35	0	82	8.77	36.25	39.776714	-97.095611
20203	Wichita	Kansas	KS	4845.14	41.3	71	0	0	28	23799	394	0	0	10.2	1	72	9.13	36.685	38.481922	-101.347434
20205	Wilson	Kansas	KS	4401.89	58.6	94	0	1	3	19929	346	0.25	0.25	18.225	0.25	160.5	10.35	39.09	37.558515	-95.745175
20207	Woodson	Kansas	KS	4378.43	48.8	95	0	0	2	21774	298	0	0	18.2	0	101	10.3	36.89	37.888197	-95.75849
20209	Wyandotte	Kansas	KS	4291.49	58.6	43	25	3	27	18957	545	0.871428571	0.342857143	24.29	0.414285714	151.4285714	14.06	45.6	39.115384	-94.763087
21001	Adair	Kentucky	KY	4138.49	54.9	94	2	0	2	17371	338	0	0	19.95714286	0	190.8571429	11.77	42.065	37.105559	-85.28138
21003	Allen	Kentucky	KY	4209.75	65.1	96	1	0	2	19086	361	0.166666667	0	19.11666667	0.166666667	215	11.12	40.165	36.75077	-86.192458
21005	Anderson	Kentucky	KY	4080.22	64	95	3	0	1	24161	551	0.2	0	12.46	0.2	183.4	10.07	37.47	38.005396	-84.986417
21007	Ballard	Kentucky	KY	4335.43	72.5	94	4	0	1	24781	340	0	0	17.73333333	0	145.6666667	10.43	38.14	37.051323	-89.010367
21009	Barren	Kentucky	KY	4182.75	65.5	91	4	1	3	19745	404	0.3	0.2	19.99	0.2	342.7	10.64	37.04	36.963671	-85.925162
21011	Bath	Kentucky	KY	3998.3	64.6	96	2	0	1	16367	381	0	0	28	0	365.3333333	13.35	42.455	38.152249	-83.737641
21013	Bell	Kentucky	KY	4098.55	57.9	95	2	0	1	15091	345	0.222222222	0.111111111	30.93333333	0.111111111	380.2222222	13.61	42.43	36.72268	-83.681046
21015	Boone	Kentucky	KY	4014.88	69.2	89	3	2	4	29235	733	0.772727273	0.136363636	9.154545455	0.681818182	158.0909091	10.52	35.235	38.974595	-84.731431
21017	Bourbon	Kentucky	KY	4021.05	58	85	7	0	7	22893	461	0.333333333	0.166666667	16.58333333	0.166666667	248.8333333	12.23	40.365	38.202562	-84.20986
21019	Boyd	Kentucky	KY	3939.36	60.3	94	2	0	1	24530	436	0.769230769	0.307692308	22.6	0.461538462	285.7692308	12.18	39.235	38.360004	-82.681406
21021	Boyle	Kentucky	KY	4087.89	68.9	87	6	1	3	22249	450	0.428571429	0.142857143	15.95714286	0.285714286	298	10.28	35.58	37.618104	-84.868352
21023	Bracken	Kentucky	KY	3986.52	56.8	99	0	0	1	20918	383	0	0	16.8	0	162.3333333	11.96	40.63	38.680365	-84.115235
21025	Breathitt	Kentucky	KY	4028.7	54.5	98	1	0	1	14706	331	0.142857143	0.142857143	30.57142857	0.142857143	281	14	47.29	37.506632	-83.28304
21027	Breckinridge	Kentucky	KY	4175.02	57.8	95	2	0	1	18101	352	0	0	17.21666667	0	213	11.53	39.26	37.777988	-86.432919
21029	Bullitt	Kentucky	KY	4126.37	62.7	96	1	0	1	24308	598	0.666666667	0.166666667	9.977777778	0.611111111	188	10.85	40.175	37.969928	-85.702641
21031	Butler	Kentucky	KY	4218.46	58	95	0	0	3	18136	366	0	0	25.46	0	212	11.63	41.67	37.207013	-86.682471
21033	Caldwell	Kentucky	KY	4280.88	58.9	92	5	0	2	20327	331	0	0	19.33333333	0	336	10.51	39.88	37.148642	-87.870509
21035	Calloway	Kentucky	KY	4332.42	66.9	90	4	2	2	21490	413	0.333333333	0	24.5	0.111111111	200	10.15	35.015	36.620978	-88.274086
21037	Campbell	Kentucky	KY	3994.71	62.2	93	3	1	2	26945	582	0.88	0.04	16.744	0.48	142.28	11.09	36.415	38.946981	-84.379583
21039	Carlisle	Kentucky	KY	4348.36	67.6	96	1	0	2	21500	354	0	0	18.83333333	0	112.6666667	10.41	38.11	36.857726	-88.975757
21041	Carroll	Kentucky	KY	4059.5	55.7	89	2	1	7	19429	503	0	0	31.2	0	339	11.88	41.64	38.668394	-85.124024
21043	Carter	Kentucky	KY	3950.78	64.7	97	1	0	1	19204	374	0.142857143	0.142857143	18.47142857	0.142857143	283.8571429	13.49	41.625	38.309549	-83.048796
21045	Casey	Kentucky	KY	4105.82	53.3	96	1	0	3	15603	313	0	0	26.94	0	277	12.16	43.695	37.321962	-84.92822
21047	Christian	Kentucky	KY	4276.33	57.6	68	20	1	7	19773	530	0.631578947	0.263157895	19.28421053	0.368421053	245.1052632	12.52	40.53	36.892059	-87.492986
21049	Clark	Kentucky	KY	4031.64	62.6	91	5	0	3	24524	538	0.5	0.1	15.49	0.3	272.8	11.66	37.985	37.970133	-84.144974
21051	Clay	Kentucky	KY	4070.07	55.2	93	5	0	1	13542	322	0.166666667	0.166666667	37.21666667	0.166666667	455.6666667	15.07	45.455	37.157317	-83.718433
21053	Clinton	Kentucky	KY	4150.66	54	96	1	0	2	16795	334	0	0	23.96666667	0	247.3333333	12.17	44.425	36.728865	-85.153426
21055	Crittenden	Kentucky	KY	4278.82	51.7	97	1	0	1	21375	306	0.25	0.25	21.8	0.25	116	10.87	42.155	37.358149	-88.10501
21057	Cumberland	Kentucky	KY	4163.05	59.6	95	3	0	0	17697	258	0	0	25.6	0	299.5	12.18	41.795	36.784224	-85.393507
21059	Daviess	Kentucky	KY	4215.16	65.1	90	5	1	3	22963	478	0.739130435	0.043478261	16.73913043	0.260869565	222.5217391	10.14	36.205	37.731671	-87.087139
21061	Edmonson	Kentucky	KY	4190.22	60.5	97	2	0	1	19481	337	0	0	35.775	0	270	11	39.02	37.227514	-86.218015
21063	Elliott	Kentucky	KY	3968.53	62.4	96	3	0	1	14040	288	0	0	29.65	0	470.5	14.94	41.52	38.115438	-83.097209
21065	Estill	Kentucky	KY	4042.22	55.4	98	0	0	0	16435	360	0	0	28.575	0	487.75	13.16	41.43	37.692449	-83.963983
21067	Fayette	Kentucky	KY	4043.92	68.9	73	14	4	7	29251	629	0.914634146	0.207317073	20.02317073	0.37804878	191.597561	10.62	32.475	38.040676	-84.458274
21069	Fleming	Kentucky	KY	3979.17	59.6	96	1	0	1	19304	360	0	0	19.8	0	297.5	12.21	41.245	38.368431	-83.706152
21071	Floyd	Kentucky	KY	4017.77	59.8	98	1	0	1	17716	414	0.1	0.1	29.63	0.1	435	14.21	45.575	37.559878	-82.743361
21073	Franklin	Kentucky	KY	4063.38	69.5	83	10	1	3	26243	530	0.727272727	0.090909091	16.41818182	0.454545455	315.9090909	11.1	39.09	38.234919	-84.868786
21075	Fulton	Kentucky	KY	4379.42	61.5	72	23	1	1	18602	312	0	0	25.9	0	375	12.71	43.785	36.552511	-89.187659
21077	Gallatin	Kentucky	KY	4038	60.1	92	1	1	5	19020	499	0	0	14.45	0	233	11.67	41.485	38.760103	-84.862153
21079	Garrard	Kentucky	KY	4072.24	64	94	3	0	2	21341	429	0	0	21.275	0	348.5	11.19	40.36	37.630162	-84.545856
21081	Grant	Kentucky	KY	4023.1	56.3	95	1	0	2	19829	540	0	0	19.075	0	442.75	11.43	39.625	38.64916	-84.625927
21083	Graves	Kentucky	KY	4342.68	61.5	88	4	0	6	20746	366	0.222222222	0.111111111	17.36666667	0.222222222	250.8888889	10.47	39.065	36.723344	-88.649897
21085	Grayson	Kentucky	KY	4183.65	56.2	96	1	0	1	19115	380	0	0	22.55714286	0	286.7142857	11.35	41.15	37.458577	-86.344011
21087	Green	Kentucky	KY	4147.39	56.5	95	2	0	1	17984	333	0	0	19.675	0	239	11.55	40.2	37.269637	-85.561403
21089	Greenup	Kentucky	KY	3930.04	67.8	97	1	0	1	22035	437	0.555555556	0.111111111	17.55555556	0.444444444	232.6666667	13.04	42.805	38.563562	-82.93382
21091	Hancock	Kentucky	KY	4193.84	73.9	96	1	0	1	22686	381	0.333333333	0	15.83333333	0.333333333	186	10.43	35.82	37.843325	-86.792761
21093	Hardin	Kentucky	KY	4149.19	64.9	77	11	2	5	24147	570	0.727272727	0.227272727	15.68636364	0.590909091	242.0909091	11.3	35.96	37.695836	-85.963183
21095	Harlan	Kentucky	KY	4067.76	56.5	95	3	0	1	16257	314	0.181818182	0.090909091	28.8	0.090909091	303.2727273	13.69	42.95	36.859223	-83.221497
21097	Harrison	Kentucky	KY	4016.31	60.9	94	2	0	2	21424	395	0.2	0	21.28	0.2	225.6	11.81	39.685	38.444578	-84.334131
21099	Hart	Kentucky	KY	4163.48	54.5	92	5	0	1	17273	365	0	0	24.68	0	298.4	12.29	42.92	37.316435	-85.8791
21101	Henderson	Kentucky	KY	4232.79	62.1	88	7	0	2	22746	473	0.545454545	0	22.95454545	0	307.2727273	10.98	39.285	37.792542	-87.572577
21103	Henry	Kentucky	KY	4066.04	59.8	92	3	0	3	21923	479	0	0	16.72	0	205	11.12	40.065	38.451585	-85.11989
21105	Hickman	Kentucky	KY	4361.61	58	88	8	1	2	19292	313	0	0	16	0	235	11.51	41.24	36.675896	-88.972084
21107	Hopkins	Kentucky	KY	4258.04	63.3	89	6	1	2	22132	392	0.416666667	0.25	17.93333333	0.416666667	261.75	10.53	39.905	37.31107	-87.542196
21109	Jackson	Kentucky	KY	4055.04	54.1	98	0	0	1	15880	330	0	0	30.1	0	707.3333333	13.56	45.08	37.403458	-84.020576
21111	Jefferson	Kentucky	KY	4116.44	69.7	70	20	2	4	27925	592	0.979057592	0.068062827	18.57434555	0.335078534	233.8743455	10.73	37.045	38.189532	-85.657624
21113	Jessamine	Kentucky	KY	4061.95	63.8	91	3	1	3	25637	558	0.666666667	0.222222222	17.95555556	0.444444444	334	10.44	35.53	37.873291	-84.58396
21115	Johnson	Kentucky	KY	3990.41	62.8	98	0	1	1	19445	333	0	0	24.83333333	0	422	13.4	45.225	37.84926	-82.830639
21117	Kenton	Kentucky	KY	4002.64	60.1	90	5	1	3	27704	599	0.902439024	0.073170732	17.11219512	0.414634146	196.902439	10.59	37.335	38.930503	-84.533438
21119	Knott	Kentucky	KY	4031.96	54.6	98	1	0	1	18448	325	0	0	26.9	0	313.4	14.63	46.37	37.359724	-82.945724
21121	Knox	Kentucky	KY	4097.05	56.3	96	1	0	2	14367	365	0.25	0.25	34.3625	0.25	549.5	13.87	42.385	36.887476	-83.85563
21123	Larue	Kentucky	KY	4139.17	63.2	92	3	0	3	19611	417	0.25	0.25	17.775	0.25	246.25	11.2	38.65	37.544458	-85.696812
21125	Laurel	Kentucky	KY	4086.85	60.8	96	1	1	1	19923	418	0.384615385	0.307692308	22.50769231	0.307692308	397.3076923	12.23	40.04	37.113268	-84.119395
21127	Lawrence	Kentucky	KY	3967.82	58.4	98	0	1	0	17960	363	0	0	25.08	0	290.8	13.9	43.655	38.074457	-82.738302
21129	Lee	Kentucky	KY	4037.75	63.8	96	2	0	1	13969	267	0	0	33.2	0	381	15.03	44.64	37.608116	-83.719248
21131	Leslie	Kentucky	KY	4062.23	47	98	0	0	0	16424	294	0	0	24.56666667	0	344	13.91	44.825	37.087846	-83.388617
21133	Letcher	Kentucky	KY	4047.19	57.1	98	0	0	1	17886	340	0	0	23.37142857	0	340.2857143	13.69	44.425	37.118536	-82.861251
21135	Lewis	Kentucky	KY	3949.89	61.7	98	0	0	1	16132	262	0	0	33.175	0	375	13.8	45.84	38.552152	-83.376774
21137	Lincoln	Kentucky	KY	4084.58	53.6	95	3	0	2	17420	404	0	0	26.88333333	0	378.1666667	12	42.9	37.457174	-84.658335
21139	Livingston	Kentucky	KY	4299.67	54.8	97	1	0	1	19795	377	0	0	15.7	0	278.5	9.97	39.72	37.209517	-88.363426
21141	Logan	Kentucky	KY	4245.85	59.8	89	7	0	2	19143	400	0	0	22.08333333	0	312	11.37	39.875	36.859829	-86.881436
21143	Lyon	Kentucky	KY	4300.72	69	92	6	1	1	22123	350	0	0	9.9	0	118.3333333	10.31	38.9	37.023976	-88.083391
21145	McCracken	Kentucky	KY	4325.34	72.6	84	10	1	2	25957	466	0.823529412	0.176470588	22.25882353	0.529411765	260.2941176	9.63	35.415	37.053683	-88.712366
21147	McCreary	Kentucky	KY	4125.68	61.8	90	6	0	2	11818	321	0	0	40.175	0	593	14.79	40.78	36.731136	-84.491052
21149	McLean	Kentucky	KY	4233.61	63.9	97	0	0	1	19984	315	0	0	19	0	203	10.82	40.365	37.526707	-87.265597
21151	Madison	Kentucky	KY	4055.17	63.7	90	4	1	2	21800	521	0.526315789	0.421052632	22.82631579	0.473684211	302.4210526	11.8	37.15	37.723592	-84.276998
21153	Magoffin	Kentucky	KY	4003.5	65.7	98	0	0	1	15118	322	0	0	29.6	0	432.75	14.86	44.87	37.698953	-83.069716
21155	Marion	Kentucky	KY	4116.62	59.7	87	10	1	2	18865	389	0.166666667	0	15.38333333	0.166666667	255.1666667	11.3	37.525	37.552604	-85.268959
21157	Marshall	Kentucky	KY	4320.26	67.6	97	0	0	1	22381	434	0.166666667	0	10.55	0.166666667	227.5	9.41	36.685	36.882017	-88.332752
21159	Martin	Kentucky	KY	3991.79	62.6	92	5	0	2	15525	332	0	0	29.73333333	0	529.6666667	15.62	46.795	37.796774	-82.506623
21161	Mason	Kentucky	KY	3972.84	67.1	90	8	0	0	23347	418	0.4	0.2	19.8	0.2	238.6	12.11	38.95	38.594164	-83.828006
21163	Meade	Kentucky	KY	4154.91	59	90	4	1	3	20898	596	0.25	0.25	19.1125	0.25	201.125	10.94	39	37.967476	-86.200863
21165	Menifee	Kentucky	KY	4000.93	64.7	96	1	0	2	15942	313	0	0	28.55	0	346.5	14	43.565	37.950665	-83.597515
21167	Mercer	Kentucky	KY	4081.76	60.8	92	4	0	2	24138	424	0.2	0.2	17.36	0.2	269	10.8	37.85	37.812085	-84.879694
21169	Metcalfe	Kentucky	KY	4161.06	62.4	94	2	0	1	17171	326	0	0	21.1	0	342	12	42.62	36.992515	-85.633599
21171	Monroe	Kentucky	KY	4181.02	61.6	94	2	0	3	16656	267	0	0	24.65	0	260	11.94	40.12	36.714077	-85.713508
21173	Montgomery	Kentucky	KY	4013.84	60.7	93	3	0	3	20436	464	0.166666667	0.166666667	24.03333333	0.166666667	371	12.84	39.735	38.038138	-83.912337
21175	Morgan	Kentucky	KY	3990.35	53.4	95	3	0	1	16233	315	0	0	29.26	0	308.8	14.31	42.66	37.92294	-83.258944
21177	Muhlenberg	Kentucky	KY	4243.02	59.1	93	4	0	1	20008	392	0.222222222	0.111111111	19.76666667	0.111111111	232.4444444	11.21	40.655	37.213816	-87.134092
21179	Nelson	Kentucky	KY	4119.18	59.6	91	5	0	2	23545	489	0.111111111	0	18.23333333	0	322.3333333	10.44	37.715	37.803188	-85.465955
21181	Nicholas	Kentucky	KY	4001.45	56.4	98	0	0	2	20450	318	0	0	16.1	0	244	12.07	41.635	38.337132	-84.025554
21183	Ohio	Kentucky	KY	4214.68	59.6	94	1	0	3	19005	366	0	0	21.85714286	0	253.7142857	11.4	40.48	37.477859	-86.844871
21185	Oldham	Kentucky	KY	4091.13	71.9	89	4	1	4	33591	673	0.428571429	0	6.285714286	0.428571429	73.78571429	9.14	33.77	38.400127	-85.456152
21187	Owen	Kentucky	KY	4044.69	59.6	96	1	0	2	23991	405	0	0	15.7	0	244.6666667	11.3	38.8	38.499588	-84.841492
21189	Owsley	Kentucky	KY	4049.81	60.7	97	1	1	0	13611	188	0	0	39.3	0	415.5	15.17	49.93	37.423614	-83.691628
21191	Pendleton	Kentucky	KY	4005.49	60.5	97	0	0	1	23122	435	0	0	15.16666667	0	233	11.67	39.39	38.696284	-84.351944
21193	Perry	Kentucky	KY	4048.74	61.3	96	1	1	1	18224	364	0	0	26.875	0	440	12.33	43.815	37.241282	-83.217772
21195	Pike	Kentucky	KY	4024.01	62.3	97	1	1	1	19351	416	0.052631579	0	24.74210526	0	373.7368421	13.05	42.135	37.486031	-82.410913
21197	Powell	Kentucky	KY	4025.54	62.9	97	1	0	1	15174	365	0	0	26.75	0	758	13.56	42.26	37.800629	-83.820015
21199	Pulaski	Kentucky	KY	4105.34	69.2	95	1	1	2	20667	414	0.285714286	0.071428571	26.25714286	0.214285714	381.7857143	11.66	37.62	37.108312	-84.579986
21201	Robertson	Kentucky	KY	3994.77	63.8	100	0	0	0	17641	415	0	0	26.6	0	187	12.64	42.76	38.513826	-84.063757
21203	Rockcastle	Kentucky	KY	4073.13	61	98	0	0	0	16513	333	0	0	24.55	0	396.25	12.38	43.89	37.36105	-84.314368
21205	Rowan	Kentucky	KY	3973.31	66	95	1	1	1	17094	460	0	0	26.2	0	441	12.13	38.645	38.20425	-83.42807
21207	Russell	Kentucky	KY	4133.73	62.4	95	0	0	3	17107	324	0	0	25.16	0	317.2	11.89	39.775	36.990605	-85.054874
21209	Scott	Kentucky	KY	4038.86	64.2	88	5	1	4	27802	579	0.5	0.071428571	10.11428571	0.357142857	185.2857143	10.9	39.06	38.289882	-84.579376
21211	Shelby	Kentucky	KY	4081.27	58.9	81	8	1	9	27039	596	0.222222222	0	11.66666667	0	223.2222222	10.48	38.725	38.239426	-85.22836
21213	Simpson	Kentucky	KY	4233.64	63.6	86	9	1	2	19441	461	0.25	0.25	18	0.25	251.5	11.41	37.81	36.740947	-86.581746
21215	Spencer	Kentucky	KY	4100.59	64.1	95	2	0	2	26666	482	0	0	7.525	0	118.75	9.47	37.12	38.024908	-85.316758
21217	Taylor	Kentucky	KY	4127.56	60	91	5	1	2	18790	385	0.2	0	21.88	0.2	350.8	11.06	38.81	37.366184	-85.327836
21219	Todd	Kentucky	KY	4262.32	68.7	86	9	0	4	17846	363	0	0	19.875	0	185.75	11.89	41.6	36.840338	-87.183642
21221	Trigg	Kentucky	KY	4302.69	61.4	88	8	0	1	25527	393	0	0	28.66	0	140.4	10.22	39.505	36.807681	-87.858652
21223	Trimble	Kentucky	KY	4073.62	52.2	96	0	0	3	22070	511	0	0	15.4	0	227	10.96	39.455	38.62004	-85.351208
21225	Union	Kentucky	KY	4256.25	64.9	83	13	0	2	19464	378	0.25	0.25	26.425	0.25	284	11.25	41.18	37.658029	-87.95165
21227	Warren	Kentucky	KY	4213.44	65.2	81	9	3	5	23853	522	0.708333333	0.166666667	22.4875	0.416666667	267.3333333	10.66	35.285	36.995634	-86.423579
21229	Washington	Kentucky	KY	4102.7	68.3	88	6	0	4	19837	387	0	0	16.96666667	0	230	10.96	37.805	37.754209	-85.175416
21231	Wayne	Kentucky	KY	4133.39	54	94	2	0	3	16396	318	0.2	0.2	25.82	0.2	465.8	12.44	41.285	36.802011	-84.83044
21233	Webster	Kentucky	KY	4252.25	62	90	5	0	4	20337	378	0	0	13.975	0	164.75	11.17	41.88	37.51946	-87.68479
21235	Whitley	Kentucky	KY	4116.84	64	96	1	0	1	15960	396	0.25	0.125	25.075	0.125	443.125	12.19	39.655	36.758024	-84.144648
21237	Wolfe	Kentucky	KY	4013	47	99	0	0	0	14157	279	0	0	44.4	0	587	14.75	47.71	37.743774	-83.495068
21239	Woodford	Kentucky	KY	4063.75	62.6	86	6	0	7	29277	560	0.625	0.125	12.775	0.5	147.75	9.73	35.905	38.043103	-84.748863
22001	Acadia	Louisiana	LA	4561.55	59.7	78	18	0	2	19910	346	0.5	0.333333333	19.75833333	0.333333333	420.8333333	12.55	40.185	30.291497	-92.411037
22003	Allen	Louisiana	LA	4585.17	51.8	71	19	1	5	18857	369	0.4	0.2	18.26	0.2	260.2	12.83	45.28	30.652744	-92.819605
22005	Ascension	Louisiana	LA	4511.46	61.8	71	22	1	5	28178	694	0.857142857	0.285714286	14.96428571	0.857142857	311	11.27	38.56	30.206444	-90.912502
22007	Assumption	Louisiana	LA	4518.03	55	66	30	0	2	21743	465	0	0	18.16666667	0	279.3333333	12.87	44.595	29.898853	-91.052465
22009	Avoyelles	Louisiana	LA	4550.96	57.7	66	29	0	2	18006	362	0.222222222	0.222222222	22	0.222222222	413.2222222	13.64	45.65	31.085094	-91.993797
22011	Beauregard	Louisiana	LA	4596.61	65.5	80	13	1	3	22509	428	0.571428571	0.285714286	19.27142857	0.571428571	252.2857143	11.74	40.9	30.645018	-93.340253
22013	Bienville	Louisiana	LA	4594.38	60.5	55	42	0	2	18958	330	0.2	0.2	26.28	0.2	254.8	13.3	43.72	32.340952	-93.041151
22015	Bossier	Louisiana	LA	4609.67	70.9	69	21	1	6	27429	671	0.727272727	0.090909091	17.17272727	0.363636364	238.0909091	10.74	38.27	32.695851	-93.616132
22017	Caddo	Louisiana	LA	4622.39	63.3	47	47	1	3	24308	560	0.8125	0.328125	23.4078125	0.515625	257.5	11.75	39.9	32.577195	-93.882423
22019	Calcasieu	Louisiana	LA	4588.53	66	69	25	1	3	24355	569	0.863636364	0.181818182	18.94545455	0.477272727	266.0681818	12.16	40.58	30.229559	-93.358015
22021	Caldwell	Louisiana	LA	4578.19	61.4	79	17	0	2	22782	326	0	0	19.53333333	0	201.6666667	11.84	40.765	32.101219	-92.114231
22023	Cameron	Louisiana	LA	4571.14	62.7	96	2	0	2	29559	524	0	0	4.9	0	80.66666667	10.2	41.235	29.871812	-93.164948
22025	Catahoula	Louisiana	LA	4564.07	57.6	66	31	0	1	19970	302	0	0	21.56666667	0	220.3333333	13.15	44.74	31.666517	-91.846703
22027	Claiborne	Louisiana	LA	4588.81	57.1	47	50	1	1	17512	370	0.2	0.2	28.52	0.2	266.4	14.32	44.435	32.827043	-92.989767
22029	Concordia	Louisiana	LA	4551.54	56.4	57	41	0	1	16431	294	0.4	0.4	30.12	0.4	315	14.4	45.15	31.469805	-91.626314
22031	De Soto	Louisiana	LA	4618.04	48.9	57	38	0	3	21547	395	0.142857143	0.142857143	28.12857143	0.142857143	289	13.53	44.71	32.059248	-93.740797
22033	East Baton Rouge	Louisiana	LA	4503.36	72.1	47	45	3	4	27505	668	0.902173913	0.27173913	21.36630435	0.489130435	274.9456522	11.89	38.68	30.543983	-91.093167
22035	East Carroll	Louisiana	LA	4587.09	50.9	27	70	0	2	12055	273	0.666666667	0.666666667	43.7	0.666666667	221	17.56	52.77	32.73017	-91.234141
22037	East Feliciana	Louisiana	LA	4507.21	53.3	53	45	0	1	22099	386	0	0	17.58	0	230	13.7	41.705	30.839784	-91.043434
22039	Evangeline	Louisiana	LA	4565.02	57.6	68	27	0	3	18023	304	0.25	0.25	26.7	0.25	420	12.98	43.945	30.720693	-92.404086
22041	Franklin	Louisiana	LA	4575.99	56.1	66	33	0	0	17752	328	0.166666667	0.166666667	28.26666667	0.166666667	287	13.25	45.14	32.139076	-91.672371
22043	Grant	Louisiana	LA	4581.75	43	77	15	0	4	19018	456	0	0	18.08	0	270.2	12.1	41.22	31.597787	-92.561716
22045	Iberia	Louisiana	LA	4527.88	63.8	60	32	3	3	22997	476	0.6	0.066666667	21.60666667	0.2	354.7333333	12.81	41.165	29.606013	-91.842706
22047	Iberville	Louisiana	LA	4511.3	58	48	48	0	2	21177	420	0.285714286	0.142857143	21.14285714	0.142857143	398.8571429	13.6	44.625	30.270633	-91.36584
22049	Jackson	Louisiana	LA	4584.35	54.9	67	30	0	1	19188	338	0.2	0.2	25.06	0.2	274.8	11.96	41.44	32.30429	-92.5617
22051	Jefferson	Louisiana	LA	4536.29	60.6	55	26	4	13	26908	766	0.960629921	0.094488189	16.74724409	0.228346457	180.5354331	11.39	39.37	29.5033	-90.036231
22053	Jefferson Davis	Louisiana	LA	4581.32	61.2	78	17	0	2	21132	407	0.571428571	0.142857143	22.17142857	0.285714286	306.2857143	12.22	43.765	30.269529	-92.816221
22055	Lafayette	Louisiana	LA	4541.3	61.6	67	25	1	4	28901	627	0.860465116	0.162790698	17.88604651	0.488372093	238.3488372	10.09	35.28	30.206507	-92.06417
22057	Lafourche	Louisiana	LA	4535.86	60.2	78	13	1	4	24798	531	0.652173913	0.173913043	15.32173913	0.434782609	239.173913	11.26	44.62	29.491992	-90.394849
22059	La Salle	Louisiana	LA	4570.56	57.5	84	12	0	2	22481	309	0.333333333	0.333333333	17.1	0.333333333	290.6666667	10.8	40.735	31.680083	-92.161596
22061	Lincoln	Louisiana	LA	4585.6	62.1	54	40	2	3	20633	493	0.6	0.5	31.84	0.5	340.5	11.7	40.355	32.601823	-92.662303
22063	Livingston	Louisiana	LA	4511.59	60.9	90	6	0	3	25076	620	0.470588235	0.058823529	14.66470588	0.470588235	407.8823529	11.75	40.315	30.440419	-90.727474
22065	Madison	Louisiana	LA	4582.93	53.8	36	61	0	2	13585	317	0.6	0	38.08	0	195.8	16.98	48.23	32.341375	-91.242023
22067	Morehouse	Louisiana	LA	4583.27	55.4	51	47	0	1	16683	353	0.375	0.375	27.5	0.375	278.125	14.24	45.495	32.820008	-91.800399
22069	Natchitoches	Louisiana	LA	4598.98	57.9	53	41	1	2	20802	436	0.444444444	0.222222222	25.86666667	0.222222222	390.4444444	13.1	44.97	31.732551	-93.082611
22071	Orleans	Louisiana	LA	4528.19	63	31	59	3	5	26500	765	0.971751412	0.152542373	28.59152542	0.197740113	176.5875706	13.99	38.11	30.05342	-89.934502
22073	Ouachita	Louisiana	LA	4583.2	63.9	59	37	1	2	21917	491	0.8	0.2	27.175	0.45	242.575	11.43	40.475	32.477664	-92.154848
22075	Plaquemines	Louisiana	LA	4535.82	66.9	67	21	3	5	25748	933	0.555555556	0.111111111	17.91111111	0.666666667	99.55555556	12.12	41.135	29.402337	-89.298489
22077	Pointe Coupee	Louisiana	LA	4521.87	57	60	36	0	2	23742	369	0.5	0.166666667	19.66666667	0.333333333	260.5	13.1	43.55	30.708319	-91.604621
22079	Rapides	Louisiana	LA	4576.16	52.6	62	32	1	3	22126	493	0.606060606	0.212121212	22.01818182	0.303030303	260.2727273	12.45	41.335	31.193204	-92.535953
22081	Red River	Louisiana	LA	4606.01	57.9	58	40	0	1	21443	331	0	0	22.85	0	343	13.22	46.365	32.101213	-93.34905
22083	Richland	Louisiana	LA	4581.98	57.4	61	36	0	2	18669	338	0.333333333	0.166666667	20.11666667	0.166666667	171.5	11.95	46.965	32.413158	-91.748353
22085	Sabine	Louisiana	LA	4610.75	50.8	69	17	0	3	22229	293	0.142857143	0.142857143	22.8	0.142857143	236.4285714	12.33	44.11	31.560402	-93.559579
22087	St. Bernard	Louisiana	LA	4524.88	64	67	19	2	10	20316	704	0.888888889	0.222222222	17.07777778	0.388888889	93.88888889	13.71	38.68	29.91811	-89.263494
22089	St. Charles	Louisiana	LA	4533.58	63.7	66	26	1	5	26756	725	0.692307692	0.153846154	12.05384615	0.615384615	147.0769231	12.11	42.255	29.905722	-90.357855
22091	St. Helena	Louisiana	LA	4510.18	44.2	45	53	0	0	19457	423	0	0	27.2	0	594	15.1	44.675	30.822539	-90.708307
22093	St. James	Louisiana	LA	4519.25	58.5	48	50	0	1	24930	439	0.714285714	0.142857143	17.8	0.714285714	177.8571429	13.24	43.51	30.024777	-90.793956
22095	St. John the Baptist	Louisiana	LA	4524.42	56.9	39	54	1	5	21335	696	0.727272727	0.272727273	20.49090909	0.636363636	262.3636364	14.44	45.135	30.147307	-90.485674
22097	St. Landry	Louisiana	LA	4541.33	53	55	41	0	2	19387	353	0.526315789	0.315789474	28.15263158	0.315789474	315.0526316	13.96	44.11	30.583441	-91.989274
22099	St. Martin	Louisiana	LA	4523.59	52.2	65	30	1	2	22164	431	0.272727273	0.090909091	18.77272727	0.272727273	243.6363636	12.83	42.99	30.121433	-91.611481
22101	St. Mary	Louisiana	LA	4525.02	55.1	57	31	2	6	21313	457	0.75	0.375	23.61875	0.5625	283.75	14.21	44.715	29.629349	-91.463804
22103	St. Tammany	Louisiana	LA	4517.44	70.2	80	12	1	5	30363	833	0.674418605	0.11627907	11.03255814	0.511627907	200.5348837	9.87	35.73	30.410022	-89.951962
22105	Tangipahoa	Louisiana	LA	4516.45	61.6	64	30	1	4	21273	571	0.6	0.35	24.215	0.55	464.95	13.67	43.53	30.62158	-90.406633
22107	Tensas	Louisiana	LA	4571.59	43	42	57	0	1	17175	291	0	0	36.66666667	0	88	15.65	46.77	32.001489	-91.342576
22109	Terrebonne	Louisiana	LA	4533.35	61.1	69	18	1	4	24114	649	0.619047619	0.19047619	19.11428571	0.476190476	288.8095238	12.71	45.1	29.33413	-90.843674
22111	Union	Louisiana	LA	4583.14	51.3	68	26	0	4	19412	330	0.166666667	0.166666667	29.26666667	0.166666667	247.1666667	12.34	44.24	32.829349	-92.37565
22113	Vermilion	Louisiana	LA	4552.1	58.9	79	14	2	3	22589	417	0.333333333	0.083333333	18.63333333	0.166666667	304.75	11.71	40.56	29.789722	-92.291568
22115	Vernon	Louisiana	LA	4596.04	56.3	71	14	2	8	21396	794	0.5	0.166666667	11.75	0.583333333	191.25	11.77	41.965	31.110563	-93.18152
22117	Washington	Louisiana	LA	4513.21	61.5	66	30	0	2	17735	373	0.272727273	0.090909091	27.96363636	0.090909091	464.7272727	13.95	45.075	30.852144	-90.046253
22119	Webster	Louisiana	LA	4599.55	55.5	63	34	0	2	19871	381	0.545454545	0.454545455	22.46363636	0.454545455	276	12.19	43.005	32.732152	-93.339825
22121	West Baton Rouge	Louisiana	LA	4506.31	68.9	58	36	0	3	24838	599	0.6	0.4	20	0.4	244.4	13.62	40.99	30.464052	-91.309808
22123	West Carroll	Louisiana	LA	4585.13	63.4	80	16	0	3	17980	321	0	0	26.36666667	0	209.3333333	11.56	45.23	32.79248	-91.451998
22125	West Feliciana	Louisiana	LA	4516.71	61.7	51	46	0	2	21720	572	0	0	17.56666667	0	217.6666667	13.73	43	30.872701	-91.421008
22127	Winn	Louisiana	LA	4586.43	56.7	66	31	0	2	16789	318	0.25	0	26.85	0	299	12.33	42.68	31.941187	-92.641269
23001	Androscoggin	Maine	ME	3849.99	69.3	92	2	1	2	24442	623	0.464285714	0.035714286	18.43928571	0.142857143	362	9.37	37.54	44.167681	-70.207435
23003	Aroostook	Maine	ME	3582.51	68.4	95	1	0	1	21566	460	0.041666667	0	17.1375	0.041666667	295.9583333	10.48	39.725	46.727082	-68.649426
23005	Cumberland	Maine	ME	3874.23	76.5	92	3	2	2	32880	847	0.597014925	0.059701493	12.89104478	0.328358209	220.7910448	7.33	28	43.808348	-70.330375
23007	Franklin	Maine	ME	3747.4	70.7	96	0	1	1	22083	537	0.111111111	0.111111111	14.47777778	0.111111111	249.3333333	8.36	36.01	44.973012	-70.444727
23009	Hancock	Maine	ME	3762.06	70.3	96	0	1	1	27797	642	0	0	14.23529412	0	204.8823529	7.54	31.875	44.564906	-68.370703
23011	Kennebec	Maine	ME	3825.9	75.5	95	1	1	1	25770	595	0.258064516	0	13.94193548	0.096774194	329	8.75	34.7	44.417012	-69.765764
23013	Knox	Maine	ME	3832.34	72.6	96	1	1	1	27865	630	0.272727273	0	9.881818182	0.090909091	213.2727273	7.11	30.5	44.042045	-69.038514
23015	Lincoln	Maine	ME	3848.63	72.4	97	0	1	1	28070	673	0	0	11.17777778	0	182.6666667	7.32	29.495	43.994263	-69.514038
23017	Oxford	Maine	ME	3797.77	65.6	96	0	1	1	21441	511	0.117647059	0.117647059	15.98823529	0.117647059	279.7647059	8.91	36.06	44.4945	-70.734421
23019	Penobscot	Maine	ME	3706.85	71.6	95	1	1	1	23895	656	0.326086957	0.086956522	17.66304348	0.173913043	270.6521739	9.37	37.915	45.409279	-68.666598
23021	Piscataquis	Maine	ME	3665.3	69.4	96	0	0	1	21818	451	0	0	18.025	0	216.125	10.17	38.505	45.917685	-69.104536
23023	Sagadahoc	Maine	ME	3863.22	79.6	95	1	1	1	28829	688	0.375	0.25	11.65	0.375	265.25	7.91	32.205	43.916645	-69.844326
23025	Somerset	Maine	ME	3705.47	67.6	96	0	0	1	21513	514	0.117647059	0.058823529	17.2	0.117647059	288.1176471	9.8	40.575	45.507482	-69.97604
23027	Waldo	Maine	ME	3800.73	65.6	96	0	0	1	22853	598	0.125	0.125	15.475	0.125	389.75	8.37	34.955	44.505834	-69.138952
23029	Washington	Maine	ME	3714.76	69.4	91	0	0	1	20807	423	0	0.071428571	17.25714286	0.071428571	251.3571429	9.64	38.695	44.967009	-67.609354
23031	York	Maine	ME	3892.59	72.5	95	1	1	1	29125	798	0.414634146	0.12195122	10.34878049	0.341463415	264.9512195	8.87	32.49	43.426019	-70.668425
24001	Allegany	Maryland	MD	3893.59	62.5	88	8	1	2	21211	465	0.608695652	0.347826087	17.43913043	0.391304348	226	10.35	38.52	39.612313	-78.703104
24003	Anne Arundel	Maryland	MD	4083.18	74.6	72	15	4	6	40415	1265	0.932692308	0.067307692	5.988461538	0.663461538	124.0576923	9.57	34.85	38.993579	-76.560484
24005	Baltimore	Maryland	MD	4025.21	72.5	62	26	5	4	34374	962	0.91588785	0.070093458	9.318691589	0.322429907	140.771028	9.38	34.875	39.443167	-76.616569
24009	Calvert	Maryland	MD	4121.21	73.1	80	13	1	3	38260	1196	0.5	0.055555556	5.761111111	0.5	150.8888889	9.85	37.24	38.52261	-76.529494
24011	Caroline	Maryland	MD	4095.4	62.8	78	14	0	6	25211	624	0.222222222	0.222222222	15.35555556	0.222222222	224.5555556	10.94	42.215	38.871531	-75.831662
24013	Carroll	Maryland	MD	4007.43	71.3	91	3	2	3	36153	867	0.526315789	0	5.489473684	0.5	97.26315789	8.45	36.455	39.563318	-77.015353
24015	Cecil	Maryland	MD	4032.27	61.3	87	6	1	4	29518	784	0.368421053	0.210526316	10.63684211	0.368421053	192.3684211	9.97	38.79	39.562354	-75.941585
24017	Charles	Maryland	MD	4134.64	63.7	47	41	3	5	37277	1243	0.633333333	0.1	7.41	0.5	161.6666667	11.7	40.085	38.472853	-77.015427
24019	Dorchester	Maryland	MD	4118.75	63.5	66	28	1	4	26388	600	0.3	0.3	14.26	0.3	302.5	12.35	43.785	38.429196	-76.047433
24021	Frederick	Maryland	MD	4017.77	74.6	77	8	4	8	36917	1068	0.639344262	0.06557377	6.21147541	0.344262295	90.27868852	9.06	33.79	39.470429	-77.397624
24023	Garrett	Maryland	MD	3807.25	64.8	97	1	0	1	24932	483	0.142857143	0.142857143	12.84285714	0.142857143	276.7142857	9.8	38.7	39.547299	-79.274619
24025	Harford	Maryland	MD	4021.49	74.1	79	13	2	4	35425	910	0.771929825	0.052631579	7.742105263	0.456140351	121.3684211	9.23	36.48	39.537429	-76.299789
24027	Howard	Maryland	MD	4050.7	77.1	58	18	15	6	48172	1324	0.909090909	0	4.872727273	0.454545455	92.81818182	7.77	29.585	39.252264	-76.924406
24029	Kent	Maryland	MD	4066.86	64.8	78	15	1	4	31502	668	0.2	0	11.1	0	190.8	9.31	36.89	39.241279	-76.125987
24031	Montgomery	Maryland	MD	4068.84	76.1	48	17	14	17	49038	1423	0.972093023	0.03255814	6.776744186	0.36744186	96.17209302	9.89	25.16	39.137381	-77.203063
24033	Prince George's	Maryland	MD	4102.33	64	15	63	4	15	32344	1138	0.958715596	0.091743119	9.894954128	0.371559633	142.3669725	9.89	40.735	38.82588	-76.847272
24035	Queen Anne's	Maryland	MD	4080.75	64.1	87	7	1	3	38108	1022	0.25	0	7.025	0.25	105.9166667	9.08	35.615	39.040693	-76.082405
24037	St. Mary's	Maryland	MD	4138.2	73.8	76	14	2	4	36017	1046	0.388888889	0.166666667	6.255555556	0.388888889	198.6111111	10.17	37.83	38.220289	-76.530384
24039	Somerset	Maryland	MD	4131.36	55.5	52	41	1	3	16748	532	0.25	0.125	23.2875	0.125	254.75	13.48	47.195	38.07445	-75.853323
24041	Talbot	Maryland	MD	4102.09	73.8	79	13	1	6	38022	786	0.3	0.1	10	0.2	172.1	8.67	34.98	38.748352	-76.17848
24043	Washington	Maryland	MD	3983.46	62.9	83	9	2	4	26532	712	0.78125	0.28125	14.215625	0.53125	239.71875	10.69	38.615	39.603621	-77.814671
24045	Wicomico	Maryland	MD	4119.28	66.6	66	24	3	5	25378	765	0.684210526	0.368421053	18.07368421	0.473684211	294.7894737	11.18	40.56	38.367116	-75.631964
24047	Worcester	Maryland	MD	4122.51	71.4	80	14	1	3	32887	715	0.470588235	0.235294118	9.688235294	0.470588235	136.4705882	10.49	39.38	38.222133	-75.309931
24510	Baltimore	Maryland	MD	4049.42	52.8	28	63	2	4	24750	751	1	0.02	25.147	0.04	298.16	14.46	40.755	39.300032	-76.610476
25001	Barnstable	Massachusetts	MA	3922.96	74.7	92	2	1	2	36142	975	0.842105263	0.157894737	9.6	0.719298246	136.4210526	7.36	25.925	41.798819	-70.211083
25003	Berkshire	Massachusetts	MA	3770.95	59.5	90	3	1	4	29294	652	0.564102564	0.205128205	11.8	0.358974359	208.1538462	7.67	29.775	42.375314	-73.213948
25005	Bristol	Massachusetts	MA	3898.46	60	85	3	2	6	28837	683	0.857142857	0.079365079	15.10555556	0.396825397	271.515873	9.59	36.195	41.746863	-71.090509
25007	Dukes	Massachusetts	MA	3917.36	66.5	92	3	1	0	33363	1052	0.75	0	11.3	0.5	29.5	6.89	27.22	41.380969	-70.701504
25009	Essex	Massachusetts	MA	3913.07	74.2	75	3	3	17	35167	910	0.926380368	0.079754601	12.10552147	0.509202454	239.4846626	9.28	31.88	42.642711	-70.865107
25011	Franklin	Massachusetts	MA	3808.47	67.6	92	1	1	3	29259	729	0.444444444	0.111111111	11.87777778	0.277777778	244.8888889	8.29	29.48	42.584504	-72.591792
25013	Hampden	Massachusetts	MA	3811.95	70.8	67	8	2	22	25817	678	0.912621359	0.097087379	20.01067961	0.417475728	389.1456311	10.56	36.635	42.136198	-72.635648
25015	Hampshire	Massachusetts	MA	3806.77	67.7	86	3	5	5	29460	821	0.722222222	0.277777778	14.13611111	0.555555556	152.1111111	7.5	28.525	42.339459	-72.663694
25017	Middlesex	Massachusetts	MA	3894.28	75.4	76	4	10	7	42861	1162	0.943396226	0.018867925	9.034591195	0.402515723	136.4622642	8.47	30.17	42.481711	-71.394917
25019	Nantucket	Massachusetts	MA	3934.55	61.1	80	6	1	10	47331	1443	0.5	0	6	0.166666667	23.66666667	7.47	28.59	41.305878	-70.14191
25021	Norfolk	Massachusetts	MA	3896.66	73.5	80	6	9	3	44692	1163	0.984615385	0.053846154	6.637692308	0.607692308	136.6846154	7.54	26.575	42.17175	-71.181115
25023	Plymouth	Massachusetts	MA	3910.54	71.8	84	8	1	3	35220	985	0.85	0.05	8.291	0.62	187.81	8.82	32.17	41.987196	-70.741942
25025	Suffolk	Massachusetts	MA	3907.68	68.3	48	20	8	20	32835	1135	0.975490196	0.009803922	21.47107843	0.024509804	275.6078431	10.44	29.55	42.33196	-71.020173
25027	Worcester	Massachusetts	MA	3853.49	72.5	80	4	4	10	31537	784	0.819767442	0.087209302	12.48139535	0.459302326	223.5639535	8.65	32.55	42.311693	-71.940282
26001	Alcona	Michigan	MI	3703.78	62.3	97	0	0	1	22719	413	0	0	15.02	0	157.2	9.7	38.685	44.682535	-82.83408
26003	Alger	Michigan	MI	3608.34	61.6	86	7	0	1	19717	447	0	0.333333333	13.96666667	0.333333333	166.3333333	9.8	38.095	47.080077	-86.564108
26005	Allegan	Michigan	MI	3808.06	63.5	89	1	1	7	24140	592	0.36	0.04	14.02	0.28	221.12	9.49	37.73	42.595787	-86.634745
26007	Alpena	Michigan	MI	3705.93	70	96	1	0	1	21948	428	0.5	0	16.48	0.1	277.1	9.22	36.92	44.894954	-83.426574
26009	Antrim	Michigan	MI	3652.05	69.7	95	0	0	2	24370	520	0	0	13.38571429	0	175.7142857	8.84	35.52	45.005455	-85.175639
26011	Arenac	Michigan	MI	3705.95	65.8	95	1	0	2	20039	424	0	0	18.58	0	266.6	10.05	42.105	44.036833	-83.740675
26013	Baraga	Michigan	MI	3591.08	66.2	74	15	1	1	17701	373	0	0	15.5	0	176.5	10.51	39.21	46.695859	-88.36181
26015	Barry	Michigan	MI	3788.98	60.8	95	0	0	2	25059	547	0	0	10.91818182	0	279.5454545	9.07	40.61	42.582811	-85.31455
26017	Bay	Michigan	MI	3713.53	64	91	1	1	5	23799	507	0.615384615	0.230769231	17.82692308	0.384615385	287.1923077	9.91	41.22	43.699711	-83.978701
26019	Benzie	Michigan	MI	3684.36	64.6	95	0	0	2	24831	545	0	0	12.84	0	186.2	8.94	34.29	44.648621	-86.494317
26021	Berrien	Michigan	MI	3819.38	61.8	76	15	2	5	24013	518	0.604166667	0.1875	18.79791667	0.395833333	208.75	10.72	39.725	41.792639	-86.741822
26023	Branch	Michigan	MI	3812.38	63.4	91	3	1	4	19947	510	0.333333333	0.083333333	17.45833333	0.166666667	212.3333333	10.12	40.74	41.918455	-85.066885
26025	Calhoun	Michigan	MI	3797.25	66.1	80	11	2	5	22978	540	0.692307692	0.256410256	19.93076923	0.41025641	262.3076923	11.05	42.2	42.24299	-85.012385
26027	Cass	Michigan	MI	3808.64	63.2	87	5	1	3	22743	514	0.181818182	0	14.46363636	0.181818182	245.0909091	10.11	38.185	41.916966	-86.000257
26029	Charlevoix	Michigan	MI	3653.48	68	95	0	0	1	26947	551	0.153846154	0	13.06923077	0	97.84615385	8.48	33.84	45.513164	-85.450392
26031	Cheboygan	Michigan	MI	3672.23	64.8	93	0	0	1	23412	483	0.125	0.125	17.475	0.125	249.125	9.65	39.325	45.47612	-84.495271
26033	Chippewa	Michigan	MI	3653.54	64.4	71	5	1	1	20589	448	0.285714286	0.142857143	14.33571429	0.142857143	193.2142857	10.71	39.745	46.321819	-84.52063
26035	Clare	Michigan	MI	3694.97	59.1	95	0	0	2	18148	422	0.090909091	0	27.2	0	308.4545455	10.38	39.79	43.991137	-84.838325
26037	Clinton	Michigan	MI	3754.36	65.7	91	2	1	4	28449	650	0.454545455	0.136363636	13.00454545	0.409090909	117.6818182	9.35	38.945	42.950455	-84.591695
26039	Crawford	Michigan	MI	3665.16	61.4	96	1	1	1	21492	492	0	0	14.28	0	234.6	9.66	38.44	44.680208	-84.611132
26041	Delta	Michigan	MI	3642.26	68.8	94	0	0	1	22471	442	0.454545455	0	18.02727273	0.181818182	249.4545455	9.62	37.985	45.805229	-86.901938
26043	Dickinson	Michigan	MI	3642.95	70.3	96	0	1	1	24611	446	0.428571429	0.142857143	13.98571429	0.285714286	234.5714286	9.04	34.34	46.012823	-87.866119
26045	Eaton	Michigan	MI	3777.99	67.9	85	6	2	5	26582	653	0.642857143	0.071428571	10.68928571	0.464285714	201.6428571	10.05	40.32	42.589614	-84.846524
26047	Emmet	Michigan	MI	3654.44	72.8	92	1	1	1	29718	628	0.375	0	11.275	0.125	202.625	7.35	34.21	45.590094	-84.986822
26049	Genesee	Michigan	MI	3732.3	66.9	73	20	1	3	22380	531	0.801526718	0.244274809	23.73969466	0.519083969	298.389313	11.8	43.665	43.021077	-83.706372
26051	Gladwin	Michigan	MI	3701.27	58.9	97	0	0	1	20368	428	0.111111111	0.111111111	18.75555556	0.111111111	236.3333333	10.02	40.95	43.98975	-84.389816
26053	Gogebic	Michigan	MI	3640.46	64.3	91	4	0	1	20330	406	0.285714286	0	18.55714286	0	180.2857143	9.21	34.925	46.488054	-89.788314
26055	Grand Traverse	Michigan	MI	3663.19	72.7	93	1	1	2	27660	720	0.5	0.125	11.44375	0.3125	283.0625	7.88	33.145	44.718688	-85.553848
26057	Gratiot	Michigan	MI	3735.85	65.1	87	5	0	5	18836	433	0.4	0.3	16.86	0.4	281.2	9.8	43.17	43.292326	-84.60469
26059	Hillsdale	Michigan	MI	3819.72	59.6	96	0	0	2	20379	497	0.166666667	0	20.45	0	234	10.17	40.14	41.864475	-84.642409
26061	Houghton	Michigan	MI	3587.48	68.5	93	1	3	1	19783	506	0.363636364	0.090909091	18.97272727	0.090909091	188.9090909	9.55	33.57	46.998431	-88.651908
26063	Huron	Michigan	MI	3715.84	64.5	96	0	1	2	22120	425	0.083333333	0.083333333	15.28333333	0.083333333	174.0833333	9.36	38.055	43.907616	-82.857045
26065	Ingham	Michigan	MI	3769.71	70.7	72	11	5	7	24754	664	0.87654321	0.222222222	22.64074074	0.456790123	238.2716049	9.92	37.18	42.603534	-84.373811
26067	Ionia	Michigan	MI	3769.42	63.7	89	4	0	5	20206	525	0.461538462	0.076923077	15.71538462	0.230769231	300.5384615	10.2	42.45	42.94465	-85.073766
26069	Iosco	Michigan	MI	3705.43	65.4	95	0	0	2	22047	442	0.222222222	0.111111111	18.42222222	0.222222222	259.3333333	9.93	40.36	44.329482	-82.849447
26071	Iron	Michigan	MI	3627.56	66.9	96	1	0	2	21499	403	0.2	0.2	14.08	0.2	145	9.25	35.775	46.170254	-88.540526
26073	Isabella	Michigan	MI	3720.27	61.6	87	2	2	3	19061	602	0.533333333	0.266666667	32.79333333	0.266666667	345.0666667	10.67	39.925	43.645233	-84.839424
26075	Jackson	Michigan	MI	3796.73	68.4	86	8	1	3	22613	591	0.605263158	0.236842105	20.79736842	0.447368421	293.5263158	10.69	41.105	42.248474	-84.420868
26077	Kalamazoo	Michigan	MI	3800.67	72.1	79	11	2	4	25757	614	0.807017544	0.157894737	21.41754386	0.473684211	306.7368421	9.25	36.275	42.246266	-85.532854
26079	Kalkaska	Michigan	MI	3656.79	59.1	96	1	0	1	20258	501	0	0	15.82	0	263.8	9.73	37.22	44.678881	-85.088992
26081	Kent	Michigan	MI	3784.28	71.3	76	9	2	10	25889	639	0.859375	0.0859375	17.39609375	0.4375	286.1171875	9.85	36.855	43.032497	-85.547446
26083	Keweenaw	Michigan	MI	3536.97	70.1	97	2	0	0	24802	422	0	0	9.05	0	66	9.06	32.695	47.681974	-88.148797
26085	Lake	Michigan	MI	3723.75	55.8	85	8	0	2	16202	394	0	0	30.225	0	302.25	11.66	43.265	43.995187	-85.8114
26087	Lapeer	Michigan	MI	3728.26	63.6	93	1	0	4	23907	607	0.25	0.083333333	11.06666667	0.208333333	181.7916667	8.89	39.715	43.088633	-83.224325
26089	Leelanau	Michigan	MI	3660.96	71.1	91	0	0	4	31462	666	0	0	10.68333333	0	120.8333333	7.91	32.63	45.146182	-86.051574
26091	Lenawee	Michigan	MI	3835.31	63.2	87	2	0	8	22395	570	0.434782609	0.130434783	15.20434783	0.391304348	252.2608696	10.7	39.045	41.896109	-84.07435
26093	Livingston	Michigan	MI	3763.03	66.5	95	0	1	2	32129	761	0.491803279	0.016393443	6.026229508	0.409836066	83.63934426	8.64	34.15	42.602532	-83.911718
26095	Luce	Michigan	MI	3617.92	65.1	80	10	0	3	18768	476	0.333333333	0.333333333	12.9	0.333333333	156.6666667	10.5	38.64	46.940602	-85.582368
26097	Mackinac	Michigan	MI	3642.18	66	75	1	0	1	22622	461	0	0	12.88333333	0	113.3333333	10.32	37.895	46.167868	-85.303762
26099	Macomb	Michigan	MI	3754.96	67.3	83	9	3	2	26748	688	0.953703704	0.069444444	14.3	0.347222222	219.3564815	9.86	37.115	42.671467	-82.910869
26101	Manistee	Michigan	MI	3710.74	64.1	90	3	0	3	22702	493	0.333333333	0	17.77777778	0.111111111	206.8888889	9.44	35.575	44.350385	-86.602967
26103	Marquette	Michigan	MI	3602.1	69.6	93	2	1	1	23789	503	0.541666667	0	19.87083333	0.166666667	153.25	8.68	36.065	46.656629	-87.583982
26105	Mason	Michigan	MI	3754.36	65	92	1	1	4	23183	525	0.375	0.125	15.6	0.25	272.125	9.25	37.705	43.996636	-86.750814
26107	Mecosta	Michigan	MI	3731.01	63.6	92	3	1	2	19336	520	0.272727273	0.181818182	29.99090909	0.181818182	270.4545455	9.52	38.505	43.635295	-85.332751
26109	Menominee	Michigan	MI	3683.38	70.1	94	0	0	1	22331	417	0.285714286	0.285714286	14.9	0.285714286	234.5714286	9.77	38.5	45.538237	-87.492949
26111	Midland	Michigan	MI	3717.12	68.8	92	1	2	2	29536	590	0.473684211	0.105263158	14.03684211	0.263157895	242.5263158	8.68	37.62	43.648203	-84.379414
26113	Missaukee	Michigan	MI	3671.38	64.8	95	0	0	2	20305	507	0	0	16.3	0	268.25	9.49	39.14	44.325424	-85.085471
26115	Monroe	Michigan	MI	3831.75	66.4	92	2	1	3	25939	617	0.435897436	0.051282051	12.18461538	0.230769231	188.3333333	10.09	41.64	41.916097	-83.487106
26117	Montcalm	Michigan	MI	3749.49	63	92	2	0	3	18969	503	0.076923077	0.076923077	18.9	0.076923077	332	9.76	40.22	43.312782	-85.149468
26119	Montmorency	Michigan	MI	3684.44	65.4	97	0	0	1	19661	457	0	0	15.94	0	161	9.88	39.14	45.024134	-84.130107
26121	Muskegon	Michigan	MI	3804.2	67.5	77	14	1	5	20621	520	0.738095238	0.380952381	22.3952381	0.642857143	369.7142857	11.57	40.455	43.289258	-86.751892
26123	Newaygo	Michigan	MI	3762.44	62	91	1	0	6	20623	502	0.090909091	0.090909091	19.63636364	0.090909091	372.2727273	9.95	40.555	43.562709	-85.791423
26125	Oakland	Michigan	MI	3753.45	70.8	74	14	6	4	36458	777	0.937869822	0.038461538	10.64289941	0.49408284	149.9733728	8.47	32.29	42.660452	-83.38421
26127	Oceana	Michigan	MI	3783.09	57.8	83	0	0	14	18986	457	0.142857143	0.142857143	19.6	0.142857143	272.2857143	10.25	41.395	43.647255	-86.807575
26129	Ogemaw	Michigan	MI	3688.65	67.2	96	0	0	2	19634	471	0	0	20.67142857	0	341.2857143	9.99	39.74	44.33328	-84.128073
26131	Ontonagon	Michigan	MI	3619.46	57.5	96	1	0	1	21585	343	0	0	12.25	0	120	9.23	33.685	47.216604	-89.500461
26133	Osceola	Michigan	MI	3698.96	62	95	1	0	2	18099	417	0	0	22.38333333	0	297	10.08	39.73	43.997552	-85.322283
26135	Oscoda	Michigan	MI	3681.64	65.7	97	0	0	1	18057	444	0	0	18.94	0	149.6	10.35	40.725	44.687257	-84.126905
26137	Otsego	Michigan	MI	3658.95	72.7	96	0	1	1	24312	531	0.5	0	12.68333333	0.333333333	298.8333333	8.8	35.04	45.021787	-84.576603
26139	Ottawa	Michigan	MI	3809.26	68.2	85	1	3	9	25371	657	0.698113208	0.113207547	10.45471698	0.58490566	174.1886792	9.03	33.79	42.942346	-86.655342
26141	Presque Isle	Michigan	MI	3694.33	67.3	97	0	0	1	22788	402	0.166666667	0	12.93333333	0	140.5	9.68	39.435	45.489515	-83.384019
26143	Roscommon	Michigan	MI	3676.51	67.7	96	0	1	1	23023	471	0.1	0.1	22.19	0.1	271.1	10.1	39.49	44.339517	-84.611271
26145	Saginaw	Michigan	MI	3725.91	62.3	70	18	1	8	22349	535	0.642857143	0.25	20.86071429	0.410714286	281.9107143	10.91	44.85	43.328267	-84.05541
26147	St. Clair	Michigan	MI	3738.74	60	92	2	1	3	24357	566	0.551020408	0.204081633	15.35714286	0.469387755	231.3673469	9.43	38.275	42.928803	-82.668913
26149	St. Joseph	Michigan	MI	3810.12	61.1	88	3	1	7	20570	517	0.529411765	0.235294118	19.54705882	0.294117647	208.0588235	10.34	39.455	41.911488	-85.52287
26151	Sanilac	Michigan	MI	3721.5	62.1	95	0	0	3	20713	465	0.166666667	0.083333333	15.475	0.166666667	216.5	9.44	39.725	43.449155	-82.642815
26153	Schoolcraft	Michigan	MI	3619.56	66.4	87	0	1	1	20892	428	0.333333333	0.333333333	19.63333333	0.333333333	190	9.94	37.78	46.021122	-86.197029
26155	Shiawassee	Michigan	MI	3742.51	63.3	95	1	0	3	22713	533	0.588235294	0.235294118	17.12941176	0.470588235	255.5294118	9.84	41.085	42.951545	-84.146352
26157	Tuscola	Michigan	MI	3717.9	61.6	94	1	0	3	20767	457	0.153846154	0.076923077	15.52307692	0.153846154	298.4615385	9.59	40.86	43.487902	-83.436618
26159	Van Buren	Michigan	MI	3809.37	60.2	82	4	1	10	21732	501	0.2	0.066666667	19.70666667	0.066666667	342.9333333	10.37	38.24	42.28215	-86.306076
26161	Washtenaw	Michigan	MI	3798.1	72	72	12	8	4	33231	800	0.82	0.2	17.239	0.41	150.15	8.4	28.295	42.252327	-83.844634
26163	Wayne	Michigan	MI	3791.71	60.4	50	40	3	5	22308	618	0.986885246	0.08852459	27.61672131	0.209836066	281.404918	12.27	41.29	42.284664	-83.261953
26165	Wexford	Michigan	MI	3678.48	67.5	95	0	0	2	20573	525	0.5	0	19.275	0.25	310.625	9.26	37.33	44.331375	-85.570046
27001	Aitkin	Minnesota	MN	3748.02	62.7	95	0	0	1	24939	496	0	0	11.63333333	0	130.1666667	8.33	36.035	46.602446	-93.41976
27003	Anoka	Minnesota	MN	3853.81	66.4	85	4	4	4	30647	862	0.831325301	0.120481928	8.193975904	0.590361446	111.6144578	8.21	36.65	45.27411	-93.242723
27005	Becker	Minnesota	MN	3770.05	64.2	87	0	0	1	25455	517	0.2	0.2	12.92	0.2	153.8	7.79	35.53	46.937629	-95.741757
27007	Beltrami	Minnesota	MN	3657.74	65.8	74	1	1	2	21622	563	0.3	0.2	19.64	0.2	250.8	9.03	36.205	47.879508	-95.00505
27009	Benton	Minnesota	MN	3835.33	65.1	93	2	1	2	24453	605	0.555555556	0.111111111	11.42222222	0.555555556	199.2222222	8.65	35.975	45.701225	-94.001439
27011	Big Stone	Minnesota	MN	3920.69	59.4	98	0	0	1	26019	388	0	0	12.96666667	0	74.66666667	7.83	35.545	45.419925	-96.402226
27013	Blue Earth	Minnesota	MN	3945.96	72.7	91	3	2	3	25380	616	0.625	0.25	18.23125	0.375	131.1875	7.5	33.965	44.03371	-94.064012
27015	Brown	Minnesota	MN	3952.72	57.1	95	0	0	3	26576	473	0.625	0.25	8.375	0.375	92.75	7.65	36.33	44.246541	-94.733647
27017	Carlton	Minnesota	MN	3737.43	66	89	1	1	1	24434	582	0.285714286	0.142857143	14.07142857	0.285714286	128.4285714	8.32	35.915	46.603818	-92.671044
27019	Carver	Minnesota	MN	3895.93	68	90	1	3	4	37457	859	0.736842105	0	4.042105263	0.631578947	54.57894737	6.84	33.59	44.82132	-93.800091
27021	Cass	Minnesota	MN	3732.38	56.7	85	0	0	1	25287	503	0	0	16.03	0	160.2	9.01	36.26	46.951745	-94.333705
27023	Chippewa	Minnesota	MN	3924.21	61.1	91	1	1	5	25993	502	0.25	0	10.325	0.25	86	7.82	37.08	45.028625	-95.564108
27025	Chisago	Minnesota	MN	3824.67	60.4	94	1	1	2	27914	703	0.5	0.1	6.63	0.5	134	8.04	34.79	45.505444	-92.903849
27027	Clay	Minnesota	MN	3816.83	70.6	90	1	1	4	24550	582	0.692307692	0.076923077	14.01538462	0.230769231	150.1538462	8.54	37.855	46.898377	-96.494901
27029	Clearwater	Minnesota	MN	3703.91	64.6	86	0	0	1	22157	418	0	0	17	0	143.3333333	8.84	37.85	47.575873	-95.371117
27031	Cook	Minnesota	MN	3543.9	59.3	87	1	1	1	32868	501	0	0.333333333	5.466666667	0.333333333	46	7.88	34.085	47.538571	-90.29019
27033	Cottonwood	Minnesota	MN	3969.02	59.5	89	1	3	5	23456	375	0	0	16.125	0	161	8.19	35.69	44.010711	-95.18313
27035	Crow Wing	Minnesota	MN	3770.71	69.1	96	1	0	1	26527	617	0.3125	0.125	10.925	0.25	152.1875	7.83	33.845	46.491653	-94.070718
27037	Dakota	Minnesota	MN	3874.39	74.4	82	5	4	6	34828	867	0.947368421	0.042105263	7.952631579	0.6	95.62105263	7.12	33.09	44.670893	-93.062481
27039	Dodge	Minnesota	MN	3873.43	65.6	93	1	0	5	29107	557	0.4	0	7.7	0.2	79.4	7.36	39.87	44.020706	-92.869353
27041	Douglas	Minnesota	MN	3845.17	69	97	0	0	1	27716	558	0.222222222	0.111111111	9.555555556	0.222222222	147.5555556	7.26	33.3	45.936829	-95.462156
27043	Faribault	Minnesota	MN	3959.11	61.4	93	0	1	6	25065	359	0.166666667	0	12.6	0	93.83333333	8.18	36.465	43.676522	-93.947234
27045	Fillmore	Minnesota	MN	3861.28	71.2	98	0	0	1	25249	444	0	0	11.6	0	112.6666667	7.98	36.84	43.679188	-92.093945
27047	Freeborn	Minnesota	MN	3924.89	56.3	88	1	1	9	25668	442	0.4	0.2	10.97	0.3	143.6	8.47	37.675	43.674202	-93.350289
27049	Goodhue	Minnesota	MN	3856.53	70.4	93	1	0	3	29932	581	0.3	0.1	9.98	0.3	114.1	7.51	36.92	44.406178	-92.716
27051	Grant	Minnesota	MN	3869.63	63.6	97	0	0	2	26665	390	0	0	10.1	0	105.5	7.92	35.75	45.930743	-96.010699
27053	Hennepin	Minnesota	MN	3877.42	70.6	71	12	6	7	37485	846	0.97993311	0.066889632	14.1993311	0.391304348	155.1471572	7.06	29.415	45.006121	-93.475228
27055	Houston	Minnesota	MN	3863.96	71.2	97	0	0	1	26450	463	0.4	0.2	11.54	0.4	126.8	7.48	34.16	43.66699	-91.501556
27057	Hubbard	Minnesota	MN	3729.88	63.4	94	0	0	2	24880	493	0.142857143	0	12.24285714	0	124.4285714	7.65	35.615	47.095551	-94.91329
27059	Isanti	Minnesota	MN	3833.85	62	95	1	1	2	25482	746	0.375	0.125	7.275	0.375	135.75	7.92	35.445	45.562431	-93.296339
27061	Itasca	Minnesota	MN	3665.03	68.5	93	0	0	1	24079	529	0.181818182	0.181818182	13.06363636	0.181818182	220.6363636	8.16	34.17	47.490817	-93.611102
27063	Jackson	Minnesota	MN	3986.22	58.8	94	0	2	3	27361	428	0.25	0	10.275	0	88.25	8.13	35.415	43.671111	-95.149731
27065	Kanabec	Minnesota	MN	3802.7	57.8	96	0	0	1	22291	625	0.25	0.25	15	0.25	224	8.47	36.835	45.94776	-93.297788
27067	Kandiyohi	Minnesota	MN	3896.31	65.9	85	2	0	11	26880	540	0.5	0.166666667	13.475	0.333333333	154	7.79	35.69	45.152714	-95.004981
27069	Kittson	Minnesota	MN	3666.32	65.9	97	0	1	1	26927	351	0	0.5	9.95	1	54	8.41	35.37	48.77604	-96.780349
27071	Koochiching	Minnesota	MN	3598.23	55.6	94	1	0	1	26045	426	0.5	0.75	16.5	0.75	187	8.75	35.995	48.245489	-93.782842
27073	Lac qui Parle	Minnesota	MN	3944.03	66.2	97	0	0	2	28014	373	0	0	8.166666667	0	70	7.61	33.925	44.999855	-96.176836
27075	Lake	Minnesota	MN	3598.69	65.8	96	0	0	1	27883	570	0.333333333	0	14.1	0	124	7.91	34.74	47.517111	-91.411704
27077	Lake of the Woods	Minnesota	MN	3586.6	43.1	95	1	1	0	21903	388	0	0	7.25	0	69.5	8.52	36.435	48.7681	-94.904633
27079	Le Sueur	Minnesota	MN	3915.73	62.1	92	0	0	5	27793	546	0.166666667	0.166666667	9.616666667	0.166666667	120.8333333	7.6	37.28	44.373397	-93.73018
27081	Lincoln	Minnesota	MN	3967.75	58.4	97	0	0	2	26767	352	0	0	9.7	0	55.5	7.68	34.895	44.408238	-96.272032
27083	Lyon	Minnesota	MN	3965.07	66.1	87	2	3	6	26028	513	0.428571429	0.142857143	13.87142857	0.285714286	140.5714286	7.88	34.975	44.409195	-95.847268
27085	McLeod	Minnesota	MN	3904.74	62.5	93	0	1	5	26824	579	0.571428571	0	7.671428571	0.428571429	137.8571429	7.69	37.395	44.821644	-94.27232
27087	Mahnomen	Minnesota	MN	3744.56	54.9	49	1	0	2	19517	337	0	0	26.8	0	208.5	10.88	41.61	47.328387	-95.811089
27089	Marshall	Minnesota	MN	3683.81	50.3	94	0	0	4	26834	405	0	0	7.675	0.25	66.5	8.31	37.965	48.362728	-96.357761
27091	Martin	Minnesota	MN	3976.11	61	95	0	1	4	26472	444	0.333333333	0.166666667	10.5	0.333333333	136.8333333	7.75	35.295	43.677118	-94.537252
27093	Meeker	Minnesota	MN	3888.04	62.3	95	0	0	3	25665	534	0.333333333	0	10.66666667	0.166666667	110.5	7.91	37.875	45.123155	-94.527346
27095	Mille Lacs	Minnesota	MN	3808.19	61.1	90	1	0	2	22891	589	0.142857143	0.142857143	13.18571429	0.142857143	143.2857143	8.48	36.21	45.929043	-93.632996
27097	Morrison	Minnesota	MN	3814.04	63.3	97	0	0	1	23753	516	0.25	0.25	12.0625	0.25	153.75	8.24	36.47	46.020484	-94.266619
27099	Mower	Minnesota	MN	3884.72	60.7	83	2	2	11	24990	558	0.636363636	0.090909091	13.58181818	0.272727273	166.3636364	8.83	38.69	43.666249	-92.759514
27101	Murray	Minnesota	MN	3978.26	59.9	95	0	0	3	27450	399	0	0	9.6	0	72.66666667	8.02	34.62	44.015594	-95.761581
27103	Nicollet	Minnesota	MN	3934.39	65.5	91	2	1	4	26674	671	0.714285714	0.285714286	10.62857143	0.571428571	136.5714286	7.64	35.655	44.358819	-94.245685
27105	Nobles	Minnesota	MN	3999.65	60	65	4	5	24	22598	492	0.5	0.166666667	15.15	0.333333333	145	8.87	35.465	43.677686	-95.763132
27107	Norman	Minnesota	MN	3780.63	64.3	91	0	0	4	23707	360	0	0	13	0	71	8.5	36.415	47.32947	-96.463807
27109	Olmsted	Minnesota	MN	3850.78	78.5	83	5	5	4	34073	705	0.757575758	0.060606061	9.475757576	0.363636364	129	6.85	29.035	44.003429	-92.406722
27111	Otter Tail	Minnesota	MN	3817.11	65.4	94	1	1	3	26400	502	0.176470588	0	10.41764706	0.117647059	108.7058824	7.4	35.53	46.405725	-95.714578
27113	Pennington	Minnesota	MN	3694.68	64.5	92	2	0	3	24554	457	0.4	0.2	9.06	0.2	115	8.21	36.13	48.069247	-96.037725
27115	Pine	Minnesota	MN	3775.23	56.1	90	2	1	2	21413	544	0.125	0.125	14.9875	0.125	175.25	8.77	37.75	46.10094	-92.763094
27117	Pipestone	Minnesota	MN	3993.42	64.7	92	0	1	4	24137	413	0.4	0	11.28	0	83.4	8.14	36.975	44.015361	-96.257015
27119	Polk	Minnesota	MN	3738.8	63.8	90	1	1	6	25790	514	0.5	0.2	12.57	0.3	147.6	8.39	36.725	47.774254	-96.400027
27121	Pope	Minnesota	MN	3874.22	66	97	0	0	1	29128	497	0	0	9.325	0	71	7.43	34.665	45.589623	-95.446705
27123	Ramsey	Minnesota	MN	3862.06	70.2	66	11	12	7	29484	768	0.99270073	0.072992701	17.86861314	0.343065693	196.2627737	7.82	30.995	45.01525	-93.100141
27125	Red Lake	Minnesota	MN	3715.26	63.9	94	1	0	3	23257	441	0	0	11.95	0	92.5	8.38	36.31	47.865487	-96.08718
27127	Redwood	Minnesota	MN	3954.89	62.8	88	1	3	2	25649	418	0.333333333	0.166666667	10.7	0.166666667	85.33333333	8.23	36.57	44.403536	-95.254241
27129	Renville	Minnesota	MN	3926.56	59.2	91	1	0	7	26062	429	0	0	11.63333333	0	77	7.96	37.96	44.723697	-94.955617
27131	Rice	Minnesota	MN	3893.35	63.3	85	3	2	8	25370	672	0.615384615	0	11.41538462	0.384615385	131.3076923	7.76	35.765	44.350943	-93.298503
27133	Rock	Minnesota	MN	4021.75	60.1	95	1	1	2	24101	431	0.333333333	0.333333333	12.96666667	0.333333333	99	7.93	35.62	43.669587	-96.263238
27135	Roseau	Minnesota	MN	3621.83	69.1	94	0	3	1	25650	451	0.2	0	9.78	0.2	93.2	8.16	36.675	48.761068	-95.821504
27137	St. Louis	Minnesota	MN	3633.31	68.9	92	1	1	1	25946	582	0.651515152	0.227272727	19.35	0.378787879	149.1363636	8.12	34.165	47.578635	-92.51457
27139	Scott	Minnesota	MN	3898.52	67.1	84	3	6	5	35467	909	0.761904762	0	6.438095238	0.571428571	98.0952381	7.52	33.3	44.651805	-93.533731
27141	Sherburne	Minnesota	MN	3854.23	70.9	93	2	1	2	28071	809	0.272727273	0.090909091	8.127272727	0.272727273	151.4545455	7.8	36.24	45.453176	-93.76913
27143	Sibley	Minnesota	MN	3919.88	56	90	0	1	8	25789	474	0	0	10.85	0	114.75	8.04	38.66	44.575734	-94.230123
27145	Stearns	Minnesota	MN	3856.97	68.7	90	3	2	3	26065	655	0.586206897	0.137931034	14.60689655	0.344827586	158.6896552	7.74	34.375	45.555235	-94.610482
27147	Steele	Minnesota	MN	3899.17	65.6	89	2	1	7	27259	628	0.625	0	10.8125	0.375	180.5	7.79	35.8	44.015261	-93.220453
27149	Stevens	Minnesota	MN	3895.03	62.6	91	0	1	4	28746	492	0	0	15.56666667	0	83	7.61	34.565	45.593461	-95.992315
27151	Swift	Minnesota	MN	3908.78	62.9	94	1	0	4	25750	443	0.25	0	10.175	0	94.5	8.04	36.64	45.27581	-95.690124
27153	Todd	Minnesota	MN	3820.59	56.1	92	0	0	5	22383	434	0.125	0.125	15.775	0.125	124	8.34	37.46	46.066569	-94.900576
27155	Traverse	Minnesota	MN	3900.24	61.8	93	0	0	2	28030	403	0	0	9.4	0	74	8.2	37.245	45.769935	-96.474832
27157	Wabasha	Minnesota	MN	3837.07	65.6	95	0	0	3	28282	518	0.333333333	0.166666667	7.783333333	0.166666667	85.66666667	7.31	37.935	44.289693	-92.23334
27159	Wadena	Minnesota	MN	3780.2	65.7	95	0	0	1	20329	421	0	0	17.6	0	260.3333333	8.5	37.115	46.586986	-94.988608
27161	Waseca	Minnesota	MN	3922.96	66.3	90	2	1	5	25723	489	0.4	0.2	9.78	0.4	123.2	7.8	37.425	44.01846	-93.589844
27163	Washington	Minnesota	MN	3848.48	70.1	85	3	5	4	36706	988	0.82	0.06	5.756	0.72	85.08	7.16	31.355	45.037929	-92.890117
27165	Watonwan	Minnesota	MN	3963.22	57.9	76	0	1	21	25635	440	0.333333333	0	9.6	0	139.6666667	8.65	38.205	43.978366	-94.614128
27167	Wilkin	Minnesota	MN	3858.44	62.6	95	0	0	2	25148	384	0.5	0	9.1	0	140	7.97	37.62	46.362335	-96.476657
27169	Winona	Minnesota	MN	3841.41	65.4	93	1	2	3	23421	524	0.6	0	16.48	0.3	120	8.11	38.525	43.982268	-91.776708
27171	Wright	Minnesota	MN	3876.07	65.6	93	1	1	3	29623	771	0.470588235	0	7.229411765	0.470588235	161.0588235	7.63	35.36	45.175091	-93.966396
27173	Yellow Medicine	Minnesota	MN	3951.93	64.9	91	0	0	4	25303	435	0	0	12.975	0	64.75	7.72	34.91	44.715736	-95.862756
28001	Adams	Mississippi	MS	4544.26	59.5	38	57	0	4	17544	382	0.666666667	0.444444444	30.16666667	0.555555556	190.4444444	14.79	44.17	31.486218	-91.351781
28003	Alcorn	Mississippi	MS	4443.74	66.4	84	12	0	3	19145	391	0.285714286	0.285714286	22.75714286	0.285714286	360.8571429	11.98	37.355	34.886569	-88.581109
28005	Amite	Mississippi	MS	4519.54	46	57	42	0	0	16977	364	0	0	26.2	0	317.3333333	14.84	45.545	31.203933	-90.795542
28007	Attala	Mississippi	MS	4541.26	58.7	55	42	0	2	18422	390	0.333333333	0.333333333	26.7	0.333333333	277.3333333	13.99	45.38	33.09047	-89.588622
28009	Benton	Mississippi	MS	4479.34	36.9	60	35	0	2	18597	428	0	0	22.25	0	338	15.05	46.18	34.810518	-89.200285
28011	Bolivar	Mississippi	MS	4569.65	55.5	33	64	1	2	16462	406	0.5	0.25	36.2375	0.375	477.75	15.05	44.985	33.799139	-90.88412
28013	Calhoun	Mississippi	MS	4517.99	55.9	66	28	0	5	17034	313	0	0	26.18	0	235.2	13.56	43.245	33.936634	-89.337114
28015	Carroll	Mississippi	MS	4556.33	57.4	65	33	0	0	16897	400	0	0	22	0	243	13.03	40.51	33.440795	-89.918887
28017	Chickasaw	Mississippi	MS	4496.93	56.6	52	43	0	4	16677	308	0.25	0.25	25.275	0.25	368	14.47	42.955	33.921654	-88.945808
28019	Choctaw	Mississippi	MS	4516.93	64.1	67	32	0	0	17145	343	0	0	25.93333333	0	243.3333333	13.44	40.825	33.345964	-89.251332
28021	Claiborne	Mississippi	MS	4568.51	49.7	14	84	1	1	12177	320	0	0	37.13333333	0	241	18.14	46.525	31.97281	-90.915424
28023	Clarke	Mississippi	MS	4474.75	56.5	64	35	0	1	18066	362	0	0	24.35	0	370.75	13.77	42.185	32.045374	-88.687976
28025	Clay	Mississippi	MS	4494.81	56.4	39	58	1	1	18273	406	0.4	0.2	27.4	0.2	416.8	14.13	42.42	33.661733	-88.783326
28027	Coahoma	Mississippi	MS	4554.18	54.6	23	76	0	1	15742	409	0.428571429	0.142857143	36.42857143	0.142857143	505.7142857	16.23	48.665	34.22867	-90.603165
28029	Copiah	Mississippi	MS	4558.77	55	45	50	0	3	18318	399	0.333333333	0.333333333	26.53333333	0.333333333	307.8333333	15.32	44.185	31.866915	-90.448758
28031	Covington	Mississippi	MS	4512.99	65.4	62	36	0	1	17241	352	0	0	28.225	0	330.5	13.53	44.485	31.633331	-89.548897
28033	DeSoto	Mississippi	MS	4517.25	61.7	70	21	1	5	25176	754	0.818181818	0.090909091	11.04848485	0.606060606	163.6060606	12.32	38.69	34.874266	-89.99324
28035	Forrest	Mississippi	MS	4488.41	68.8	58	36	1	3	19736	532	0.764705882	0.235294118	31.72352941	0.352941176	322.1176471	12.84	40.205	31.18858	-89.259447
28037	Franklin	Mississippi	MS	4537.3	50.2	64	35	0	0	24234	356	0	0	17.8	0	301.5	12.49	45.485	31.477776	-90.895811
28039	George	Mississippi	MS	4464.27	65.1	88	8	0	2	20217	483	0.2	0	18.38	0	218.4	11.57	41.8	30.855431	-88.642268
28041	Greene	Mississippi	MS	4465.45	52.4	71	26	0	1	14463	373	0	0	17.35	0	413.5	13.34	46.295	31.212845	-88.634811
28043	Grenada	Mississippi	MS	4546.28	63	56	43	0	0	21084	324	0.6	0.2	26.12	0.2	220.2	13.71	42.6	33.770031	-89.80274
28045	Hancock	Mississippi	MS	4504.34	63.3	86	8	1	3	22621	601	0.571428571	0.428571429	19.48571429	0.571428571	454.1428571	11.39	40.29	30.391641	-89.482791
28047	Harrison	Mississippi	MS	4486.4	66.3	66	22	3	5	22677	689	0.804347826	0.326086957	21.20652174	0.586956522	291.326087	12.61	40.48	30.416536	-89.083376
28049	Hinds	Mississippi	MS	4579.22	67.7	28	69	1	1	20448	596	0.890625	0.28125	28.65625	0.484375	273.390625	13.88	41.455	32.267788	-90.466017
28051	Holmes	Mississippi	MS	4571.32	50.1	16	83	0	0	12113	283	0	0	44.76	0	383.8	19.16	49.51	33.125942	-90.091197
28053	Humphreys	Mississippi	MS	4586.16	35.4	22	75	0	2	12874	326	0.333333333	0	38.33333333	0	387.6666667	17.87	51.625	33.130996	-90.523421
28055	Issaquena	Mississippi	MS	4589.25	53.3	29	71	0	0	13731	211	0	0	31.6	0	107	17.06	52.98	32.755539	-91.003535
28057	Itawamba	Mississippi	MS	4456.46	67.2	91	6	0	1	18106	451	0.2	0.2	18.34	0.2	244	11.56	39.12	34.281075	-88.363127
28059	Jackson	Mississippi	MS	4471.12	70.3	69	22	2	5	23879	670	0.714285714	0.178571429	17.14642857	0.571428571	260.3214286	12.49	40.27	30.456005	-88.625101
28061	Jasper	Mississippi	MS	4493.96	57.6	46	52	0	1	18075	363	0	0	23.775	0	377	14.85	46.665	32.016989	-89.11943
28063	Jefferson	Mississippi	MS	4553.65	37.9	14	86	0	0	12723	245	0	0	45.75	0	249.5	18.18	49.59	31.733633	-91.043878
28065	Jefferson Davis	Mississippi	MS	4524.1	54.3	39	60	1	0	16216	389	0	0	28.1	0	327.3333333	15.41	45.33	31.565606	-89.826517
28067	Jones	Mississippi	MS	4491.2	63.6	66	28	1	5	19519	420	0.357142857	0.214285714	21.37857143	0.285714286	285.5	12.94	43.62	31.616601	-89.168532
28069	Kemper	Mississippi	MS	4484.92	58.1	35	58	0	2	13795	241	0	0	29.65	0	440	16.38	46	32.750136	-88.625631
28071	Lafayette	Mississippi	MS	4513.63	64.5	70	24	2	2	21388	635	0.4	0.3	29.66	0.4	121.7	11.58	38.2	34.349298	-89.485903
28073	Lamar	Mississippi	MS	4498.75	65	76	20	1	2	26345	632	0.5	0.125	16.4125	0.5	402	9.44	38.51	31.197586	-89.506369
28075	Lauderdale	Mississippi	MS	4478.05	65.6	54	42	1	2	21346	470	0.631578947	0.263157895	27.74210526	0.368421053	305.4736842	14.06	41.185	32.403998	-88.660449
28077	Lawrence	Mississippi	MS	4536.12	59.4	66	33	0	1	20655	402	0	0	18.5	0	255.3333333	13.2	41.085	31.550009	-90.10753
28079	Leake	Mississippi	MS	4537.79	58.3	49	41	0	4	16780	401	0.2	0.2	25.88	0.2	307.6	14.93	42.97	32.760737	-89.522236
28081	Lee	Mississippi	MS	4473.94	71.5	68	27	1	2	21799	467	0.421052632	0.263157895	19.54210526	0.368421053	269.9473684	11.46	36.95	34.29246	-88.682383
28083	Leflore	Mississippi	MS	4572.2	59.4	25	72	1	2	14307	357	0.625	0.375	40.775	0.375	341.625	17.35	48.245	33.54979	-90.294934
28085	Lincoln	Mississippi	MS	4536.77	65.6	68	31	0	1	19566	429	0.333333333	0.333333333	26.53333333	0.333333333	306.1666667	12.71	43.945	31.535216	-90.453566
28087	Lowndes	Mississippi	MS	4482.57	64.7	53	44	1	2	20951	475	0.571428571	0.071428571	26.3	0.285714286	344.6428571	13.84	41.175	33.471424	-88.439723
28089	Madison	Mississippi	MS	4573.31	68.9	56	38	2	3	33170	739	0.714285714	0.047619048	13.57142857	0.428571429	170.1428571	10.11	35.225	32.63437	-90.03416
28091	Marion	Mississippi	MS	4514.66	63.1	65	32	0	1	18126	336	0.166666667	0.166666667	30.81666667	0.166666667	382.5	13.48	44.16	31.230167	-89.821712
28093	Marshall	Mississippi	MS	4499.13	53.5	49	47	0	3	17978	420	0.166666667	0.166666667	21.05	0.166666667	374.3333333	15.08	47.55	34.76619	-89.504231
28095	Monroe	Mississippi	MS	4475.27	57.9	67	31	0	1	18167	369	0.333333333	0.222222222	23.46666667	0.333333333	279.5555556	13.1	40.615	33.89003	-88.485038
28097	Montgomery	Mississippi	MS	4539.42	50	53	47	0	0	15523	350	0.333333333	0.333333333	26.43333333	0.333333333	225	14.41	44.005	33.500714	-89.639625
28099	Neshoba	Mississippi	MS	4505.79	53.9	60	21	0	2	18693	378	0.285714286	0	23.12857143	0	301.7142857	13.59	42.015	32.752518	-89.119274
28101	Newton	Mississippi	MS	4500.88	61.3	63	31	0	1	18864	391	0.2	0.2	20.82	0.2	244.4	13.26	41.405	32.40197	-89.118412
28103	Noxubee	Mississippi	MS	4488.78	44	27	72	0	1	12780	301	0.333333333	0	37.86666667	0	449.3333333	17.89	49.61	33.106508	-88.566004
28105	Oktibbeha	Mississippi	MS	4500.32	65.7	58	37	3	2	20202	529	0.625	0.5	33.45	0.5	325.375	13.45	37.925	33.422313	-88.876151
28107	Panola	Mississippi	MS	4534.7	57.6	49	51	0	0	18073	420	0.166666667	0.166666667	26.23333333	0.166666667	379	14.2	43.21	34.365205	-89.963065
28109	Pearl River	Mississippi	MS	4500.78	60.4	82	13	1	3	20549	515	0.222222222	0.111111111	21.78888889	0.111111111	507.3333333	12.15	40.285	30.774793	-89.586904
28111	Perry	Mississippi	MS	4476.54	55.1	78	21	0	0	17183	408	0	0	21.06666667	0	307.6666667	12.96	43.24	31.169307	-88.988755
28113	Pike	Mississippi	MS	4520.65	61.5	46	52	0	1	18183	464	0.375	0.125	27.4125	0.25	402.75	14.9	44.77	31.177517	-90.397725
28115	Pontotoc	Mississippi	MS	4493.14	53.4	78	14	1	6	18576	422	0.166666667	0	16.25	0.166666667	213	12.1	40.705	34.227081	-89.037239
28117	Prentiss	Mississippi	MS	4451.65	59.6	84	14	0	1	16589	405	0.2	0.2	26.2	0.2	385.8	12.45	40.38	34.621104	-88.522179
28119	Quitman	Mississippi	MS	4550.6	46	29	70	0	1	13954	330	0.333333333	0	39.1	0	397.6666667	17.03	50.765	34.252833	-90.290171
28121	Rankin	Mississippi	MS	4562.12	72.5	76	19	1	3	26897	714	0.592592593	0.148148148	14.45185185	0.592592593	185.8148148	10.82	37.38	32.267123	-89.946063
28123	Scott	Mississippi	MS	4534.69	51.7	51	38	1	11	16789	431	0.5	0.333333333	25.6	0.5	322.1666667	14.52	46.485	32.427127	-89.533209
28125	Sharkey	Mississippi	MS	4590.26	43.9	29	70	0	1	15744	306	0	0	32	0	267.5	16.98	48.65	32.892395	-90.827613
28127	Simpson	Mississippi	MS	4544.96	60.1	62	35	1	2	18314	455	0.2	0.2	24.34	0.2	351.2	13.72	42.35	31.902505	-89.917709
28129	Smith	Mississippi	MS	4522.19	62.7	75	23	0	1	20334	342	0	0	22.66666667	0	324.3333333	12.53	43.66	32.019029	-89.494877
28131	Stone	Mississippi	MS	4479.89	63	77	19	0	1	18576	502	0.333333333	0.333333333	19.6	0.333333333	350.3333333	11.94	41.745	30.790184	-89.112297
28133	Sunflower	Mississippi	MS	4575.06	53.4	25	73	0	1	12588	326	0.428571429	0.285714286	35.68571429	0.285714286	446.4285714	17.37	50.18	33.605529	-90.59509
28135	Tallahatchie	Mississippi	MS	4556.56	46.3	36	51	1	10	12747	265	0.25	0	29.175	0	291.5	16.68	48.885	33.954527	-90.172245
28137	Tate	Mississippi	MS	4524.51	61.2	66	31	0	2	20431	480	0.2	0.2	18.04	0.2	299.8	12.87	41.055	34.649553	-89.943105
28139	Tippah	Mississippi	MS	4465.22	57.1	78	15	0	5	18493	352	0.25	0.25	25.575	0.25	422	12.51	41.84	34.763618	-88.918819
28141	Tishomingo	Mississippi	MS	4429.4	61.2	93	3	0	3	18338	341	0	0	16.9	0	259	11.87	35.97	34.737697	-88.236064
28143	Tunica	Mississippi	MS	4536.39	45	22	74	1	2	15549	505	0.333333333	0.333333333	19.93333333	0.333333333	406.6666667	17.12	49.42	34.652201	-90.37177
28145	Union	Mississippi	MS	4483.36	59.8	79	14	0	4	19273	413	0.166666667	0.166666667	23.85	0.166666667	241	11.58	40.995	34.489533	-89.002339
28147	Walthall	Mississippi	MS	4517.08	57.3	53	45	0	2	16850	325	0	0	25.03333333	0	352.3333333	15.04	46.59	31.164492	-90.103431
28149	Warren	Mississippi	MS	4583.31	67.6	49	47	1	2	22362	496	0.5	0.25	24.08333333	0.333333333	173.3333333	12.93	42.995	32.356095	-90.852384
28151	Washington	Mississippi	MS	4583.59	52.7	27	71	1	1	16671	397	0.736842105	0.315789474	39.75263158	0.368421053	326.5263158	16.25	46.625	33.273174	-90.944446
28153	Wayne	Mississippi	MS	4471.11	56.9	59	39	0	1	18928	345	0.25	0.25	30.35	0.25	512.25	14.22	45.37	31.642475	-88.678212
28155	Webster	Mississippi	MS	4517.9	60.9	78	19	0	1	18728	302	0	0	26.66666667	0	341.3333333	11.68	39.605	33.612048	-89.283836
28157	Wilkinson	Mississippi	MS	4525.42	53.7	29	71	0	0	18717	318	0	0	28.65	0	398	17.25	47.87	31.161091	-91.324617
28159	Winston	Mississippi	MS	4504.36	59.5	51	47	0	1	18501	363	0.2	0.2	29.94	0.2	370.6	14.62	41.295	33.078724	-89.037391
28161	Yalobusha	Mississippi	MS	4534.57	64.1	60	38	0	1	18750	238	0.333333333	0.333333333	22.73333333	0.333333333	294	13.64	42.745	34.030666	-89.703807
28163	Yazoo	Mississippi	MS	4585.57	48.3	37	56	0	5	14291	383	0.5	0.333333333	34.08333333	0.333333333	456.5	16.18	47.13	32.765675	-90.387928
29001	Adair	Missouri	MO	4205.37	66.7	92	2	2	2	19258	424	0.571428571	0.142857143	32.67142857	0.142857143	180.7142857	10.4	36.65	40.190666	-92.603592
29003	Andrew	Missouri	MO	4240.28	74.1	96	1	0	2	25302	518	0.25	0	9.925	0.25	138.5	9.08	38.165	39.988863	-94.803551
29005	Atchison	Missouri	MO	4223.44	64.3	97	1	0	1	24748	331	0	0	11.2	0	111.5	9.05	37.73	40.431846	-95.437555
29007	Audrain	Missouri	MO	4273.85	62	88	6	0	3	19687	383	0.428571429	0.142857143	17.44285714	0.428571429	185.7142857	10.92	40.26	39.21448	-91.843415
29009	Barry	Missouri	MO	4400.66	55.1	88	0	1	8	19489	400	0.285714286	0.285714286	20.05714286	0.285714286	287.8571429	10.78	36.125	36.699378	-93.834326
29011	Barton	Missouri	MO	4367.25	66.8	94	0	1	2	20678	338	0.333333333	0.333333333	21.23333333	0.333333333	231.6666667	10.36	38.805	37.500799	-94.344089
29013	Bates	Missouri	MO	4333.43	61.3	95	1	0	2	21047	381	0.25	0.25	20.75	0.25	272.5	10.4	40.55	38.257217	-94.339246
29015	Benton	Missouri	MO	4339.61	62.5	96	0	0	2	19717	393	0	0	19.46666667	0	232.1666667	10.64	39.225	38.301036	-93.287942
29017	Bollinger	Missouri	MO	4336.84	58.1	97	0	1	1	19470	386	0	0	21.9	0	328	10.8	40.16	37.318346	-90.024604
29019	Boone	Missouri	MO	4309.46	73.1	81	9	4	3	26895	618	0.827586207	0.172413793	24.75517241	0.517241379	238.8275862	8.77	31.88	38.989861	-92.310202
29021	Buchanan	Missouri	MO	4260.8	62.1	86	4	1	5	21961	523	0.84	0.2	18.46	0.48	233	10.91	42.17	39.660369	-94.808173
29023	Butler	Missouri	MO	4399.5	61.2	90	5	1	2	19246	402	0.5	0.3	21.87	0.4	371.8	10.53	41.02	36.71518	-90.40313
29025	Caldwell	Missouri	MO	4261.03	66.9	96	1	0	2	21482	410	0	0	15.8	0	235	10.2	38.485	39.658998	-93.979179
29027	Callaway	Missouri	MO	4306.85	61	91	4	1	2	23171	444	0.25	0.125	14.7625	0.25	225.75	9.92	38.475	38.835547	-91.923446
29029	Camden	Missouri	MO	4353.28	61.2	95	0	1	2	23038	492	0.181818182	0.090909091	15.74545455	0.181818182	193.6363636	9.76	34.82	38.026527	-92.765327
29031	Cape Girardeau	Missouri	MO	4327.98	71.7	88	7	1	2	23751	505	0.6875	0.0625	21.19375	0.375	235.25	9.53	35.43	37.384141	-89.685658
29033	Carroll	Missouri	MO	4281.68	63.1	95	1	0	1	24073	331	0.333333333	0	13.26666667	0.333333333	130.3333333	10.39	38.685	39.427375	-93.500227
29035	Carter	Missouri	MO	4382.96	57.2	95	0	0	1	18245	317	0	0	22.5	0	270	11.4	41.495	36.944858	-90.945705
29037	Cass	Missouri	MO	4313.49	62.2	89	4	1	4	27463	699	0.6	0.2	9.785	0.55	219.85	9.9	39.825	38.647159	-94.354242
29039	Cedar	Missouri	MO	4356.66	61.6	96	0	1	1	16362	375	0.333333333	0.333333333	23.93333333	0.333333333	373.6666667	10.84	38.705	37.733655	-93.850014
29041	Chariton	Missouri	MO	4277.22	56.7	96	2	0	1	19481	282	0	0	16.96666667	0	84.66666667	10.33	39.14	39.517968	-92.96162
29043	Christian	Missouri	MO	4382.75	67.9	94	1	0	3	25134	578	0.357142857	0	11.02857143	0.357142857	209.8571429	9.64	33.62	36.969739	-93.187614
29045	Clark	Missouri	MO	4159.94	60.6	98	0	0	1	20279	320	0	0	15.96666667	0	108.6666667	9.91	36.865	40.407275	-91.729472
29047	Clay	Missouri	MO	4281.04	67.6	83	5	2	6	29406	658	0.840909091	0.159090909	9.843181818	0.568181818	168.25	10.97	37.45	39.315551	-94.421502
29049	Clinton	Missouri	MO	4261.61	65.6	94	2	0	2	25100	506	0.25	0.25	10.2	0.25	212	9.77	40.125	39.608723	-94.395803
29051	Cole	Missouri	MO	4338.76	73.4	83	11	1	3	26160	464	0.6	0.066666667	15.42	0.466666667	206.0666667	9.75	34.855	38.503233	-92.280027
29053	Cooper	Missouri	MO	4322.53	64.4	89	5	0	1	22910	419	0.6	0	17.24	0.2	160.2	10.2	38.12	38.845386	-92.812323
29055	Crawford	Missouri	MO	4321.17	59.2	96	0	0	2	18415	422	0.166666667	0.166666667	22.1	0.166666667	298.8333333	10.96	41.615	37.96656	-91.313933
29057	Dade	Missouri	MO	4366.48	64.2	95	0	0	2	20034	345	0	0	22.05	0	210.5	10.34	38.565	37.43235	-93.854878
29059	Dallas	Missouri	MO	4357.1	59.8	95	0	0	2	18155	383	0.333333333	0.333333333	22.53333333	0.333333333	434.6666667	10.93	40.76	37.683583	-93.033812
29061	Daviess	Missouri	MO	4241.19	64.1	97	0	0	1	19890	359	0	0	15.75	0	176	10.14	37.685	39.962839	-93.970053
29063	DeKalb	Missouri	MO	4243.99	58.4	83	10	1	2	16635	375	0	0	10.5	0	199	10.87	40.055	39.894665	-94.40719
29065	Dent	Missouri	MO	4341.6	62.1	95	0	0	1	18544	360	0.5	0.25	22.9	0.25	252	10.69	40.19	37.603075	-91.489716
29067	Douglas	Missouri	MO	4387.82	58.6	98	0	0	1	16404	372	0.333333333	0.333333333	21.53333333	0.333333333	303.3333333	11	39.985	36.946517	-92.515892
29069	Dunklin	Missouri	MO	4429.6	58.5	82	10	0	6	17990	317	0.4	0.3	26.34	0.3	348.1	12.02	46.055	36.153025	-90.062254
29071	Franklin	Missouri	MO	4290.92	64	96	1	1	1	24742	506	0.235294118	0.117647059	13.01176471	0.176470588	279.0588235	10.02	38.67	38.408313	-91.07341
29073	Gasconade	Missouri	MO	4309.1	61.4	97	0	0	1	21830	409	0.2	0	14.62	0	158.4	10.08	38.365	38.441183	-91.50578
29075	Gentry	Missouri	MO	4223.54	65.1	98	1	0	1	20534	328	0	0	16.1	0	146.5	9.5	37.575	40.208127	-94.405321
29077	Greene	Missouri	MO	4368.9	66.7	89	3	2	3	23520	540	0.838709677	0.177419355	22.35967742	0.370967742	233.6935484	9.54	35.15	37.258196	-93.340641
29079	Grundy	Missouri	MO	4228.86	58.3	96	1	0	1	19527	351	0.5	0.5	16.8	0.5	161.75	10.06	37.665	40.112541	-93.565054
29081	Harrison	Missouri	MO	4209.67	63.1	96	1	0	2	19468	325	0.333333333	0.333333333	14.86666667	0.333333333	162	9.96	38.225	40.34562	-93.992582
29083	Henry	Missouri	MO	4332.44	63.1	95	1	0	2	22394	404	0.5	0.166666667	18.18333333	0.333333333	278.1666667	10	39.215	38.386491	-93.792628
29085	Hickory	Missouri	MO	4350.03	57	96	0	0	1	17361	316	0	0	22.5	0	225	11.05	39.34	37.9367	-93.322834
29087	Holt	Missouri	MO	4239.99	68.3	97	1	0	0	24127	325	0	0	12.66666667	0.333333333	66.33333333	9.47	36.695	40.095724	-95.219072
29089	Howard	Missouri	MO	4304.23	64.9	91	5	0	1	21598	346	0.333333333	0.333333333	17.2	0.333333333	166.6666667	10.22	39.13	39.143365	-92.695926
29091	Howell	Missouri	MO	4395.48	63.3	95	0	0	2	17416	378	0.25	0.125	22.8375	0.25	420.75	9.99	37.535	36.774369	-91.887368
29093	Iron	Missouri	MO	4324.87	59.7	95	2	0	1	19101	356	0	0	22.15	0	240	11.15	42.01	37.625971	-90.699587
29095	Jackson	Missouri	MO	4296.93	70.2	63	24	2	8	26062	613	0.899497487	0.170854271	20.12914573	0.381909548	196.5075377	11.62	39.405	39.005441	-94.343326
29097	Jasper	Missouri	MO	4382.77	62.9	86	2	1	7	21124	479	0.727272727	0.272727273	18.49545455	0.5	347.0454545	10.78	38.82	37.205197	-94.337259
29099	Jefferson	Missouri	MO	4277.49	61.1	95	1	1	2	24792	583	0.595238095	0.19047619	11.28095238	0.523809524	233.8333333	10.3	38.875	38.257599	-90.543542
29101	Johnson	Missouri	MO	4315.31	63.8	87	5	1	3	21547	530	0.555555556	0.222222222	19.66666667	0.444444444	268.2222222	10.12	39.325	38.741528	-93.811863
29103	Knox	Missouri	MO	4201.97	61.2	97	1	0	0	20946	273	0	0	23.35	0	116	10.11	37.01	40.136776	-92.146809
29105	Laclede	Missouri	MO	4357.88	58	94	0	0	2	19553	417	0.666666667	0.5	20.28333333	0.666666667	439.3333333	10.81	39.145	37.659688	-92.59484
29107	Lafayette	Missouri	MO	4300.15	63.1	93	3	0	2	23637	451	0.142857143	0	10.65714286	0.142857143	221.7142857	10.34	37.95	39.068705	-93.802639
29109	Lawrence	Missouri	MO	4377.55	60.9	91	0	1	7	19060	415	0.428571429	0.285714286	18.42857143	0.428571429	407.4285714	10.62	37.5	37.10659	-93.830551
29111	Lewis	Missouri	MO	4192.05	70.5	93	3	0	2	19317	348	0	0	11.725	0	113.75	10.1	37.565	40.084559	-91.728803
29113	Lincoln	Missouri	MO	4245.08	57.6	94	2	0	2	22063	557	0.142857143	0	14.81428571	0.142857143	381.2857143	10.48	40.455	39.062255	-90.962916
29115	Linn	Missouri	MO	4246.19	60.4	96	0	0	2	21015	313	0.2	0	18.14	0	99.2	10.09	36.75	39.86444	-93.108019
29117	Livingston	Missouri	MO	4256.45	65.6	94	2	0	1	21011	393	0.6	0	16.7	0.2	132.6	10.19	36.93	39.778587	-93.548201
29119	McDonald	Missouri	MO	4419.18	51.1	80	1	1	11	17505	420	0	0	22.05	0	378	11.7	39.82	36.630218	-94.343956
29121	Macon	Missouri	MO	4240.79	64	94	3	0	1	20054	311	0.4	0.2	19.46	0.4	145.4	10.17	37.95	39.829795	-92.56434
29123	Madison	Missouri	MO	4326.96	59.3	96	0	1	2	17316	391	0.333333333	0.333333333	18.6	0.333333333	273.3333333	10.93	41.485	37.473235	-90.345453
29125	Maries	Missouri	MO	4336.99	64.2	97	0	1	1	22026	371	0	0	17.53333333	0	150	10.24	40.455	38.162615	-91.923601
29127	Marion	Missouri	MO	4217.08	69.1	91	5	1	1	21909	416	0.625	0.25	17.2875	0.25	195.375	9.89	37.255	39.807538	-91.635379
29129	Mercer	Missouri	MO	4201.15	46.7	97	0	1	1	20178	297	0	0	18	0.5	94.5	9.74	36.82	40.421413	-93.567631
29131	Miller	Missouri	MO	4348.73	66.9	96	0	0	2	19385	439	0.2	0	21.56	0	339.6	10.56	38.84	38.21668	-92.429876
29133	Mississippi	Missouri	MO	4363.83	59.9	73	24	0	2	15558	347	0.5	0	28.3	0	444.25	13.09	46.215	36.826264	-89.295929
29135	Moniteau	Missouri	MO	4332.69	64.4	90	4	0	4	19451	409	0.5	0	12.425	0.25	182.5	10.07	38.86	38.633037	-92.583642
29137	Monroe	Missouri	MO	4258.55	72.8	94	3	0	1	20331	371	0	0	15.5	0	113.6666667	10.26	38.09	39.49827	-92.006458
29139	Montgomery	Missouri	MO	4277.1	64.5	95	1	0	2	20991	413	0.25	0.25	17.65	0.25	218.5	10.56	40.69	38.935184	-91.465427
29141	Morgan	Missouri	MO	4337.6	61.4	95	1	0	2	17935	415	0	0	22.9	0	279.6	10.91	38.425	38.420807	-92.874835
29143	New Madrid	Missouri	MO	4393.02	60.4	81	16	0	1	21215	321	0.333333333	0.166666667	24.16666667	0.166666667	313.1666667	12.51	43.85	36.594261	-89.655948
29145	Newton	Missouri	MO	4397.77	59.5	87	1	1	5	22341	445	0.416666667	0.083333333	14.675	0.333333333	212.5833333	10.72	37.665	36.908364	-94.335021
29147	Nodaway	Missouri	MO	4214.9	62.7	93	3	1	2	18079	446	0.4	0.4	24.82	0.4	189.4	9.41	37.31	40.361136	-94.883146
29149	Oregon	Missouri	MO	4404.66	59.6	95	0	0	1	16331	315	0	0	26.46666667	0	313.3333333	11.4	40.86	36.68531	-91.401827
29151	Osage	Missouri	MO	4326.54	62.8	98	1	0	1	22629	378	0	0	8.45	0	99.25	9.77	36.28	38.464253	-91.859504
29153	Ozark	Missouri	MO	4409.36	60.6	96	0	0	1	17215	331	0	0	20.7	0	496.5	10.74	39.245	36.64959	-92.458549
29155	Pemiscot	Missouri	MO	4426.82	51.9	69	27	0	2	16881	298	0.5	0.333333333	28.55	0.333333333	348	13.31	47.205	36.209916	-89.785942
29157	Perry	Missouri	MO	4303.91	61.5	96	0	0	2	23435	478	0.4	0	11.86	0	153.6	9.74	39.02	37.71113	-89.802125
29159	Pettis	Missouri	MO	4321.54	59.5	87	2	1	8	19709	478	0.636363636	0.181818182	21	0.272727273	237.4545455	11.03	39.23	38.727367	-93.285207
29161	Phelps	Missouri	MO	4341.93	68	90	2	3	2	21173	461	0.5	0.3	19.13	0.4	193.3	10.26	36.725	37.866326	-91.790349
29163	Pike	Missouri	MO	4234.12	59.2	89	7	0	2	18650	383	0.4	0.2	15.9	0.2	214	10.99	41.535	39.339959	-91.171607
29165	Platte	Missouri	MO	4277.22	65.8	84	6	3	5	35143	710	0.8	0	7.43	0.55	112.4	9.38	35.595	39.378696	-94.761472
29167	Polk	Missouri	MO	4358.79	60.4	95	1	0	2	19511	438	0	0	20.75	0	565.5	10.36	40.59	37.616761	-93.400817
29169	Pulaski	Missouri	MO	4353.88	60	72	11	3	10	20863	829	0.666666667	0.111111111	13.02222222	0.666666667	234.8888889	11.57	37.275	37.824835	-92.207022
29171	Putnam	Missouri	MO	4186.45	65.3	97	1	0	1	19397	299	0	0	20.45	0	179	9.99	37.235	40.478606	-93.014531
29173	Ralls	Missouri	MO	4236.62	46.9	96	0	0	1	23299	390	0	0	10	0	111	9.67	37.37	39.553455	-91.524787
29175	Randolph	Missouri	MO	4275.82	64.9	90	6	0	2	17587	424	0.5	0.333333333	17.93333333	0.5	231	10.8	40.32	39.439249	-92.492959
29177	Ray	Missouri	MO	4281.32	59	95	1	0	2	24549	475	0.25	0.25	16.15	0.25	258.75	10.37	39.845	39.308401	-93.995746
29179	Reynolds	Missouri	MO	4347.83	38.6	96	1	0	2	18449	337	0	0	23.55	0	252.5	11.64	42.08	37.360857	-90.969516
29181	Ripley	Missouri	MO	4407.4	59	96	0	0	1	16408	336	0	0	24.65	0	316.25	11.42	42.92	36.648902	-90.86706
29183	St. Charles	Missouri	MO	4250.7	67.1	89	4	2	3	31586	735	0.898734177	0	6.587341772	0.658227848	95.02531646	9.4	36.11	38.781102	-90.674915
29185	St. Clair	Missouri	MO	4346.41	58.3	95	1	0	2	17337	304	0	0	21.53333333	0	231.6666667	11.06	38.815	38.039069	-93.773076
29186	Ste. Genevieve	Missouri	MO	4293.85	59.6	97	1	0	1	22921	414	0.25	0.25	14.625	0.25	247.5	9.84	39.1	37.885845	-90.161531
29187	St. Francois	Missouri	MO	4300.89	62.8	93	4	0	1	18544	457	0.545454545	0.272727273	19.57272727	0.363636364	495.4545455	11.33	40.7	37.810707	-90.473868
29189	St. Louis	Missouri	MO	4249.44	69	69	23	3	3	34795	691	0.994974874	0.110552764	11.38492462	0.522613065	205.0653266	9	34.865	38.640702	-90.445954
29195	Saline	Missouri	MO	4302.68	64.6	82	6	1	9	19006	357	0.5	0.125	18.7875	0.375	153.75	10.92	40.16	39.13584	-93.204164
29197	Schuyler	Missouri	MO	4175.84	60.7	98	1	0	0	18160	297	0	0	24.65	0	153	10.28	37.095	40.469361	-92.519016
29199	Scotland	Missouri	MO	4168.93	60.4	98	0	0	2	20363	258	0	0	15.15	0	111.5	9.67	39.125	40.447686	-92.142824
29201	Scott	Missouri	MO	4354.12	61.4	85	11	0	2	20825	426	0.6	0.4	19.03	0.5	341.3	11.3	41.155	37.047793	-89.568098
29203	Shannon	Missouri	MO	4370.36	48.6	95	0	0	2	16862	289	0	0	22.55	0	352	11.07	40.96	37.152498	-91.391328
29205	Shelby	Missouri	MO	4232.28	65.9	97	1	0	1	19331	306	0	0	16.86666667	0	99.66666667	9.89	36.505	39.797531	-92.088719
29207	Stoddard	Missouri	MO	4379.08	59.5	96	1	0	1	22967	353	0.25	0	15.0375	0.125	274.625	10.38	40.96	36.851557	-89.947481
29209	Stone	Missouri	MO	4400.45	64.4	90	0	0	2	21733	471	0.166666667	0	15.76666667	0.166666667	299.1666667	9.89	36.655	36.751004	-93.473701
29211	Sullivan	Missouri	MO	4213.46	50.3	77	1	1	18	19279	304	0	0	15.83333333	0	133.6666667	10.87	37.73	40.209587	-93.109783
29213	Taney	Missouri	MO	4409.15	62.5	91	1	1	5	20231	522	0.5	0.3	20.16	0.5	361.2	10.47	35.805	36.649827	-93.042819
29215	Texas	Missouri	MO	4363.47	61.5	92	3	0	2	17868	363	0	0	21.5	0	419.5	11.28	39.85	37.314257	-91.964478
29217	Vernon	Missouri	MO	4353.21	68.3	95	1	1	2	19734	388	0.333333333	0.333333333	18.86666667	0.333333333	246.3333333	10.21	38.52	37.850196	-94.341597
29219	Warren	Missouri	MO	4271.76	59	93	2	0	3	24692	586	0.2	0.2	14.4	0.2	406.4	10.08	39.595	38.761902	-91.159306
29221	Washington	Missouri	MO	4303.72	52.3	95	2	0	1	17703	380	0	0	22.88	0	444.8	11.71	45.31	37.942611	-90.897018
29223	Wayne	Missouri	MO	4364.66	62	96	1	0	1	18970	334	0	0	21.825	0	301.5	11.35	42.24	37.112319	-90.452378
29225	Webster	Missouri	MO	4363.68	65.2	95	1	0	2	19955	443	0.125	0	17.275	0.125	242.625	10.33	38.39	37.280804	-92.87608
29227	Worth	Missouri	MO	4202.48	55.3	98	0	0	1	22967	226	0	0	13.8	0	95	9.71	37.65	40.480192	-94.418748
29229	Wright	Missouri	MO	4366.84	59.3	96	1	0	1	14752	346	0.25	0.25	23.225	0.25	431.25	11.31	42.015	37.267636	-92.48001
29510	St. Louis	Missouri	MO	4244.61	60.4	43	48	3	4	23048	547	0.990566038	0.08490566	29.69056604	0.113207547	335.8490566	13.3	40.625	38.635699	-90.244582
30001	Beaverhead	Montana	MT	3961.42	66.6	92	0	1	4	22872	485	0.333333333	0.666666667	14.56666667	0.666666667	78.33333333	7.44	30.825	45.133863	-112.892869
30003	Big Horn	Montana	MT	4142.21	48.8	30	0	1	4	15695	378	0	0.2	31.22	0.2	149.8	12.57	43.225	45.407869	-107.518163
30005	Blaine	Montana	MT	3839.62	55.3	48	0	0	2	17437	282	0	0.25	29.8	0.25	92.5	11.37	41.86	48.428282	-108.967648
30007	Broadwater	Montana	MT	3979.72	64.2	94	0	1	1	24270	439	0	0	11.25	0.5	127	7.37	30.135	46.329849	-111.497873
30009	Carbon	Montana	MT	4151.75	65	95	0	0	2	27599	565	0	0	11.48	0	40.8	7.38	33.095	45.224475	-109.028551
30011	Carter	Montana	MT	4151.2	51.5	98	0	0	1	24921	225	0	0	10.9	1	3	8.61	36.33	45.516825	-104.515324
30013	Cascade	Montana	MT	3959.89	65.9	87	1	1	4	24727	525	0.772727273	0.136363636	15.59090909	0.363636364	169.1818182	7.96	34.67	47.316443	-111.350571
30015	Chouteau	Montana	MT	3939.57	65.7	76	0	0	2	21737	276	0	0.5	18.5	0.5	163.5	8.88	38.355	47.886837	-110.436189
30017	Custer	Montana	MT	4104.27	65	94	0	1	2	23910	445	0.833333333	0.166666667	12.68333333	0.5	74.66666667	8.63	35.26	46.261481	-105.550508
30019	Daniels	Montana	MT	3805.98	49.4	94	0	0	2	31449	428	0	0	6.7	0	34	8.37	30.795	48.794429	-105.541739
30021	Dawson	Montana	MT	3999.59	58.9	94	0	0	2	26126	405	0.666666667	0	14.43333333	1	162.3333333	8.18	35.61	47.272425	-104.901027
30023	Deer Lodge	Montana	MT	3846	55.6	91	1	0	3	22052	393	0.666666667	0	19	0	149.6666667	7.64	33.175	46.094612	-113.141624
30025	Fallon	Montana	MT	4087.71	56.5	97	0	0	0	28563	369	0	0	6.2	0	44	8.07	35.565	46.318184	-104.405718
30027	Fergus	Montana	MT	3912.36	68.7	95	0	0	2	24429	479	0.5	0	12.05	1	151	7.53	33.29	47.223641	-109.223714
30029	Flathead	Montana	MT	3621.21	64.3	94	0	0	2	25790	654	0.368421053	0.052631579	13.75789474	0.157894737	175.4210526	7.1	28.775	48.314575	-114.054533
30031	Gallatin	Montana	MT	4032.87	68.5	93	0	1	3	28939	726	0.545454545	0	15.41363636	0.318181818	91.40909091	6.52	24	45.518054	-111.163921
30033	Garfield	Montana	MT	3957.77	46.2	98	0	0	0	25921	284	0	0	8.9	1	4	8.63	37.14	47.280033	-106.986706
30035	Glacier	Montana	MT	3752.58	57.4	32	0	0	2	15604	250	0.25	0.25	35.65	0.25	254.75	12.53	42.005	48.705671	-112.990502
30037	Golden Valley	Montana	MT	4005.92	52.4	98	0	0	0	23508	467	0	1	21.1	1	37	8.23	36.69	46.380624	-109.174586
30039	Granite	Montana	MT	3793.38	42.3	96	0	0	2	26277	410	0	0	12.8	0	97	7.3	31.56	46.395955	-113.427356
30041	Hill	Montana	MT	3886.37	62.9	72	0	0	3	21376	410	0.5	0.166666667	18	0.666666667	132.1666667	9.39	40.035	48.631959	-110.106321
30043	Jefferson	Montana	MT	3931.46	71.4	94	0	0	2	30397	505	0	0	8.933333333	0	87.33333333	6.44	28.655	46.124246	-112.059424
30045	Judith Basin	Montana	MT	3927.78	56.9	97	0	0	2	24260	361	0	0	12.8	0	31	7.65	34.8	47.032558	-110.30532
30047	Lake	Montana	MT	3678.53	56.5	67	0	1	4	21521	512	0	0	21.925	0	260.25	8.91	33.48	47.642901	-114.083687
30049	Lewis and Clark	Montana	MT	3865.21	70.3	92	0	0	3	28400	644	0.428571429	0.071428571	11.27142857	0.357142857	176.5714286	6.75	29.945	47.122034	-112.382924
30051	Liberty	Montana	MT	3924.89	67.5	95	1	0	1	25522	425	0	0	16.5	1	20	8.5	40.565	48.559654	-111.036924
30053	Lincoln	Montana	MT	3570.6	57.6	94	0	1	2	21719	418	0.2	0	17.34	0	257.4	8.42	32.73	48.552385	-115.463185
30055	McCone	Montana	MT	3945.89	53.3	96	0	0	1	27161	308	0	0	9.1	0	0	8.72	34.635	47.629628	-105.757222
30057	Madison	Montana	MT	4006.89	56.6	95	1	0	3	33062	563	0	0	10.3	0	57	7.16	28.55	45.325278	-111.913781
30059	Meagher	Montana	MT	3950.78	64	97	0	1	2	20288	460	0	1	14.1	1	70	7.76	34.335	46.5857	-110.92174
30061	Mineral	Montana	MT	3684.96	59.9	97	1	0	2	19859	402	0	0	19.95	0	135.5	8.53	34.63	47.154909	-115.064849
30063	Missoula	Montana	MT	3723.19	64.6	91	0	1	3	25764	673	0.65	0.1	17.53	0.3	299.85	6.41	27.445	47.027263	-113.892681
30065	Musselshell	Montana	MT	4017.65	56.2	94	1	0	2	23022	408	0	0	16.9	0	95	8.55	35.235	46.505281	-108.439763
30067	Park	Montana	MT	4041.94	61	95	0	0	2	24611	513	0.333333333	0.166666667	27.33333333	0.333333333	67.5	6.88	28.2	45.421905	-110.532798
30069	Petroleum	Montana	MT	3954.09	46.4	93	3	0	3	22714	425	0	0	10.9	1	18	8.45	35.615	47.141917	-108.226575
30071	Phillips	Montana	MT	3846.39	51.7	86	0	0	1	22890	379	0	0	13.8	1	121	8.9	34.97	48.250143	-107.928897
30073	Pondera	Montana	MT	3890.83	62.9	82	1	0	2	22256	436	0	0.5	21.15	0.5	124.5	8.8	38.265	48.230312	-112.219928
30075	Powder River	Montana	MT	4158.63	62.8	94	0	0	2	28528	359	0	0	11	1	32	8.18	37.115	45.408926	-105.555344
30077	Powell	Montana	MT	3810.5	62.1	91	0	1	3	19736	361	0	0	14.8	0	180.5	7.54	32.14	46.844225	-112.9311
30079	Prairie	Montana	MT	4042.81	45.4	96	0	0	1	20644	356	0	1	19.2	1	8	8.46	36.995	46.812381	-105.503991
30081	Ravalli	Montana	MT	3810.8	62.9	94	0	1	3	22872	558	0	0	19.59	0	245.8	7.24	27.69	46.079298	-114.119065
30083	Richland	Montana	MT	3944.26	59.5	92	0	0	4	32036	570	0.5	0	14.025	0.75	48	8.17	36.43	47.785513	-104.563387
30085	Roosevelt	Montana	MT	3879.01	55.4	36	0	0	2	16888	242	0	0.333333333	21.8	0.666666667	160.3333333	13.3	40.935	48.282747	-104.99517
30087	Rosebud	Montana	MT	4075.04	68.5	60	0	1	4	22229	361	0	0	16.625	0	86	10.01	40.895	46.17336	-106.66641
30089	Sanders	Montana	MT	3648.83	51.2	90	0	0	2	19188	491	0	0.333333333	24.26666667	0.333333333	270.3333333	8.6	32.56	47.7565	-115.180295
30091	Sheridan	Montana	MT	3833.45	63.2	94	0	0	2	31378	441	0	0	11.15	0	53	8.41	35.145	48.705523	-104.533913
30093	Silver Bow	Montana	MT	3898.36	62.6	92	0	1	4	23562	470	0.875	0.125	20.2875	0.375	350.125	8.25	31.355	45.895959	-112.660222
30095	Stillwater	Montana	MT	4092.67	56.4	95	0	0	3	28868	514	0	0	7.566666667	0	89.66666667	7.67	32.375	45.658903	-109.382098
30097	Sweet Grass	Montana	MT	4046.49	61.6	95	0	1	2	22743	465	0	0	13.3	0	41	7.5	32.275	45.81306	-109.941312
30099	Teton	Montana	MT	3888.78	65.4	95	0	0	1	22799	379	0	0	12.46666667	0	60.33333333	7.7	34.935	47.819035	-112.281725
30101	Toole	Montana	MT	3920.75	63.7	89	0	1	2	23162	468	0.333333333	0	10.7	0.666666667	63.33333333	8.27	36.61	48.645052	-111.733493
30103	Treasure	Montana	MT	4073.14	54.8	87	0	1	7	23948	318	0	1	18.1	1	21	7.86	30.625	46.209558	-107.280369
30105	Valley	Montana	MT	3840.48	64.2	86	0	0	2	25685	379	0.333333333	0	12.23333333	0	109.6666667	8.73	34.265	48.34985	-106.670424
30107	Wheatland	Montana	MT	3978.24	54.5	95	0	0	1	17336	398	0	1	14.1	1	33	8.68	36.275	46.497047	-109.857147
30109	Wibaux	Montana	MT	4027.49	66.3	98	0	0	2	27492	400	0	0	14.2	1	42	8.69	38.145	46.962966	-104.274518
30111	Yellowstone	Montana	MT	4103.06	64.9	88	1	1	5	27761	628	0.8125	0.0625	13.35625	0.4375	206.28125	7.85	34.09	45.936987	-108.276656
31001	Adams	Nebraska	NE	4451.58	69.1	88	1	1	8	25571	482	0.777777778	0.222222222	13.31111111	0.444444444	149.2222222	8.04	36.12	40.520632	-98.500044
31003	Antelope	Nebraska	NE	4259.94	56.7	96	0	0	3	25186	305	0	0	12.8	0	63.33333333	7.84	35.42	42.183225	-98.058037
31005	Arthur	Nebraska	NE	4407	46.1	100	0	0	0	17656	300	0	1	7.1	1	8	8.05	34.615	41.571944	-101.695898
31007	Banner	Nebraska	NE	4434.4	53.4	91	1	0	6	25814	424	0	0	15	0	31	8.64	36.845	41.53975	-103.726263
31009	Blaine	Nebraska	NE	4339.36	57.8	98	0	1	0	19141	286	0	0	16.3	1	3	8.48	34.71	41.92523	-99.990771
31011	Boone	Nebraska	NE	4307.67	67.1	98	0	0	1	25590	296	0	0	10.85	0	61.5	7.31	34.395	41.703934	-98.070476
31013	Box Butte	Nebraska	NE	4378.77	57.6	84	0	0	11	25046	413	0.666666667	0.333333333	19.3	0.666666667	190	9.19	37.56	42.21038	-103.081779
31015	Boyd	Nebraska	NE	4220.69	59.1	98	1	0	1	23157	240	0	0	12.1	1	39	7.6	34.135	42.894448	-98.773022
31017	Brown	Nebraska	NE	4287.4	58.9	98	0	0	2	21843	301	0	0	15.7	0	148	8.19	35.08	42.359562	-99.92392
31019	Buffalo	Nebraska	NE	4444.92	67.7	89	1	1	8	24830	531	0.636363636	0.090909091	12.93636364	0.363636364	124.3636364	7.4	35.925	40.855226	-99.074983
31021	Burt	Nebraska	NE	4157.63	61.4	94	1	0	1	25203	381	0	0	9.4	0	86.33333333	8.44	34.805	41.854179	-96.337746
31023	Butler	Nebraska	NE	4273.16	61.5	96	1	0	3	27673	418	0.333333333	0	8.8	0	85	7.9	37.66	41.226072	-97.132039
31025	Cass	Nebraska	NE	4219.63	67.4	95	1	0	3	29638	556	0.166666667	0	5.783333333	0.166666667	85.83333333	8.16	36.75	40.909878	-96.140609
31027	Cedar	Nebraska	NE	4167.68	65	97	0	0	1	25738	342	0	0	10.7	0	75.5	7.94	35.215	42.604511	-97.256824
31029	Chase	Nebraska	NE	4554.22	59.4	87	0	0	12	28241	392	0	0	12.1	0	113	8.26	34.8	40.53039	-101.694192
31031	Cherry	Nebraska	NE	4304.04	62.7	90	0	1	1	25213	425	0	0	11.95	1	64.5	8.18	34.52	42.571323	-101.047653
31033	Cheyenne	Nebraska	NE	4466.83	64.8	90	0	2	6	28296	437	0.666666667	0	13.2	0	99	8.01	33.85	41.214236	-103.011929
31035	Clay	Nebraska	NE	4417.52	70	90	1	0	8	23876	377	0	0	10.2	0	115	8.24	36.52	40.523669	-98.05105
31037	Colfax	Nebraska	NE	4242.58	49.3	56	1	0	42	23751	442	0.333333333	0.333333333	11.73333333	0.333333333	121	9.42	40.49	41.57496	-97.088945
31039	Cuming	Nebraska	NE	4185.36	58.5	90	0	0	9	24496	350	0	0	10.46666667	0	47	8.18	36.085	41.915865	-96.788517
31041	Custer	Nebraska	NE	4390.9	63.2	96	1	0	2	24615	366	0.25	0	10.9	0	77.25	7.72	36.37	41.393893	-99.726866
31043	Dakota	Nebraska	NE	4132.9	55.5	54	4	3	36	20179	527	0.5	0	15.05	0.25	215	10.64	42.12	42.391645	-96.561356
31045	Dawes	Nebraska	NE	4346.76	65.1	87	2	2	4	21137	404	0.5	0	17.3	1	145.5	8.24	35.955	42.711214	-103.134872
31047	Dawson	Nebraska	NE	4459.9	56.7	63	3	0	32	20142	424	0.571428571	0.142857143	11.78571429	0.428571429	135	9.7	40.84	40.867378	-99.815154
31049	Deuel	Nebraska	NE	4481.64	77	94	0	0	5	27199	368	0	0	14.3	0	46	8.11	32.355	41.111903	-102.332609
31051	Dixon	Nebraska	NE	4145.76	67.4	87	0	0	11	23769	388	0	0	10.65	0	75	8.53	37.285	42.48528	-96.855862
31053	Dodge	Nebraska	NE	4203.27	66.4	87	0	1	10	24588	532	0.555555556	0.111111111	12.1	0.222222222	160	8.81	37.235	41.577008	-96.645853
31055	Douglas	Nebraska	NE	4191.66	72.3	72	11	3	11	29180	658	0.955128205	0.083333333	16.15961538	0.256410256	147.6923077	9.23	36.085	41.297091	-96.154066
31057	Dundy	Nebraska	NE	4609.88	62.8	93	0	1	6	28502	281	0	0	9.3	0	74	8.35	30.675	40.180165	-101.681133
31059	Fillmore	Nebraska	NE	4374.95	66.2	95	1	0	3	25460	342	0	0	8.6	0	84.5	7.9	35.95	40.52504	-97.596705
31061	Franklin	Nebraska	NE	4515.53	68.6	97	0	0	1	26095	298	0	0	13.9	0	76.5	8.16	34.48	40.183203	-98.96208
31063	Frontier	Nebraska	NE	4522.44	46.8	98	0	0	1	25262	323	0	0	13.1	1	54	8.31	36.485	40.530947	-100.406683
31065	Furnas	Nebraska	NE	4564.2	65.9	95	0	0	3	22068	322	0	0	16.9	0	194	8.33	36.535	40.191865	-99.909663
31067	Gage	Nebraska	NE	4304.39	62.7	96	0	0	2	24555	437	0.571428571	0	12	0.285714286	119.8571429	8.72	39.735	40.255234	-96.683453
31069	Garden	Nebraska	NE	4423.66	60.1	92	0	1	5	26715	346	0	0	11.7	1	66	8.54	34.39	41.633364	-102.302985
31071	Garfield	Nebraska	NE	4321.52	72.1	99	1	0	0	22092	249	0	0	12	0	55	8.19	34.01	41.906868	-98.951231
31073	Gosper	Nebraska	NE	4510.08	63	96	0	0	3	23266	401	0	0	7.6	0	41	7.92	35.115	40.509095	-99.823206
31075	Grant	Nebraska	NE	4370.42	49.3	99	0	0	1	19968	423	0	1	13.4	1	9	8.12	35.18	41.913957	-101.755965
31077	Greeley	Nebraska	NE	4345.86	53	98	0	0	2	23833	322	0	0	11.7	1	53	8.18	35.885	41.567571	-98.530565
31079	Hall	Nebraska	NE	4420.28	62.8	72	2	1	24	23380	509	0.785714286	0.285714286	14.39285714	0.5	214.0714286	9.25	39.485	40.866027	-98.502664
31081	Hamilton	Nebraska	NE	4385.87	67.1	96	0	0	2	26715	443	0.333333333	0	8.566666667	0.333333333	89.33333333	7.3	36.005	40.872817	-98.022329
31083	Harlan	Nebraska	NE	4541.33	56	96	0	0	2	25322	357	0	0	11.8	0	107	8.33	35.01	40.178766	-99.403418
31085	Hayes	Nebraska	NE	4538.92	48.2	95	0	0	4	23749	375	0	0	7	1	22	8.42	37.825	40.537234	-101.047963
31087	Hitchcock	Nebraska	NE	4598.48	53.2	96	0	0	2	23554	338	0	0	14.6	1	161	8.5	36.545	40.176896	-101.044217
31089	Holt	Nebraska	NE	4260.3	60.4	96	0	0	3	24120	345	0.25	0	11.5	0.25	67	7.8	34.34	42.459287	-98.784766
31091	Hooker	Nebraska	NE	4355.6	82.6	98	0	1	1	20737	461	0	0	16.4	0	20	6.89	33.79	41.9187	-101.11681
31093	Howard	Nebraska	NE	4386.77	62.8	96	0	0	2	26770	342	0	0	9.15	0	108.5	7.8	36.915	41.216851	-98.513342
31095	Jefferson	Nebraska	NE	4355.44	60.9	95	0	0	3	24777	338	0.666666667	0	15.4	0	99.33333333	8.62	38.025	40.175736	-97.143103
31097	Johnson	Nebraska	NE	4262.53	59.3	82	5	2	9	19435	347	0	0	11.1	0	69.5	9.56	39.27	40.39501	-96.265367
31099	Kearney	Nebraska	NE	4477.81	62.9	94	0	0	4	27796	454	0.5	0	5.9	0	104	7.69	35.57	40.50912	-98.947602
31101	Keith	Nebraska	NE	4458.21	66.3	92	0	0	6	25097	392	0.666666667	0	13.23333333	0.333333333	101	8.23	36.385	41.194245	-101.644449
31103	Keya Paha	Nebraska	NE	4246.25	45.5	98	0	2	0	25251	234	0	1	15.3	1	9	8.59	36.42	42.87548	-99.718351
31105	Kimball	Nebraska	NE	4455.05	60.6	90	0	1	7	24565	441	0	0	12.6	0	120	8.49	32.805	41.199274	-103.703153
31107	Knox	Nebraska	NE	4206.33	61.1	88	0	0	2	25214	282	0	0	13.7	0	88.66666667	8.26	36.095	42.634404	-97.891349
31109	Lancaster	Nebraska	NE	4269.76	71.8	84	4	4	6	27141	605	0.891891892	0.067567568	17.50945946	0.337837838	146.5540541	8.19	34.105	40.783547	-96.688658
31111	Lincoln	Nebraska	NE	4450.93	65.1	90	1	1	8	26188	466	0.5	0	12.1125	0.25	193.125	8.51	39.63	41.050322	-100.744481
31113	Logan	Nebraska	NE	4378.4	49	97	0	0	3	22799	402	0	0	12	0	16	8.11	35.9	41.542155	-100.443665
31115	Loup	Nebraska	NE	4331.86	48.1	93	0	0	4	21499	230	0	0	20.2	0	18	8.39	35.99	41.897665	-99.509776
31117	McPherson	Nebraska	NE	4389.56	54.1	100	0	0	0	25339	228	0	0	11.5	1	0	7.96	37.28	41.648414	-101.120851
31119	Madison	Nebraska	NE	4257.92	62.5	83	1	1	13	24593	428	0.777777778	0.111111111	15.16666667	0.555555556	162.5555556	7.83	36.26	41.909929	-97.606856
31121	Merrick	Nebraska	NE	4364.22	66.6	94	0	0	4	24639	379	0.333333333	0	10.73333333	0.333333333	120.6666667	7.86	36.82	41.169801	-98.031051
31123	Morrill	Nebraska	NE	4427.75	60.5	84	0	1	14	22543	429	0	0	14	0	234	9.15	37.74	41.732204	-102.990594
31125	Nance	Nebraska	NE	4337.55	68.2	97	0	0	2	23684	326	0	0	11.4	0	96	8.26	36.425	41.402385	-97.991408
31127	Nemaha	Nebraska	NE	4241.67	58	95	1	1	2	25269	383	0.5	0	9.3	0	147.5	8.62	36.18	40.385236	-95.853056
31129	Nuckolls	Nebraska	NE	4445.91	59.6	96	0	0	2	22448	279	0	0	10.8	0	92	8.22	33.395	40.176492	-98.046842
31131	Otoe	Nebraska	NE	4238.9	66.6	92	0	0	6	25855	479	0.4	0	9.86	0.2	104.6	8.76	40.06	40.637992	-96.131027
31133	Pawnee	Nebraska	NE	4276.01	63.5	96	0	0	2	25426	280	0	0	18.1	0	134	8.92	34.815	40.13785	-96.245225
31135	Perkins	Nebraska	NE	4502.57	62.1	96	0	0	3	27931	398	0	0	8.1	0	77	7.7	34.935	40.857646	-101.627468
31137	Phelps	Nebraska	NE	4496.04	70	94	0	0	4	26856	430	0.666666667	0	6.666666667	0.333333333	64.66666667	7.6	34.9	40.516365	-99.406557
31139	Pierce	Nebraska	NE	4223.17	62.3	97	0	0	1	24830	345	0	0	5.55	0	59	7.36	32.6	42.271413	-97.610992
31141	Platte	Nebraska	NE	4283.64	59.3	83	0	0	15	24219	481	0.428571429	0	9.342857143	0.428571429	117.7142857	7.88	36.46	41.576866	-97.513467
31143	Polk	Nebraska	NE	4320.92	59.7	95	0	0	3	27639	380	0	0	8.15	0	42.5	7.64	35.44	41.187925	-97.570663
31145	Red Willow	Nebraska	NE	4582.27	63.9	93	1	0	4	23320	390	0.666666667	0	12.13333333	0.666666667	123.6666667	8.18	34.01	40.16942	-100.468576
31147	Richardson	Nebraska	NE	4252.57	59.5	93	0	0	1	23566	310	0.333333333	0	16.1	0	124.6666667	9.46	35.505	40.123743	-95.718603
31149	Rock	Nebraska	NE	4278.58	64.8	96	1	0	0	24501	266	0	0	8	0	57	8.13	33.495	42.394749	-99.420851
31151	Saline	Nebraska	NE	4330.25	62.8	75	1	2	21	20407	513	0.25	0.25	9.55	0.25	95.75	8.93	39.645	40.516802	-97.131755
31153	Sarpy	Nebraska	NE	4203.51	69.5	83	4	2	8	30189	732	0.906976744	0.093023256	6.651162791	0.511627907	76.95348837	9.2	36.03	41.115064	-96.109125
31155	Saunders	Nebraska	NE	4230.77	67.2	96	1	0	2	30039	535	0.4	0	8.16	0.4	87.6	7.98	37.61	41.223152	-96.640923
31157	Scotts Bluff	Nebraska	NE	4425.84	60.2	75	1	1	22	23220	477	0.545454545	0.090909091	13.30909091	0.272727273	169.9090909	9.73	39.835	41.850331	-103.701549
31159	Seward	Nebraska	NE	4303.39	68.3	96	0	0	2	28359	465	0.5	0	9.2	0.25	76	7.3	35.715	40.871944	-97.140383
31161	Sheridan	Nebraska	NE	4341.64	62.2	83	0	1	3	22551	326	0	0	18.5	0	91	8.62	34.375	42.512289	-102.36828
31163	Sherman	Nebraska	NE	4401.33	51.2	98	1	0	1	24837	352	0	0	11.9	0	84	8.3	36.72	41.218743	-98.972849
31165	Sioux	Nebraska	NE	4363.66	44.3	95	0	0	4	31517	364	0	0	10.9	1	19	8.03	34.25	42.470612	-103.732111
31167	Stanton	Nebraska	NE	4222.37	51.2	93	0	0	5	23131	426	0	0	9.8	0	98.5	7.76	35.85	41.905045	-97.177109
31169	Thayer	Nebraska	NE	4402.08	56.5	97	0	0	2	26965	315	0	0	13.7	0	120	8.11	36.28	40.173845	-97.596263
31171	Thomas	Nebraska	NE	4345.73	49	95	1	2	0	30116	375	0	0	7.9	1	4	8.24	35.35	41.84862	-100.506911
31173	Thurston	Nebraska	NE	4145.34	54.4	39	0	0	4	17106	256	0	0	30.25	0	215.5	11.9	42.545	42.154061	-96.533943
31175	Valley	Nebraska	NE	4362.11	58.7	97	0	0	2	23227	312	0	0	13	0	83	7.66	33.15	41.564094	-98.983484
31177	Washington	Nebraska	NE	4175.73	66.8	96	0	0	2	29328	603	0.4	0.2	7.66	0.4	83.6	7.75	36.72	41.533973	-96.224577
31179	Wayne	Nebraska	NE	4188.29	64.2	92	2	1	5	24448	378	0.5	0	13.5	0	71	7.49	35.185	42.210746	-97.126243
31181	Webster	Nebraska	NE	4484.29	72.3	93	0	2	4	21423	310	0	0	12.75	0	68	8.24	36.19	40.180646	-98.49859
31183	Wheeler	Nebraska	NE	4307.17	54.8	98	0	0	2	25898	344	0	0	13.1	1	16	8.07	34.52	41.922578	-98.520851
31185	York	Nebraska	NE	4348.26	61.5	93	1	0	4	28207	457	0.5	0.25	8.975	0.5	81.75	7.69	39.205	40.873056	-97.596742
32001	Churchill	Nevada	NV	4969.95	56.3	75	2	3	13	24716	645	0.428571429	0.142857143	16.74285714	0.285714286	187.4285714	9.15	36.55	39.53771	-118.264165
32003	Clark	Nevada	NV	5565.84	47.5	47	10	9	29	26217	865	0.963039014	0.069815195	16.29794661	0.295687885	176.4989733	10.2	32.815	36.214257	-115.013812
32005	Douglas	Nevada	NV	4988.3	59.3	82	1	1	11	34123	890	0.411764706	0.058823529	9.570588235	0.352941176	83.94117647	7.66	29.045	38.905129	-119.609019
32007	Elko	Nevada	NV	4546.33	49.2	68	1	1	23	28358	710	0.428571429	0.071428571	9.75	0.142857143	67.28571429	9.81	38.6	41.141133	-115.351424
32009	Esmeralda	Nevada	NV	5238.45	47.2	79	1	0	16	20862	342	0	1	23	1	42	9.15	38.205	37.778966	-117.632382
32011	Eureka	Nevada	NV	4788.7	58.2	93	1	0	4	28056	436	0	0	16.3	1	17	8.59	34.73	39.977788	-116.272208
32013	Humboldt	Nevada	NV	4656.78	52.3	68	1	1	25	26515	557	0.25	0	9.675	0.25	143	9.11	37.39	41.407914	-118.127591
32015	Lander	Nevada	NV	4826.97	51.8	69	0	0	26	29800	588	0	0	12.1	1	150	9.2	40.95	39.90021	-117.04724
32017	Lincoln	Nevada	NV	5260.88	76.1	84	2	0	7	22879	384	0	0.5	16	1	71	8.31	34.845	37.634605	-114.863037
32019	Lyon	Nevada	NV	5025.05	55	78	1	1	15	21757	743	0.4	0.1	17.59	0.4	216.3	9.24	38.23	39.022213	-119.197425
32021	Mineral	Nevada	NV	5080.85	45.4	66	2	4	11	23146	375	0.5	0	23.4	0.5	162.5	9.64	38.87	38.516647	-118.416279
32023	Nye	Nevada	NV	5224.71	53.3	78	3	2	14	21838	610	0.6	0.6	17.61	0.8	276.8	9.57	39.185	37.965864	-116.459011
32027	Pershing	Nevada	NV	4824.68	57.7	68	4	1	23	18203	561	0	0	19.2	1	365	9.56	37.285	40.439639	-118.409477
32029	Storey	Nevada	NV	4967.17	48	91	1	1	2	33472	665	0	0	10.5	0	94	7.73	32.41	39.438385	-119.524646
32031	Washoe	Nevada	NV	4821	56.3	66	2	5	23	28670	783	0.883928571	0.080357143	15.96696429	0.410714286	139.2142857	8.18	29.215	40.734015	-119.662272
32033	White Pine	Nevada	NV	4848.54	52.9	75	3	0	14	24435	575	0.333333333	0	10.23333333	0.333333333	72	9.14	36.135	39.418234	-114.900605
32510	Carson City	Nevada	NV	4974.46	62.4	70	2	2	22	26264	745	0.857142857	0.071428571	15.31428571	0.5	207.1428571	8.53	30.675	39.15306	-119.747379
33001	Belknap	New Hampshire	NH	3864.69	71.6	95	1	1	1	30518	790	0.266666667	0.133333333	10.36	0.2	160.6	8.28	34.46	43.519109	-71.425366
33003	Carroll	New Hampshire	NH	3841.15	74	97	0	0	1	31558	717	0	0	9.763636364	0	143.0909091	7.8	30.09	43.867567	-71.201665
33005	Cheshire	New Hampshire	NH	3823.17	72.9	95	1	1	2	27874	831	0.375	0.125	12.28125	0.3125	198.25	8.16	33.075	42.925455	-72.248217
33007	Coos	New Hampshire	NH	3751.84	61.4	96	1	0	1	24367	542	0.181818182	0.181818182	13.03636364	0.181818182	187.8181818	8.7	37.11	44.652419	-71.289383
33009	Grafton	New Hampshire	NH	3796.81	75.2	92	1	3	2	30738	823	0.105263158	0.052631579	10.86842105	0.052631579	141.1052632	7.08	30.465	43.926498	-71.842337
33011	Hillsborough	New Hampshire	NH	3869.44	70.9	87	2	3	5	34390	923	0.744186047	0.11627907	9.859302326	0.511627907	150.1395349	8.99	33.735	42.911643	-71.723101
33013	Merrimack	New Hampshire	NH	3861.44	72.1	94	1	2	2	31310	824	0.333333333	0.083333333	9.805555556	0.25	150.75	8.12	32.915	43.299485	-71.68013
33015	Rockingham	New Hampshire	NH	3903.32	74	94	1	2	2	38399	977	0.666666667	0.121212121	5.792424242	0.575757576	81.75757576	8.31	31.735	42.988583	-71.098988
33017	Strafford	New Hampshire	NH	3893.39	69.1	92	1	3	2	29369	862	0.64	0.28	13.188	0.4	207.4	9.73	35.56	43.293172	-71.035889
33019	Sullivan	New Hampshire	NH	3810.99	69.1	96	0	1	1	28582	743	0.4	0.4	8.88	0.4	162.1	7.86	34.485	43.361188	-72.222084
34001	Atlantic	New Jersey	NJ	4031.31	61.9	58	15	8	17	27391	887	0.826086957	0.202898551	16.42028986	0.420289855	183	10.72	35.455	39.469354	-74.633758
34003	Bergen	New Jersey	NJ	3904.8	71	61	5	15	17	43347	1199	0.994413408	0	7.535195531	0.234636872	90.99441341	7.55	26.99	40.959698	-74.074727
34005	Burlington	New Jersey	NJ	3992.99	71.5	70	16	4	7	36835	1014	0.894736842	0.087719298	6.228947368	0.578947368	72.94736842	9.07	34.605	39.875786	-74.663006
34007	Camden	New Jersey	NJ	4001.82	62.3	60	18	5	15	30592	835	0.984251969	0.062992126	13.47480315	0.354330709	173.9448819	10.1	35.79	39.802352	-74.961251
34009	Cape May	New Jersey	NJ	4060.54	74.8	87	4	1	6	32948	859	0.71875	0.125	10.7125	0.53125	90.21875	9.28	35.58	39.086142	-74.847716
34011	Cumberland	New Jersey	NJ	4050.65	63	50	19	1	28	22524	785	0.657142857	0.2	17.08571429	0.342857143	251.3714286	12.88	41.425	39.328387	-75.121644
34013	Essex	New Jersey	NJ	3912.44	53.3	33	39	5	21	32181	917	1	0.004761905	19.99571429	0.114285714	205.1904762	10.94	34.845	40.7874	-74.246292
34015	Gloucester	New Jersey	NJ	4014.96	64.1	80	10	3	5	32600	893	0.873015873	0.126984127	8.43015873	0.666666667	133.0634921	10.01	36.225	39.722825	-75.145548
34017	Hudson	New Jersey	NJ	3930.34	47.4	30	11	14	42	32641	1044	0.993975904	0	17.11024096	0.018072289	208.0421687	11.55	33.365	40.731375	-74.078601
34019	Hunterdon	New Jersey	NJ	3900.47	82.5	88	2	3	5	50349	1151	0.423076923	0	4.330769231	0.307692308	48.73076923	6.74	26.375	40.565283	-74.911969
34021	Mercer	New Jersey	NJ	3947.88	71.6	54	19	9	16	37465	959	0.961038961	0.077922078	14.02077922	0.467532468	154	9.26	32.625	40.282503	-74.703724
34023	Middlesex	New Jersey	NJ	3942.52	64.5	48	9	22	19	34345	1144	0.982857143	0.04	8.275428571	0.411428571	86.48571429	9.49	30.065	40.439613	-74.407579
34025	Monmouth	New Jersey	NJ	3962.01	74.6	77	7	5	10	42749	1088	0.9375	0.020833333	8.046527778	0.548611111	84.13194444	7.98	30.66	40.287048	-74.152446
34027	Morris	New Jersey	NJ	3878.34	70.1	74	3	9	12	48814	1210	0.96	0	4.824	0.63	54.41	7.19	27.545	40.858581	-74.547427
34029	Ocean	New Jersey	NJ	3989.98	64.2	86	3	2	8	30477	1114	0.880952381	0.214285714	9.273015873	0.634920635	132.3571429	9.11	35.555	39.865669	-74.258864
34031	Passaic	New Jersey	NJ	3875.66	51.8	45	11	5	38	27152	986	0.97	0	18.416	0.27	259.32	10.95	34.235	41.03789	-74.29828
34033	Salem	New Jersey	NJ	4035.98	67.2	76	14	1	7	28772	798	0.541666667	0.083333333	14.75833333	0.208333333	118.9583333	10.5	41.2	39.573828	-75.357356
34035	Somerset	New Jersey	NJ	3919	75.5	61	9	15	13	47803	1217	0.911764706	0	5.216176471	0.544117647	58.38235294	7.83	27.735	40.565522	-74.61993
34037	Sussex	New Jersey	NJ	3838.69	72.3	88	2	2	7	37949	1000	0.56097561	0.024390244	5.858536585	0.487804878	53.36585366	8.22	32.765	41.13744	-74.69184
34039	Union	New Jersey	NJ	3924.51	65	44	20	5	28	35089	1010	1	0.018518519	11.31111111	0.222222222	138.0277778	10.1	32.435	40.659871	-74.308696
34041	Warren	New Jersey	NJ	3857.23	71.9	85	4	2	7	33555	874	0.565217391	0.217391304	8.204347826	0.47826087	120.4347826	8.47	34.755	40.853524	-75.009542
35001	Bernalillo	New Mexico	NM	5538.92	63.7	41	3	2	48	26814	689	0.947712418	0.130718954	18.70392157	0.352941176	241.1176471	8.85	29.09	35.054002	-106.669064
35003	Catron	New Mexico	NM	5529.97	32.1	75	1	0	21	20616	412	0	1	24.8	1	133	9.46	36.045	33.901858	-108.392088
35005	Chaves	New Mexico	NM	5461.74	52.9	43	2	1	53	19492	516	0.625	0.3125	21.5625	0.4375	280.6875	12.33	39.57	33.361604	-104.469837
35006	Cibola	New Mexico	NM	5479.47	45.2	21	0	0	37	16129	383	0.428571429	0.285714286	30.08571429	0.428571429	259	12.69	39.715	34.93205	-108.000374
35007	Colfax	New Mexico	NM	5207.7	52	49	0	1	48	21387	438	0	0.333333333	18.46666667	0.333333333	254.3333333	9.99	32.615	36.612962	-104.640126
35009	Curry	New Mexico	NM	5210.11	57.8	51	6	1	40	21259	528	0.75	0.333333333	20.50833333	0.666666667	235	11.8	38.25	34.572984	-103.346055
35011	De Baca	New Mexico	NM	5387.07	53.3	55	0	0	41	24879	348	0	0	21.6	0	80	11.61	38.59	34.359273	-104.368696
35013	Dona Ana	New Mexico	NM	5710.9	52.5	30	1	1	66	19565	566	0.707317073	0.317073171	29.24878049	0.414634146	353.3414634	11.37	37.95	32.350912	-106.832182
35015	Eddy	New Mexico	NM	5512.97	56.4	51	1	1	45	28438	566	0.666666667	0.083333333	13.7	0.583333333	214.3333333	12.23	39.185	32.45787	-104.306479
35017	Grant	New Mexico	NM	5651.44	49.2	48	0	0	49	22755	498	0.25	0.125	19.3125	0.375	271.625	10.05	33.505	32.732087	-108.381504
35019	Guadalupe	New Mexico	NM	5391.69	38.7	18	2	0	77	14198	416	0	1	15.3	1	254	13.92	35.085	34.869782	-104.784968
35021	Harding	New Mexico	NM	5199.79	38.1	60	0	0	38	25686	313	0	0	17.6	1	23	10.6	34.355	35.85958	-103.851495
35023	Hidalgo	New Mexico	NM	5702.39	42.4	42	1	0	56	18392	337	0	0.5	23	0.5	203.5	11.64	36.52	31.898052	-108.751929
35025	Lea	New Mexico	NM	5374.54	43.9	42	3	0	52	22484	584	0.722222222	0.166666667	15.7	0.388888889	148.1111111	12.66	41.89	32.795687	-103.413271
35027	Lincoln	New Mexico	NM	5516.94	48.2	65	1	0	30	25449	650	0.4	0.4	17.8	0.6	248	9.67	32.195	33.740941	-105.449083
35028	Los Alamos	New Mexico	NM	5423.7	82.3	75	0	6	15	51044	869	1	0	5.75	1	42.5	5.66	22.605	35.870047	-106.307968
35029	Luna	New Mexico	NM	5722.54	45.7	35	1	0	62	16114	435	0.666666667	0.666666667	31.08333333	0.666666667	402	12.08	39.74	32.184523	-107.747191
35031	McKinley	New Mexico	NM	5406.11	48.8	10	0	1	14	12679	378	0.352941176	0.588235294	37.17647059	0.647058824	243.4117647	16.52	42.88	35.583878	-108.253266
35033	Mora	New Mexico	NM	5296.61	37.1	17	0	0	82	20543	388	0	0	21.9	0	302	13.1	29.36	35.982841	-104.921898
35035	Otero	New Mexico	NM	5613.26	48.2	52	4	1	35	19880	545	0.625	0.125	21.63125	0.5	258	11.74	36.595	32.588776	-105.781079
35037	Quay	New Mexico	NM	5214.92	43.4	52	1	0	43	17936	297	0.666666667	0.333333333	20.36666667	1	203.3333333	11.57	38.63	35.107018	-103.548071
35039	Rio Arriba	New Mexico	NM	5361.11	48.2	13	0	0	71	20014	476	0.222222222	0.333333333	22.86666667	0.444444444	256.8888889	12.7	33.525	36.509669	-106.693983
35041	Roosevelt	New Mexico	NM	5273.68	49.3	55	2	1	40	17477	501	0.6	0.6	27.24	0.6	246.6	11.36	39.72	34.021457	-103.482725
35043	Sandoval	New Mexico	NM	5470.76	56.9	47	2	1	36	26924	843	0.642857143	0.142857143	16.90357143	0.571428571	207.1428571	9.57	31.535	35.685071	-106.882619
35045	San Juan	New Mexico	NM	5328.91	55.1	42	1	0	19	21260	603	0.575757576	0.242424242	20.79393939	0.484848485	166.5151515	11.24	37.505	36.511624	-108.324578
35047	San Miguel	New Mexico	NM	5339.31	44.1	19	1	0	77	17926	473	0.571428571	0.571428571	30.78571429	0.571428571	335.1428571	13.33	31.95	35.476859	-104.803519
35049	Santa Fe	New Mexico	NM	5451.14	50.6	44	1	1	51	32298	805	0.68	0.12	14.658	0.4	123.04	7.99	22.3	35.514324	-105.965771
35051	Sierra	New Mexico	NM	5658.07	54.2	68	0	0	29	17752	431	0.25	0.25	16.725	0.5	202.75	10.56	35.205	33.119461	-107.188153
35053	Socorro	New Mexico	NM	5593.55	49	37	1	0	49	18104	422	0.5	0.5	25.45	0.833333333	207.1666667	12.45	36.52	33.991658	-106.939136
35055	Taos	New Mexico	NM	5295.59	45.7	36	1	1	56	21333	634	0.166666667	0.166666667	23.78333333	0.166666667	364.8333333	10.02	29.345	36.576529	-105.637986
35057	Torrance	New Mexico	NM	5494.52	51.3	55	1	0	40	18675	494	0	0.25	28.425	0.25	270.25	10.97	33.335	34.554979	-105.890558
35059	Union	New Mexico	NM	5109.62	48.3	55	2	0	40	18472	513	0	0	13.5	1	150	10.53	35.36	36.488085	-103.475723
35061	Valencia	New Mexico	NM	5578.17	52.7	36	1	0	59	19623	557	0.666666667	0.388888889	23.16111111	0.611111111	304.3888889	12.69	36.97	34.71684	-106.806582
36001	Albany	New York	NY	3770.74	76.1	75	12	5	5	32328	768	0.893333333	0.026666667	14.90933333	0.386666667	177.84	8.66	33.02	42.58824	-73.97401
36003	Allegany	New York	NY	3684.5	64.1	95	1	1	1	20978	447	0	0	15.76923077	0	236.6923077	9.83	37.89	42.247853	-78.026153
36005	Bronx	New York	NY	3920.47	49.4	11	30	3	54	18171	914	0.98820059	0	29.00058997	0.005899705	527.1769912	14.84	37.38	40.848711	-73.852939
36007	Broome	New York	NY	3690.91	70	86	4	4	4	24835	561	0.672727273	0.054545455	20.18727273	0.181818182	217.8	9.64	35.28	42.161977	-75.830283
36009	Cattaraugus	New York	NY	3697.33	67.1	92	1	1	2	22049	446	0.285714286	0.047619048	17.67619048	0.095238095	236.8095238	10.18	38.485	42.239095	-78.662335
36011	Cayuga	New York	NY	3691.29	67.1	91	4	1	2	24702	530	0.35	0.05	11.86	0.1	187.4	9.88	37.335	43.008546	-76.574587
36013	Chautauqua	New York	NY	3716.15	61.5	89	2	1	6	22168	462	0.514285714	0.2	20.22571429	0.228571429	269.5714286	10.53	38	42.304216	-79.407595
36015	Chemung	New York	NY	3686.26	67.3	87	6	1	3	25329	563	0.772727273	0.136363636	18.48636364	0.318181818	243.5454545	9.8	37.9	42.15528	-76.747179
36017	Chenango	New York	NY	3687.42	67.6	95	1	0	2	22097	483	0.166666667	0	17.05	0	274.5	9.46	37.73	42.478024	-75.602241
36019	Clinton	New York	NY	3698.77	70.7	91	4	1	3	24676	617	0.421052632	0.157894737	17.68421053	0.210526316	286.4210526	8.53	35.195	44.752712	-73.705643
36021	Columbia	New York	NY	3793.4	67.2	88	4	2	4	33613	691	0.19047619	0.142857143	10.84285714	0.19047619	109.4285714	8.44	34.735	42.247729	-73.626806
36023	Cortland	New York	NY	3673.59	67.7	93	1	1	2	23179	528	0.666666667	0	15.50833333	0.25	220.3333333	9.63	36.035	42.594039	-76.07624
36025	Delaware	New York	NY	3713.13	65.5	93	2	1	3	23677	523	0.214285714	0.071428571	12.72857143	0.142857143	175.8571429	9.23	36.155	42.193986	-74.966728
36027	Dutchess	New York	NY	3816.95	72.5	74	9	4	11	33594	962	0.64556962	0.050632911	9.515189873	0.46835443	123.4303797	8.6	32.925	41.75477	-73.740041
36029	Erie	New York	NY	3692.49	67.5	77	13	3	5	27978	572	0.877637131	0.105485232	16.92742616	0.333333333	254.5443038	9.46	36.215	42.752759	-78.778192
36031	Essex	New York	NY	3701.63	68.4	88	3	1	3	26582	611	0	0	11.12307692	0	135.5384615	8.45	33.785	44.109601	-73.778431
36033	Franklin	New York	NY	3688.45	65.7	82	6	0	3	21575	523	0.214285714	0.071428571	18.51428571	0.142857143	231.1428571	9.82	39.02	44.594376	-74.31067
36035	Fulton	New York	NY	3727.41	65.7	94	1	1	2	23839	539	0.533333333	0.066666667	16.93333333	0.133333333	233.4	9.99	37.425	43.115609	-74.423678
36037	Genesee	New York	NY	3682.38	72.2	91	3	1	3	25403	556	0.533333333	0	15.29333333	0.066666667	165.3333333	9.74	38.135	43.00091	-78.192778
36039	Greene	New York	NY	3757.05	64.5	87	6	1	5	25700	668	0.133333333	0	12.85333333	0.133333333	124.6666667	9.27	36.79	42.28697	-74.149542
36041	Hamilton	New York	NY	3690.29	72.3	96	1	0	1	28265	481	0	0	8.825	0	21.75	8.74	35.78	43.657879	-74.502456
36043	Herkimer	New York	NY	3698.07	65.8	95	1	0	2	23418	494	0.421052632	0.210526316	16.15263158	0.210526316	253.7368421	9.61	38.01	43.571009	-74.841097
36045	Jefferson	New York	NY	3706.65	66.9	84	5	1	6	23078	720	0.384615385	0.076923077	18.43846154	0.115384615	285.5384615	9.97	39.46	43.996516	-76.052902
36047	Kings	New York	NY	3940.46	44.6	36	32	11	20	25289	1048	0.989473684	0	21.31789474	0	289.7434211	11.99	32.85	40.635045	-73.95064
36049	Lewis	New York	NY	3693.05	68.8	96	1	0	1	22942	485	0	0	13.42857143	0	264	9.35	38.455	43.782681	-75.44414
36051	Livingston	New York	NY	3685.37	69.3	92	2	1	3	23978	564	0.4	0.133333333	15.8	0.333333333	199.6666667	9.82	38.835	42.727485	-77.769779
36053	Madison	New York	NY	3692.76	67	94	2	1	2	25230	565	0.375	0	5.0875	0.3125	53.4375	9.09	36.795	42.910026	-75.663575
36055	Monroe	New York	NY	3691.42	72.9	72	14	3	7	28732	695	0.927083333	0.0625	19.89479167	0.421875	220.328125	9.18	37.44	43.464475	-77.664656
36057	Montgomery	New York	NY	3748.44	59.7	85	1	1	12	23417	531	0.5625	0.0625	21.15625	0.1875	238.25	10.46	38.835	42.900891	-74.435357
36059	Nassau	New York	NY	3919.86	75.5	65	11	8	15	42400	1376	0.996428571	0	6.013571429	0.139285714	79.55357143	7.69	29.53	40.729612	-73.589414
36061	New York	New York	NY	3927.95	50.7	48	13	11	26	62498	1342	0.993055556	0	17.37847222	0.003472222	354.8680556	8.85	22.25	40.776642	-73.970187
36063	Niagara	New York	NY	3690.84	62.1	87	7	1	2	25991	501	0.754098361	0.06557377	16.10983607	0.278688525	210.295082	10.95	38.87	43.456731	-78.792142
36065	Oneida	New York	NY	3708.01	65.7	84	5	3	5	25103	529	0.689189189	0.081081081	19.00540541	0.256756757	202.0675676	9.61	35.765	43.242727	-75.434282
36067	Onondaga	New York	NY	3697	70	79	10	3	4	28746	637	0.864285714	0.021428571	18.80857143	0.307142857	184.1714286	9.22	36.17	43.006516	-76.196134
36069	Ontario	New York	NY	3684.96	70.8	91	2	1	4	29904	658	0.4	0.08	12.284	0.2	172	8.66	36.005	42.856357	-77.303497
36071	Orange	New York	NY	3835.84	68.4	68	9	2	18	30583	955	0.797468354	0.101265823	12.38101266	0.481012658	170.8987342	9.73	36.115	41.40241	-74.306252
36073	Orleans	New York	NY	3686.76	60.3	87	6	0	4	22255	509	0.272727273	0.181818182	14.13636364	0.181818182	247.4545455	10.49	41.3	43.502287	-78.229726
36075	Oswego	New York	NY	3704.87	67.7	95	1	1	2	23126	532	0.413793103	0.068965517	19.8137931	0.172413793	256.3793103	10.04	40.125	43.461443	-76.209258
36077	Otsego	New York	NY	3705.63	71.5	92	2	1	3	24165	620	0.352941176	0.176470588	16.15294118	0.294117647	161.2352941	7.7	34.71	42.629776	-75.028841
36079	Putnam	New York	NY	3838.41	70.2	82	2	2	12	40309	1149	0.842105263	0	5.378947368	0.789473684	69.05263158	8.04	32.525	41.427904	-73.743882
36081	Queens	New York	NY	3934.03	59.2	27	18	23	28	26495	1195	0.980568012	0	13.83064275	0.007473842	166.715994	11.44	29.965	40.658566	-73.838017
36083	Rensselaer	New York	NY	3778.01	71.9	85	6	2	4	29987	710	0.619047619	0.071428571	14.58809524	0.30952381	189.6190476	9.1	34.475	42.710421	-73.513845
36085	Richmond	New York	NY	3938.64	69.7	64	10	8	17	31823	1017	0.990825688	0	12.59816514	0.027522936	186.0183486	9.12	29.825	40.561263	-74.1399
36087	Rockland	New York	NY	3876.28	74.4	65	11	6	16	34591	1182	1	0.061538462	13.54769231	0.492307692	155.4923077	8.91	32.055	41.154639	-74.024645
36089	St. Lawrence	New York	NY	3704.74	66.4	93	2	1	2	22198	528	0.392857143	0.214285714	18.31428571	0.214285714	242.0357143	10.03	39.605	44.488112	-75.074311
36091	Saratoga	New York	NY	3759.95	70	92	1	2	3	35176	809	0.54	0.04	7.37	0.34	137.52	8.15	32.64	43.106135	-73.855387
36093	Schenectady	New York	NY	3763.58	65.8	76	9	4	6	28319	675	0.906976744	0.093023256	14.52093023	0.465116279	174.1395349	9.56	35.1	42.817539	-74.043548
36095	Schoharie	New York	NY	3733.06	64.2	94	1	1	3	26584	570	0.25	0	11.1875	0.25	191.875	9.29	36.765	42.591294	-74.438172
36097	Schuyler	New York	NY	3679.09	64.3	96	1	0	1	24173	482	0	0	12.82	0	177	9.26	35.945	42.419776	-76.938603
36099	Seneca	New York	NY	3695	66.2	90	4	1	3	23115	540	0.3	0.1	13.32	0.3	147.7	9.65	38.83	42.782294	-76.827088
36101	Steuben	New York	NY	3681	64.8	94	2	1	1	25371	495	0.366666667	0	16.00333333	0.133333333	186.2666667	9.77	37.725	42.266725	-77.385525
36103	Suffolk	New York	NY	3884.45	72.1	71	7	4	17	36945	1353	0.956521739	0.01552795	6.531987578	0.50931677	96.32608696	8.12	32.855	40.943554	-72.692218
36105	Sullivan	New York	NY	3763.62	66.6	74	8	2	14	24963	695	0.083333333	0.083333333	17.3875	0.083333333	172.7916667	10.02	37.13	41.719993	-74.771577
36107	Tioga	New York	NY	3684.13	72.4	96	1	1	1	27230	502	0.3	0	9.71	0.2	256.7	9.1	37.765	42.178057	-76.297456
36109	Tompkins	New York	NY	3679.71	76.9	79	4	10	4	27418	857	0.565217391	0.217391304	22.11304348	0.347826087	173.7826087	8.91	30.86	42.453003	-76.473481
36111	Ulster	New York	NY	3782.3	66.8	81	5	2	9	30442	848	0.468085106	0.14893617	12.24042553	0.361702128	175.0212766	9.29	35.28	41.947216	-74.265458
36113	Warren	New York	NY	3728.06	70.5	95	1	1	2	30351	714	0.578947368	0	13.03684211	0.315789474	170.6842105	8.22	33.245	43.555105	-73.838139
36115	Washington	New York	NY	3769.29	64.9	93	3	1	2	24168	616	0.176470588	0.058823529	12.28823529	0.058823529	202.0588235	8.9	36.11	43.312377	-73.439428
36117	Wayne	New York	NY	3696.95	72.2	91	3	1	4	25327	536	0.217391304	0.130434783	11.79565217	0.173913043	182.5652174	9.75	38.99	43.458758	-77.063164
36119	Westchester	New York	NY	3874.98	64.3	57	13	5	22	47984	1195	0.950672646	0.013452915	10.08206278	0.255605381	124.896861	7.99	26.27	41.15277	-73.745912
36121	Wyoming	New York	NY	3673.4	67.4	90	5	0	3	22700	489	0.181818182	0	9.7	0.181818182	139.6363636	9.47	38.25	42.701363	-78.228567
36123	Yates	New York	NY	3684.13	63.5	96	1	0	2	24457	518	0	0	15.02	0	259	8.96	37.215	42.638237	-77.104324
37001	Alamance	North Carolina	NC	4402.54	63.4	67	18	1	11	23166	543	0.666666667	0.25	18.26388889	0.472222222	264.3333333	11.53	39.19	36.043954	-79.400573
37003	Alexander	North Carolina	NC	4321.27	60.2	88	6	1	4	20440	443	0.285714286	0.142857143	15.58571429	0.285714286	281	10.53	38.06	35.920951	-81.177467
37005	Alleghany	North Carolina	NC	4192.77	52.1	88	1	1	9	19510	418	0	0	20.86666667	0	287.6666667	10.37	37.115	36.489356	-81.132299
37007	Anson	North Carolina	NC	4471.82	55.9	46	49	1	3	16752	434	0.166666667	0.166666667	22.15	0.166666667	341.8333333	13.76	42.555	34.974996	-80.109959
37009	Ashe	North Carolina	NC	4162.36	56.4	93	1	0	5	20838	438	0.166666667	0.166666667	20.56666667	0.166666667	331.1666667	9.91	33.46	36.443469	-81.499334
37011	Avery	North Carolina	NC	4178.89	59	85	4	0	5	21598	541	0	0	18.54	0	256.6	10.59	35.37	36.07209	-81.920285
37013	Beaufort	North Carolina	NC	4336.01	58.1	66	25	0	7	21636	398	0.272727273	0.181818182	19.25454545	0.272727273	346.5454545	10.9	44.325	35.482313	-76.842014
37015	Bertie	North Carolina	NC	4292.66	46	35	63	0	1	17096	335	0.25	0.25	24.525	0.25	556.25	14.84	47.805	36.059043	-76.962364
37017	Bladen	North Carolina	NC	4485.4	56.8	55	35	0	7	19154	365	0.166666667	0.166666667	27.71666667	0.166666667	631.5	13.2	46.755	34.591938	-78.539489
37019	Brunswick	North Carolina	NC	4512.42	65	81	11	1	5	26839	657	0.424242424	0.060606061	15.29393939	0.393939394	207.6363636	10.02	38.215	34.038754	-78.227765
37021	Buncombe	North Carolina	NC	4252.93	71.5	84	6	1	6	26159	675	0.714285714	0.107142857	17.06071429	0.446428571	235.2142857	9.35	29.885	35.609371	-82.530426
37023	Burke	North Carolina	NC	4306.55	59.8	83	6	3	5	19701	440	0.444444444	0.333333333	21.28888889	0.444444444	348.8888889	11.52	36.385	35.746182	-81.70618
37025	Cabarrus	North Carolina	NC	4424.38	62	71	15	2	10	25247	623	0.756756757	0.189189189	14.58108108	0.567567568	213.5405405	10.08	36.695	35.388369	-80.552694
37027	Caldwell	North Carolina	NC	4284.55	54.3	88	5	1	5	19228	452	0.529411765	0.411764706	20.74705882	0.529411765	311.7058824	11.89	37.665	35.957915	-81.530002
37029	Camden	North Carolina	NC	4229.26	46.3	80	13	2	2	25620	834	0	0	6.65	0	172.5	10.63	37.7	36.342344	-76.162488
37031	Carteret	North Carolina	NC	4385.14	65.3	87	6	1	4	27496	595	0.578947368	0.078947368	13.95	0.368421053	103.3684211	9.44	35.405	34.858313	-76.526967
37033	Caswell	North Carolina	NC	4391.78	59.4	61	33	0	3	17975	373	0	0	21.2	0	284.5	12.89	44.065	36.394298	-79.339609
37035	Catawba	North Carolina	NC	4361.17	61.8	78	8	3	9	23232	513	0.64516129	0.193548387	15.47741935	0.516129032	280.6129032	11.02	34.805	35.66045	-81.212848
37037	Chatham	North Carolina	NC	4421.63	58.3	71	13	1	13	31175	593	0.230769231	0.153846154	14.18461538	0.230769231	191.3846154	8.26	34.21	35.704994	-79.251454
37039	Cherokee	North Carolina	NC	4292.82	61.1	92	1	1	3	18340	441	0	0	19.17142857	0	221.1428571	11.02	33.975	35.136232	-84.061309
37041	Chowan	North Carolina	NC	4265.03	59.1	61	33	2	3	19240	495	0.333333333	0.333333333	26.7	0.333333333	420	11.62	43.195	36.128979	-76.602752
37043	Clay	North Carolina	NC	4302.81	59.9	95	1	0	3	22081	467	0	0	23.3	0	286	10.06	34.57	35.052997	-83.752264
37045	Cleveland	North Carolina	NC	4393.32	65.6	74	21	1	3	20062	462	0.409090909	0.227272727	20.32727273	0.363636364	309.7727273	12.44	37.7	35.33463	-81.557114
37047	Columbus	North Carolina	NC	4511.08	61	60	30	0	5	19275	379	0.076923077	0.076923077	23.4	0.076923077	368.7692308	12.29	42.725	34.261602	-78.639308
37049	Craven	North Carolina	NC	4380.28	68.8	67	21	2	6	24260	645	0.666666667	0.142857143	17.13333333	0.476190476	284.1904762	10.16	39.37	35.118179	-77.082541
37051	Cumberland	North Carolina	NC	4460.71	65.7	47	35	2	10	23067	664	0.838235294	0.279411765	18.62794118	0.544117647	297.5147059	12.7	41.26	35.050192	-78.828719
37053	Currituck	North Carolina	NC	4222.73	64.4	88	6	0	3	25854	745	0	0	8.7625	0	98.125	10.13	38.245	36.372174	-75.941224
37055	Dare	North Carolina	NC	4269.6	63.5	88	3	0	7	30529	863	0.454545455	0	7.127272727	0.454545455	123.6363636	9.11	34.305	35.606269	-75.767536
37057	Davidson	North Carolina	NC	4392.62	55.3	82	9	1	6	22549	456	0.5	0.205882353	16.60588235	0.441176471	317.2352941	11.24	37.255	35.795131	-80.207107
37059	Davie	North Carolina	NC	4366.68	62.9	85	7	0	6	26319	524	0.428571429	0.142857143	14.95714286	0.428571429	239.4285714	9.24	35.925	35.929355	-80.542552
37061	Duplin	North Carolina	NC	4437.8	59.4	53	25	0	21	17122	391	0.181818182	0.090909091	27.1	0.181818182	417.9090909	12.94	45.695	34.934403	-77.933543
37063	Durham	North Carolina	NC	4403.68	68.1	42	37	4	13	29347	718	0.916666667	0.183333333	21.7	0.5	232.0666667	10.55	35.36	36.033822	-78.87812
37065	Edgecombe	North Carolina	NC	4345.2	60.3	37	57	0	4	16971	412	0.428571429	0.357142857	24.52857143	0.428571429	416.8571429	15.09	48.305	35.917055	-77.602655
37067	Forsyth	North Carolina	NC	4357.81	59.5	59	26	2	12	26541	575	0.913978495	0.225806452	21.24946237	0.64516129	175.2903226	10.38	32.535	36.132466	-80.256961
37069	Franklin	North Carolina	NC	4374.62	58.7	64	26	0	8	21399	488	0.083333333	0.083333333	17.39166667	0.083333333	329.25	11.29	42.875	36.088241	-78.28309
37071	Gaston	North Carolina	NC	4414.4	59.1	75	15	1	6	22658	526	0.769230769	0.215384615	18.14153846	0.461538462	217.5692308	12.33	35.865	35.293344	-81.177256
37073	Gates	North Carolina	NC	4244.75	62.3	63	34	0	2	21187	461	0	0	16.06666667	0	255.3333333	12.77	42.66	36.442135	-76.702355
37075	Graham	North Carolina	NC	4248.12	47.9	89	0	1	2	19780	419	0	0	21.03333333	0	101.3333333	11.46	38.19	35.348364	-83.830915
37077	Granville	North Carolina	NC	4385.18	60.2	59	31	1	7	22295	528	0.307692308	0.076923077	15.97692308	0.230769231	203.6923077	12.14	41.865	36.299884	-78.657634
37079	Greene	North Carolina	NC	4382.82	63.3	47	36	0	14	18441	391	0	0	26	0	407.75	13.49	44.64	35.481959	-77.681688
37081	Guilford	North Carolina	NC	4385.58	65.2	54	32	4	7	26461	607	0.87394958	0.218487395	19.03109244	0.512605042	238.0840336	10.61	34.935	36.079065	-79.788665
37083	Halifax	North Carolina	NC	4322.63	52	39	51	1	2	17937	411	0.416666667	0.25	26	0.25	588.4166667	14.42	48.855	36.251438	-77.644842
37085	Harnett	North Carolina	NC	4438.07	55.5	64	21	1	11	20310	544	0.296296296	0.111111111	18.6	0.296296296	233	11.93	40.075	35.368635	-78.87161
37087	Haywood	North Carolina	NC	4218.35	64.3	94	1	0	3	24536	538	0.3125	0	14.9875	0.1875	221.0625	9.98	33.42	35.557099	-82.972823
37089	Henderson	North Carolina	NC	4309.48	67.5	84	3	1	10	25670	604	0.555555556	0.111111111	15.52962963	0.407407407	169.4444444	9.79	30.785	35.336415	-82.479741
37091	Hertford	North Carolina	NC	4267.46	62	34	59	1	3	17863	404	0.2	0.2	25.48	0.2	569.8	14.85	45.75	36.363517	-76.981616
37093	Hoke	North Carolina	NC	4467.66	58.9	41	32	1	12	18761	539	0.222222222	0.111111111	22.42222222	0.222222222	378.3333333	14.82	41.65	35.017233	-79.241964
37095	Hyde	North Carolina	NC	4302.9	56.1	57	37	0	4	18408	314	0	0.5	10.55	0.5	232	12.95	44.9	35.408157	-76.153687
37097	Iredell	North Carolina	NC	4361.18	63.4	78	12	2	7	26467	612	0.5	0.090909091	13.67954545	0.409090909	128.7272727	10.11	35.86	35.806355	-80.874539
37099	Jackson	North Carolina	NC	4266.23	60.9	82	2	1	5	21014	523	0.111111111	0	20.68888889	0.111111111	209.2222222	10.86	35.5	35.279929	-83.122478
37101	Johnston	North Carolina	NC	4412.97	60.1	70	15	1	13	22410	562	0.24	0.04	19.172	0.16	368.88	11.44	41.66	35.5134	-78.367311
37103	Jones	North Carolina	NC	4403	51.6	62	32	0	4	20105	377	0	0	19.06666667	0	323.6666667	11.78	42.815	35.032268	-77.356195
37105	Lee	North Carolina	NC	4436.09	61.2	59	19	1	19	21449	516	0.538461538	0.153846154	19.68461538	0.384615385	254.4615385	11.6	37.885	35.476336	-79.172117
37107	Lenoir	North Carolina	NC	4400.51	61.8	51	40	1	7	19760	401	0.733333333	0.266666667	27.87333333	0.466666667	416.7333333	13.09	44.89	35.240068	-77.63551
37109	Lincoln	North Carolina	NC	4386.91	53.8	86	5	1	7	25550	495	0.444444444	0.166666667	15.17222222	0.444444444	236.5	10.85	34.2	35.488502	-81.226975
37111	McDowell	North Carolina	NC	4289.61	56.2	89	4	1	5	18932	428	0.2	0.1	20.9	0.1	315.1	11.39	38.565	35.682232	-82.048029
37113	Macon	North Carolina	NC	4288.07	58.6	90	1	1	7	23213	534	0.111111111	0.111111111	19.28888889	0.111111111	285.6666667	9.96	33.34	35.152959	-83.421901
37115	Madison	North Carolina	NC	4205.07	64.2	95	1	1	2	19902	457	0	0	18.6	0	230	10.58	36.575	35.864078	-82.712731
37117	Martin	North Carolina	NC	4319.47	62.3	52	43	0	3	18783	373	0.166666667	0.166666667	22.71666667	0.166666667	310.5	13.06	46.865	35.841059	-77.112867
37119	Mecklenburg	North Carolina	NC	4430.6	65.6	50	30	5	12	32482	748	0.961373391	0.103004292	16.70386266	0.433476395	191.832618	10.59	32.945	35.246862	-80.833832
37121	Mitchell	North Carolina	NC	4188.56	62.5	94	1	0	4	21404	403	0	0	18.85	0	252.75	10.81	36.01	36.013102	-82.163554
37123	Montgomery	North Carolina	NC	4441.78	57	64	19	2	14	18865	407	0.166666667	0.166666667	25.65	0.166666667	371.3333333	12.06	41.215	35.334415	-79.906602
37125	Moore	North Carolina	NC	4446.64	69.7	78	13	1	6	28913	560	0.5	0.111111111	15.99444444	0.444444444	195	9.14	33.835	35.308272	-79.492725
37127	Nash	North Carolina	NC	4364.79	67.2	53	37	1	6	22880	494	0.444444444	0.055555556	17.53333333	0.388888889	399	12.13	41.47	35.965945	-77.987555
37129	New Hanover	North Carolina	NC	4488.56	69	77	15	1	5	29679	755	0.955555556	0.133333333	18.70444444	0.6	232.6888889	8.79	33.005	34.177875	-77.869674
37131	Northampton	North Carolina	NC	4290.9	62.2	39	56	0	2	17919	337	0	0	24.32	0	514.4	15.46	47.68	36.421774	-77.398352
37133	Onslow	North Carolina	NC	4430.21	63.1	68	16	2	11	21084	777	0.65625	0.25	13.765625	0.5625	204.9375	11.34	37.04	34.763109	-77.499469
37135	Orange	North Carolina	NC	4402.07	80.5	70	12	7	8	34465	744	0.607142857	0.178571429	21.66428571	0.392857143	150.4642857	8.23	24.11	36.06253	-79.119995
37137	Pamlico	North Carolina	NC	4361.9	67.2	74	19	0	3	23724	500	0	0	13.55	0	170	10.44	40.125	35.147575	-76.665268
37139	Pasquotank	North Carolina	NC	4239.05	67	55	37	1	4	22745	611	0.4	0.4	21.15	0.4	294.1	12.55	42.37	36.265184	-76.260696
37141	Pender	North Carolina	NC	4469.63	56.5	74	18	1	6	23526	622	0.125	0	17.4875	0.125	208.75	10.67	40.34	34.512556	-77.888106
37143	Perquimans	North Carolina	NC	4253.34	67	71	25	0	2	23809	466	0	0	21.1	0	361	11.64	39.395	36.180897	-76.403244
37145	Person	North Carolina	NC	4391.92	55.1	67	27	0	4	21292	429	0.285714286	0.285714286	20.2	0.285714286	453.7142857	11.3	43.43	36.386336	-78.965644
37147	Pitt	North Carolina	NC	4356.98	67.4	57	34	2	6	23029	521	0.71875	0.25	25.171875	0.46875	323.09375	10.47	41.075	35.592965	-77.373138
37149	Polk	North Carolina	NC	4368.49	64.6	88	5	0	5	24611	539	0.142857143	0	11.94285714	0.142857143	126.5714286	9.78	29.985	35.277901	-82.167621
37151	Randolph	North Carolina	NC	4412.74	48.4	81	5	1	11	20523	478	0.428571429	0.214285714	18.33571429	0.321428571	279.5	10.83	36.635	35.709915	-79.806215
37153	Richmond	North Carolina	NC	4470.58	61.9	58	30	1	6	17236	389	0.545454545	0.181818182	24.52727273	0.363636364	397.8181818	12.88	40.485	35.004636	-79.755695
37155	Robeson	North Carolina	NC	4494	56.7	27	24	1	8	15343	389	0.35483871	0.193548387	31.34516129	0.193548387	456.4193548	16.24	47.64	34.63921	-79.100881
37157	Rockingham	North Carolina	NC	4369.31	61.2	73	18	0	6	21102	439	0.428571429	0.285714286	19.37142857	0.333333333	294.4761905	12.21	41.57	36.381806	-79.782754
37159	Rowan	North Carolina	NC	4397.37	61.9	73	16	1	8	20912	528	0.5	0.3	20.16	0.366666667	268.9333333	11.31	39.28	35.641329	-80.521722
37161	Rutherford	North Carolina	NC	4362.4	67.3	84	10	1	4	19551	410	0.230769231	0.076923077	20.75384615	0.153846154	437.3846154	11.19	36.93	35.402747	-81.919582
37163	Sampson	North Carolina	NC	4450.87	56.2	53	26	0	17	19479	377	0.090909091	0.090909091	25.1	0.090909091	481.1818182	12.77	46.31	34.990574	-78.371382
37165	Scotland	North Carolina	NC	4482.86	64.8	45	39	1	2	15679	409	0.571428571	0.428571429	31.14285714	0.571428571	498.8571429	13.74	43.735	34.840023	-79.477337
37167	Stanly	North Carolina	NC	4439.34	66.4	82	10	2	4	20504	449	0.230769231	0.076923077	16.17692308	0.230769231	273.4615385	10.38	36.765	35.310449	-80.254374
37169	Stokes	North Carolina	NC	4330.34	56.7	92	4	0	3	21311	447	0.111111111	0	16.84444444	0.111111111	286.8888889	10.67	37.69	36.393506	-80.266199
37171	Surry	North Carolina	NC	4286.78	61.8	85	4	0	10	20219	423	0.272727273	0.045454545	19.59090909	0.181818182	239.5909091	10.98	39.155	36.415416	-80.686463
37173	Swain	North Carolina	NC	4227.01	54.3	65	3	0	4	19626	465	0	0	20.12	0	121.4	12.95	38.655	35.568849	-83.465614
37175	Transylvania	North Carolina	NC	4306.47	70.5	89	3	0	3	23757	522	0.285714286	0.142857143	13.62857143	0.285714286	218.5714286	9.16	31.17	35.210079	-82.816653
37177	Tyrrell	North Carolina	NC	4278.01	44.4	57	28	2	10	16658	479	0	0	23	0	340	14.4	45.555	35.87042	-76.165345
37179	Union	North Carolina	NC	4460.88	60.9	74	12	2	11	28894	648	0.731707317	0.097560976	9.87804878	0.609756098	167.7804878	9.68	35.175	34.991817	-80.530435
37181	Vance	North Carolina	NC	4369	55.6	42	50	0	7	17905	420	0.5	0.1	28.57	0.2	395.1	13.98	47.045	36.365481	-78.405434
37183	Wake	North Carolina	NC	4405.56	72.8	62	20	6	10	33166	773	0.914438503	0.122994652	11.6631016	0.486631016	133.973262	9.19	32.22	35.789846	-78.650624
37185	Warren	North Carolina	NC	4346.25	54.6	38	51	0	4	19052	404	0	0	22.35	0	277.8333333	14.09	47.49	36.398105	-78.099899
37187	Washington	North Carolina	NC	4292.5	44	45	50	0	4	18779	335	0	0	21.23333333	0	487	14.24	46.325	35.844713	-76.572291
37189	Watauga	North Carolina	NC	4177.28	65.4	89	2	1	3	21854	686	0.230769231	0	27.06153846	0.076923077	149.3846154	9.66	30.66	36.235372	-81.709923
37191	Wayne	North Carolina	NC	4408.66	66.6	55	31	1	10	21557	477	0.576923077	0.346153846	23.69615385	0.461538462	347	12.79	41.65	35.35419	-78.00867
37193	Wilkes	North Carolina	NC	4273.18	60.4	89	4	0	6	19029	418	0.142857143	0.071428571	26.02857143	0.071428571	382	10.65	37.955	36.208883	-81.166095
37195	Wilson	North Carolina	NC	4379.89	61	49	38	1	10	20972	469	0.526315789	0.052631579	27.96842105	0.157894737	303.2631579	12.87	43.925	35.700357	-77.921598
37197	Yadkin	North Carolina	NC	4328.44	51.9	86	3	0	10	22726	434	0.142857143	0.142857143	18.88571429	0.142857143	280.1428571	10.52	39	36.158765	-80.665164
37199	Yancey	North Carolina	NC	4192.26	66.5	93	1	0	5	20257	426	0	0	22.28	0	255.4	10.64	34.415	35.889455	-82.304119
38001	Adams	North Dakota	ND	4093.36	62	95	0	0	1	31502	358	0	0	9.2	0	23	6.66	32.05	46.096815	-102.533198
38003	Barnes	North Dakota	ND	3870.97	63.8	95	0	2	1	31721	425	0.5	0	7.4	0.25	67.75	8.32	36.105	46.94255	-98.070195
38005	Benson	North Dakota	ND	3825.28	50.9	43	0	0	1	18162	221	0	0.25	28.825	0.25	122.25	13.36	43.645	48.071743	-99.351152
38007	Billings	North Dakota	ND	4015.26	48.8	97	0	3	0	37972	532	0	0	10.1	1	4	8.62	35.595	47.007044	-103.364016
38009	Bottineau	North Dakota	ND	3792.57	61.2	94	0	0	2	31969	448	0	0	10.43333333	0.333333333	79.33333333	8.94	36.295	48.794412	-100.831257
38011	Bowman	North Dakota	ND	4099.41	64.9	95	0	0	3	32045	469	0	0	7.65	0	17	7.8	34.415	46.110144	-103.505943
38013	Burke	North Dakota	ND	3812.93	54.1	93	1	0	4	32908	423	0	0	13.6	1	50	9.07	37.295	48.786453	-102.520087
38015	Burleigh	North Dakota	ND	3979.8	67.5	92	1	0	1	32876	624	0.736842105	0	8.068421053	0.473684211	122.2105263	7.74	33.215	46.971843	-100.462001
38017	Cass	North Dakota	ND	3844.8	67.7	90	2	2	2	30529	611	0.848484848	0.060606061	14.7030303	0.303030303	167.7878788	7.52	34.65	46.927003	-97.252375
38019	Cavalier	North Dakota	ND	3716.71	69.4	97	0	1	0	32028	405	0	0	4.45	0	38	8.28	35.58	48.768439	-98.46379
38021	Dickey	North Dakota	ND	3951.57	66.9	94	1	0	2	24644	432	0	0	9.333333333	0	52.66666667	8.17	35.72	46.107756	-98.496518
38023	Divide	North Dakota	ND	3821.38	56.1	98	0	0	0	36303	417	0	0	7.3	0	33	8.51	37.045	48.814754	-103.509326
38025	Dunn	North Dakota	ND	3976.97	46.7	84	0	2	3	33788	430	0	0	11.5	1	68	9.19	36.875	47.354548	-102.612366
38027	Eddy	North Dakota	ND	3840.59	68.8	93	0	0	3	27323	338	0	0	15.7	0	94	9.07	35.395	47.723436	-98.900474
38029	Emmons	North Dakota	ND	4029.14	65.7	98	0	0	0	27690	304	0	0	13.5	0	136	8.73	38.31	46.284255	-100.237842
38031	Foster	North Dakota	ND	3863.52	62.5	97	0	0	1	33063	406	0	0	11.5	0	116	8.2	34.15	47.471431	-98.872876
38033	Golden Valley	North Dakota	ND	4027.01	50.2	95	0	0	1	26113	338	0	0	7.9	1	68	8.54	35.76	46.938924	-103.844612
38035	Grand Forks	North Dakota	ND	3769.99	67.2	88	2	2	3	27026	622	0.777777778	0.166666667	17.24444444	0.277777778	143.1111111	7.82	36.99	47.926003	-97.450851
38037	Grant	North Dakota	ND	4063.78	59.4	94	0	1	0	28129	325	0	0	14.1	0	82	8.78	36.89	46.357827	-101.639049
38039	Griggs	North Dakota	ND	3834.48	64.2	98	0	0	0	27197	330	0	0	6.6	0	67	8.39	35.485	47.456334	-98.232286
38041	Hettinger	North Dakota	ND	4062.96	72.2	97	1	0	1	27910	312	0	0	9.35	1	37.5	8.65	35.23	46.435704	-102.454238
38043	Kidder	North Dakota	ND	3945.76	52.8	93	0	0	4	28904	342	0	0	8.7	1	51	8.73	37.97	46.938273	-99.731198
38045	LaMoure	North Dakota	ND	3928.2	70.7	98	0	0	1	31989	349	0	0	9.05	0	50.5	8.21	35.845	46.464195	-98.526057
38047	Logan	North Dakota	ND	3968.25	72.5	97	0	0	1	27887	440	0	0	9.1	0	49	8.83	40.645	46.469278	-99.504585
38049	McHenry	North Dakota	ND	3852.87	52.4	96	0	0	2	28331	418	0	0	13.45	1	95.5	9.34	37.485	48.233842	-100.633267
38051	McIntosh	North Dakota	ND	3989.89	69.4	97	0	1	0	25427	340	0	0	13.3	0	90	8.6	40.14	46.117034	-99.443041
38053	McKenzie	North Dakota	ND	3944.01	49.2	76	0	0	3	33078	405	0	0	16.75	0	43	9.38	38.32	47.742475	-103.403215
38055	McLean	North Dakota	ND	3932.02	55.4	90	0	0	2	30992	405	0	0	11.6	0.5	86	9.19	37.07	47.653055	-101.421794
38057	Mercer	North Dakota	ND	3976.94	58.2	95	1	0	2	31767	433	0.333333333	0	8.266666667	0.333333333	56.33333333	8.42	37.015	47.307147	-101.833328
38059	Morton	North Dakota	ND	4027.67	69.8	92	0	0	2	29389	585	0.4	0.2	8.66	0.6	141	8.61	37.665	46.710819	-101.298265
38061	Mountrail	North Dakota	ND	3876.3	55.2	64	0	0	4	33803	416	0	0	14.4	0	40.33333333	10.37	39.39	48.210291	-102.364756
38063	Nelson	North Dakota	ND	3788.8	65.4	96	1	0	1	30432	315	0	0	8.6	1	78	8.35	37.11	47.918667	-98.204428
38065	Oliver	North Dakota	ND	3988.23	62.5	95	0	0	2	32253	421	0	0	7.7	0	52	8.9	35.79	47.118079	-101.33142
38067	Pembina	North Dakota	ND	3699.89	61.6	94	0	0	3	27817	465	0	0	6.92	0.2	48.4	8.3	35.495	48.766896	-97.545405
38069	Pierce	North Dakota	ND	3830.05	57.9	93	0	0	1	23491	362	0	0	10.65	0	65.5	8.98	37.725	48.238883	-99.966497
38071	Ramsey	North Dakota	ND	3779.89	66.3	87	1	1	2	28081	430	0.666666667	0	12.03333333	0.666666667	159.3333333	8.55	35.35	48.266163	-98.739031
38073	Ransom	North Dakota	ND	3893.56	69	96	0	0	1	26137	432	0	0	8.333333333	0	62.66666667	8.21	35.03	46.449276	-97.647554
38075	Renville	North Dakota	ND	3815.59	72.4	97	0	1	0	31178	396	0	0	8.6	0	81	8.97	35.39	48.712781	-101.658152
38077	Richland	North Dakota	ND	3882.71	64.9	93	0	1	2	27713	415	0.333333333	0	9.983333333	0.166666667	78.33333333	8.03	36.87	46.265219	-96.93796
38079	Rolette	North Dakota	ND	3760.84	56.5	20	0	0	1	15502	203	0	0	33.1	0	357.25	15.09	44.285	48.768271	-99.840463
38081	Sargent	North Dakota	ND	3916.42	50.6	96	1	1	2	29950	445	0	0	6.15	0	35.5	8.22	37.155	46.108206	-97.63003
38083	Sheridan	North Dakota	ND	3910.41	49.8	97	0	0	0	29219	325	0	1	10.6	1	53	9.36	36.525	47.581359	-100.330986
38085	Sioux	North Dakota	ND	4073.48	40.5	13	0	0	3	15478	208	0	0.5	36.85	0.5	186	16.22	47.86	46.110618	-101.061284
38087	Slope	North Dakota	ND	4069.31	53.3	99	0	0	1	30586	508	0	0	7.4	1	14	8.56	36.83	46.445834	-103.462462
[truncated: 1,109 more rows]
