# Supplementary material for: Solar ultraviolet radiation exposure, and incidence of childhood acute lymphocytic leukaemia and non-Hodgkin lymphoma in a US population-based dataset
Source: Br J Cancer. 2024 Feb 29;130(9):1441–52. doi: 10.1038/s41416-024-02629-3 (PMC11059281; doi:10.1038/s41416-024-02629-3)
Supplement: Supplementary file 2 — Supplement B [file 41416_2024_2629_MOESM2_ESM.zip › Childhood ALL miscellaneous incidence rates by covariates SEER22 analyses.R]

#Fits to SEER 22 childhood (age < 20) ALL data, effects of miscellaneous background variables on incidence rates
#Last revised 2024-1-19 by MP Little, M Fang, P Chernyavskiy

#Remove old R objects
rm(list = ls())
ls()

#Set output to 20 digits
options(digits=20)

#load lme4 package (only need do this once) 
#install.packages("lme4")

#load lattice package (only need do this once) 
#install.packages("lattice")

#load latticeExtra package (only need do this once) 
#install.packages("latticeExtra")

library(lme4)

#Attach to survival library (for coxph)
library(survival)

#Plotting libraries
library(ggplot2)

#Attach to lattice library (graphics)
library(lattice)

#Attach to coxme library
library(coxme)

#Attach to GeneCycle library
library(GeneCycle)

#Attach to randtests library
library(randtests)

#install.packages('lsmeans')
library(lsmeans)

#install.packages('nadiv') #not needed
#library(nadiv)

nlopt = function(par, fn, lower, upper, control) {
 .nloptr <<- res <- nloptr(par, fn, lb = lower, ub = upper, 
 opts = list(algorithm = "NLOPT_LN_NEWUOA_BOUND", print_level = 1,
 maxeval = 10000, xtol_abs = 1e-7, ftol_abs = 1e-7))
 list(par = res$solution,
 fval = res$objective,
 conv = if (res$status > 0) 0 else res$status,
 message = res$message
 )}

#Set working directory
setwd("C:/d_drive/Word processing/Reports/CCRG background radiation leukaemia analysis/SEER childhood ALL & UV data")

#loading data into R from csv
leuk.total = read.csv("ALL_SEER22 rev 2023-8-21 Master.csv")
uv = read.csv("uv-county (Tatalovich et al)(master).csv")
leuk.wnh.hisp.bnh.api.sex.uv = merge(leuk.total, uv, by='fips')

sum(leuk.wnh.hisp.bnh.api.sex.uv$Pop)

#Eliminate rows with Pop=0 (eliminates the 0/0 problem in a few places)
leuk.wnh.hisp.bnh.api.sex.uv = subset(leuk.wnh.hisp.bnh.api.sex.uv, leuk.wnh.hisp.bnh.api.sex.uv$Pop > 0)
#Set Pop so as not to be 0 (eliminates the 0/0 problem in a few places)
#leuk.wnh.hisp.bnh.api.sex.uv$Pop = pmax(leuk.wnh.hisp.bnh.api.sex.uv$Pop, 1e-10)

attach(leuk.wnh.hisp.bnh.api.sex.uv)

summary(leuk.wnh.hisp.bnh.api.sex.uv$perc_screened)
summary(leuk.wnh.hisp.bnh.api.sex.uv$perc_white)
summary(leuk.wnh.hisp.bnh.api.sex.uv$perc_black)
summary(leuk.wnh.hisp.bnh.api.sex.uv$perc_asian)
summary(leuk.wnh.hisp.bnh.api.sex.uv$perc_hispanic)
summary(leuk.wnh.hisp.bnh.api.sex.uv$Income_per_capita)
summary(leuk.wnh.hisp.bnh.api.sex.uv$Median_rent)
summary(leuk.wnh.hisp.bnh.api.sex.uv$Urban)
summary(leuk.wnh.hisp.bnh.api.sex.uv$Low_income_food_desert)
summary(leuk.wnh.hisp.bnh.api.sex.uv$Poverty_rate)
summary(leuk.wnh.hisp.bnh.api.sex.uv$Food_desert)
summary(leuk.wnh.hisp.bnh.api.sex.uv$Supplemental_Nutrition_Assistance_Program)
summary(leuk.wnh.hisp.bnh.api.sex.uv$perc_diabetic)
summary(leuk.wnh.hisp.bnh.api.sex.uv$perc_obese)

cor(leuk.wnh.hisp.bnh.api.sex.uv$perc_screened,leuk.wnh.hisp.bnh.api.sex.uv$UV,method="pearson")
cor(leuk.wnh.hisp.bnh.api.sex.uv$perc_white,leuk.wnh.hisp.bnh.api.sex.uv$UV,method="pearson")
cor(leuk.wnh.hisp.bnh.api.sex.uv$perc_black,leuk.wnh.hisp.bnh.api.sex.uv$UV,method="pearson")
cor(leuk.wnh.hisp.bnh.api.sex.uv$perc_asian,leuk.wnh.hisp.bnh.api.sex.uv$UV,method="pearson")
cor(leuk.wnh.hisp.bnh.api.sex.uv$perc_hispanic,leuk.wnh.hisp.bnh.api.sex.uv$UV,method="pearson")
cor(leuk.wnh.hisp.bnh.api.sex.uv$Income_per_capita,leuk.wnh.hisp.bnh.api.sex.uv$UV,method="pearson")
cor(leuk.wnh.hisp.bnh.api.sex.uv$Median_rent,leuk.wnh.hisp.bnh.api.sex.uv$UV,method="pearson")
cor(leuk.wnh.hisp.bnh.api.sex.uv$Urban,leuk.wnh.hisp.bnh.api.sex.uv$UV,method="pearson")
cor(leuk.wnh.hisp.bnh.api.sex.uv$Low_income_food_desert,leuk.wnh.hisp.bnh.api.sex.uv$UV,method="pearson")
cor(leuk.wnh.hisp.bnh.api.sex.uv$Poverty_rate,leuk.wnh.hisp.bnh.api.sex.uv$UV,method="pearson")
cor(leuk.wnh.hisp.bnh.api.sex.uv$Food_desert,leuk.wnh.hisp.bnh.api.sex.uv$UV,method="pearson")
cor(leuk.wnh.hisp.bnh.api.sex.uv$Supplemental_Nutrition_Assistance_Program,leuk.wnh.hisp.bnh.api.sex.uv$UV,method="pearson")
cor(leuk.wnh.hisp.bnh.api.sex.uv$perc_diabetic,leuk.wnh.hisp.bnh.api.sex.uv$UV,method="pearson")
cor(leuk.wnh.hisp.bnh.api.sex.uv$perc_obese,leuk.wnh.hisp.bnh.api.sex.uv$UV,method="pearson")

#So perc_white, perc_black, perc_hispanic, Income_per_capita, Low_income_food_desert, Poverty_rate, Food_desert, perc_diabetic, perc_obese all have correlation > 0.1 with UV 

#######################################
#######################################
## Currently used scaling constants ##
#######################################
#######################################
#Convert from AVGLO UV exposure = Wh / day / m**2 (related to total solar exposure in a day) to W / m**2 (related to total UVR=UVA+UVB)
#by multiplying by 1 / (24 x Ftot/UVR) = 1/ (24 x 25)
#where Ftot/UVR = ratio of total solar exposure/total UVR (=UVA+UVB) = 1 / 0.04 = 25 (UVR = 4% of total solar exposure at ground level)
#Convert from cumulative AVGLO UV exposure = [Wh / day / m**2] x age (related to cumulative total solar exposure) to J / m**2 (related to cumulative total UVR=UVA+UVB)
#by multiplying by 1/(24 x Ftot/UVR) x (3600 x 365.2425 x 24) = (3600 x 365.2425) / 25
#Convert from cumulative AVGLO UV exposure = [Wh / day / m**2] (related to cumulative total solar exposure) to J / cm**2 per day (related to cumulative total UVR=UVA+UVB) (as used by Coste et al 2015)
#by multiplying by (1 / (24 x Ftot/UVR)) x 3600 x 24 / 10000 = 0.36 / 25 
leuk.wnh.hisp.bnh.api.sex.uv$mW_cm2 = UV/(24*25*10)
leuk.wnh.hisp.bnh.api.sex.uv$J_cm2_per_day = UV*0.36/25
leuk.wnh.hisp.bnh.api.sex.uv$uv_MJ_cm2_lag_0 = UV*Age*3600*365.2425 / (10000*1e6*25)
leuk.wnh.hisp.bnh.api.sex.uv$uv_MJ_cm2_lag_1 = UV*pmax(Age - 1,0)*3600*365.2425 / (10000*1e6*25)
leuk.wnh.hisp.bnh.api.sex.uv$uv_MJ_cm2_lag_2 = UV*pmax(Age - 2,0)*3600*365.2425 / (10000*1e6*25)
summary(leuk.wnh.hisp.bnh.api.sex.uv$mW_cm2)
summary(leuk.wnh.hisp.bnh.api.sex.uv$J_cm2_per_day)
summary(leuk.wnh.hisp.bnh.api.sex.uv$uv_MJ_cm2_lag_0)

leuk.wnh.hisp.bnh.api.sex.uv$uv_MJ_cm2_lag_0_lt_thresh = pmin(0.2,leuk.wnh.hisp.bnh.api.sex.uv$uv_MJ_cm2_lag_0)
leuk.wnh.hisp.bnh.api.sex.uv$uv_MJ_cm2_lag_0_gt_thresh = pmax(0,leuk.wnh.hisp.bnh.api.sex.uv$uv_MJ_cm2_lag_0 - 0.2)

summary(leuk.wnh.hisp.bnh.api.sex.uv$uv_MJ_cm2_lag_0)
summary(leuk.wnh.hisp.bnh.api.sex.uv$uv_MJ_cm2_lag_1)
summary(leuk.wnh.hisp.bnh.api.sex.uv$uv_MJ_cm2_lag_2)

leuk.wnh.hisp.bnh.api.sex.uv$uv_MJ_cm2_lag_0_fac = factor((leuk.wnh.hisp.bnh.api.sex.uv$uv_MJ_cm2_lag_0 >= 0.05) + (leuk.wnh.hisp.bnh.api.sex.uv$uv_MJ_cm2_lag_0 >= 0.07) + (leuk.wnh.hisp.bnh.api.sex.uv$uv_MJ_cm2_lag_0 >= 0.10) + (leuk.wnh.hisp.bnh.api.sex.uv$uv_MJ_cm2_lag_0 >= 0.20) + (leuk.wnh.hisp.bnh.api.sex.uv$uv_MJ_cm2_lag_0 >= 0.30)) 
leuk.wnh.hisp.bnh.api.sex.uv$uv_MJ_cm2_lag_1_fac = factor((leuk.wnh.hisp.bnh.api.sex.uv$uv_MJ_cm2_lag_1 >= 0.05) + (leuk.wnh.hisp.bnh.api.sex.uv$uv_MJ_cm2_lag_1 >= 0.07) + (leuk.wnh.hisp.bnh.api.sex.uv$uv_MJ_cm2_lag_1 >= 0.10) + (leuk.wnh.hisp.bnh.api.sex.uv$uv_MJ_cm2_lag_1 >= 0.20) + (leuk.wnh.hisp.bnh.api.sex.uv$uv_MJ_cm2_lag_1 >= 0.30))
leuk.wnh.hisp.bnh.api.sex.uv$uv_MJ_cm2_lag_2_fac = factor((leuk.wnh.hisp.bnh.api.sex.uv$uv_MJ_cm2_lag_2 >= 0.05) + (leuk.wnh.hisp.bnh.api.sex.uv$uv_MJ_cm2_lag_2 >= 0.07) + (leuk.wnh.hisp.bnh.api.sex.uv$uv_MJ_cm2_lag_2 >= 0.10) + (leuk.wnh.hisp.bnh.api.sex.uv$uv_MJ_cm2_lag_2 >= 0.20) + (leuk.wnh.hisp.bnh.api.sex.uv$uv_MJ_cm2_lag_2 >= 0.30))
leuk.wnh.hisp.bnh.api.sex.uv$uv_MJ_cm2_lag_0_fac_fine = factor((leuk.wnh.hisp.bnh.api.sex.uv$uv_MJ_cm2_lag_0 >= 0.01) + (leuk.wnh.hisp.bnh.api.sex.uv$uv_MJ_cm2_lag_0 >= 0.02) + (leuk.wnh.hisp.bnh.api.sex.uv$uv_MJ_cm2_lag_0 >= 0.03) + (leuk.wnh.hisp.bnh.api.sex.uv$uv_MJ_cm2_lag_0 >= 0.04) +
                                                               (leuk.wnh.hisp.bnh.api.sex.uv$uv_MJ_cm2_lag_0 >= 0.05) + (leuk.wnh.hisp.bnh.api.sex.uv$uv_MJ_cm2_lag_0 >= 0.06) + (leuk.wnh.hisp.bnh.api.sex.uv$uv_MJ_cm2_lag_0 >= 0.07) + (leuk.wnh.hisp.bnh.api.sex.uv$uv_MJ_cm2_lag_0 >= 0.10) + (leuk.wnh.hisp.bnh.api.sex.uv$uv_MJ_cm2_lag_0 >= 0.20) + (leuk.wnh.hisp.bnh.api.sex.uv$uv_MJ_cm2_lag_0 >= 0.30) + (leuk.wnh.hisp.bnh.api.sex.uv$uv_MJ_cm2_lag_0 >= 0.40))

leuk.wnh.hisp.bnh.api.sex.uv$uv_mW_cm2_fac = factor(
 (leuk.wnh.hisp.bnh.api.sex.uv$mW_cm2 >= 0.60) + (leuk.wnh.hisp.bnh.api.sex.uv$mW_cm2 >= 0.65) + (leuk.wnh.hisp.bnh.api.sex.uv$mW_cm2 >= 0.70) + (leuk.wnh.hisp.bnh.api.sex.uv$mW_cm2 >= 0.75) + (leuk.wnh.hisp.bnh.api.sex.uv$mW_cm2 >= 0.80) +
 (leuk.wnh.hisp.bnh.api.sex.uv$mW_cm2 >= 0.85) + (leuk.wnh.hisp.bnh.api.sex.uv$mW_cm2 >= 0.90)) 

leuk.wnh.hisp.bnh.api.sex.uv$uv_mW_cm2_fac_fine = factor(
 (leuk.wnh.hisp.bnh.api.sex.uv$mW_cm2 >= 0.55) + (leuk.wnh.hisp.bnh.api.sex.uv$mW_cm2 >= 0.60) + (leuk.wnh.hisp.bnh.api.sex.uv$mW_cm2 >= 0.65) + (leuk.wnh.hisp.bnh.api.sex.uv$mW_cm2 >= 0.70) + (leuk.wnh.hisp.bnh.api.sex.uv$mW_cm2 >= 0.75) + (leuk.wnh.hisp.bnh.api.sex.uv$mW_cm2 >= 0.80) +
 (leuk.wnh.hisp.bnh.api.sex.uv$mW_cm2 >= 0.85) + (leuk.wnh.hisp.bnh.api.sex.uv$mW_cm2 >= 0.90)) 

#Mean levels of cumulative UV dose by cumulative UV dose level
tapply(leuk.wnh.hisp.bnh.api.sex.uv$uv_MJ_cm2_lag_0,leuk.wnh.hisp.bnh.api.sex.uv$uv_MJ_cm2_lag_0_fac,mean)
tapply(leuk.wnh.hisp.bnh.api.sex.uv$uv_MJ_cm2_lag_0,leuk.wnh.hisp.bnh.api.sex.uv$uv_MJ_cm2_lag_0_fac_fine,mean)

#Mean levels of UV irradiance by UV irradiance level
tapply(leuk.wnh.hisp.bnh.api.sex.uv$mW_cm2,leuk.wnh.hisp.bnh.api.sex.uv$uv_mW_cm2_fac,mean)
tapply(leuk.wnh.hisp.bnh.api.sex.uv$mW_cm2,leuk.wnh.hisp.bnh.api.sex.uv$uv_mW_cm2_fac_fine,mean)

sum(leuk.wnh.hisp.bnh.api.sex.uv$Count)
sum(leuk.wnh.hisp.bnh.api.sex.uv$Pop)

#Mean year of observation
#Year_cen = Year+2.5
Year_cen = Year
mean(Year_cen)
#2010.6643239744837501

#Mean year of observation, entered on 2011, which as above is approximate mean year of observation
#leuk.wnh.hisp.bnh.api.sex.uv$Year_cen = leuk.wnh.hisp.bnh.api.sex.uv$Year + 2.5 - 2011
leuk.wnh.hisp.bnh.api.sex.uv$Year_cen = leuk.wnh.hisp.bnh.api.sex.uv$Year - 2011

#Numeric factor for age (centered on age 0-1)
leuk.wnh.hisp.bnh.api.sex.uv$Age_fac = factor(1*(Age >1) + 1*(Age >3) +1*(Age >5) +1*(Age >7) +1*(Age >9) +1*(Age >11) + 1*(Age >13) +1*(Age >15) +1*(Age >17)) 

#Numeric factor for racial/ethnic group (centered on white non-hispanic)
leuk.wnh.hisp.bnh.api.sex.uv$Race_fac = factor(1*(Race=="Non-Hispanic White") +2*(Race=="Non-Hispanic Black") +3*(Race=="Hispanic (All Races)") +4*(Race=="Non-Hispanic Asian or Pacific Islander"))

#Numeric factor for sex (centered on female)
leuk.wnh.hisp.bnh.api.sex.uv$Sex_fac = factor(1*(Sex=="F") +2*(Sex=="M"))

#Numeric factor for median rent (centered on median rent >=$800)
leuk.wnh.hisp.bnh.api.sex.uv$Median_rent_fac = relevel(factor(1*(Median_rent >=300) +1*(Median_rent >=400) +1*(Median_rent >=500) +1*(Median_rent >=600) +1*(Median_rent >=700) +1*(Median_rent >=800)),ref=7)
tapply(leuk.wnh.hisp.bnh.api.sex.uv$Median_rent,leuk.wnh.hisp.bnh.api.sex.uv$Median_rent_fac,mean)

#Numeric factor for SNAP (centered on SNAP =$200-299 monthly)
leuk.wnh.hisp.bnh.api.sex.uv$Supplemental_Nutrition_Assistance_Program_fac = relevel(factor(1*(Supplemental_Nutrition_Assistance_Program >=100) +1*(Supplemental_Nutrition_Assistance_Program >=200) +1*(Supplemental_Nutrition_Assistance_Program >=300) +1*(Supplemental_Nutrition_Assistance_Program >=400) +1*(Supplemental_Nutrition_Assistance_Program >=500) +1*(Supplemental_Nutrition_Assistance_Program >=600)),ref=3)
tapply(leuk.wnh.hisp.bnh.api.sex.uv$Supplemental_Nutrition_Assistance_Program,leuk.wnh.hisp.bnh.api.sex.uv$Supplemental_Nutrition_Assistance_Program_fac,mean)

#Numeric factor for calendar year (centered on 2000-2002)
leuk.wnh.hisp.bnh.api.sex.uv$Year_fac = factor(1*(Year >2004) + 1*(Year >2007) + 1*(Year >2010) + 1*(Year >2013) + 1*(Year >2016) + 1*(Year >2019))

detach(leuk.wnh.hisp.bnh.api.sex.uv)

attach(leuk.wnh.hisp.bnh.api.sex.uv)

#Summed ALL cases by age
tapply(leuk.wnh.hisp.bnh.api.sex.uv$Count,leuk.wnh.hisp.bnh.api.sex.uv$Age_fac,sum)
#Summed population by age
tapply(leuk.wnh.hisp.bnh.api.sex.uv$Pop,leuk.wnh.hisp.bnh.api.sex.uv$Age_fac,sum)

#Summed ALL cases by race
tapply(leuk.wnh.hisp.bnh.api.sex.uv$Count,leuk.wnh.hisp.bnh.api.sex.uv$Race_fac,sum)
#Summed population by race
tapply(leuk.wnh.hisp.bnh.api.sex.uv$Pop,leuk.wnh.hisp.bnh.api.sex.uv$Race_fac,sum)

#Summed ALL cases by sex
tapply(leuk.wnh.hisp.bnh.api.sex.uv$Count,leuk.wnh.hisp.bnh.api.sex.uv$Sex_fac,sum)
#Summed population by sex
tapply(leuk.wnh.hisp.bnh.api.sex.uv$Pop,leuk.wnh.hisp.bnh.api.sex.uv$Sex_fac,sum)

#Summed ALL cases by median rent
tapply(leuk.wnh.hisp.bnh.api.sex.uv$Count,leuk.wnh.hisp.bnh.api.sex.uv$Median_rent_fac,sum)
#Summed population by median rent
tapply(leuk.wnh.hisp.bnh.api.sex.uv$Pop,leuk.wnh.hisp.bnh.api.sex.uv$Median_rent_fac,sum)

#Summed ALL cases by SNAP
tapply(leuk.wnh.hisp.bnh.api.sex.uv$Count,leuk.wnh.hisp.bnh.api.sex.uv$Supplemental_Nutrition_Assistance_Program_fac,sum)
#Summed population by SNAP
tapply(leuk.wnh.hisp.bnh.api.sex.uv$Pop,leuk.wnh.hisp.bnh.api.sex.uv$Supplemental_Nutrition_Assistance_Program_fac,sum)

#Summed ALL cases by calendar year
tapply(leuk.wnh.hisp.bnh.api.sex.uv$Count,leuk.wnh.hisp.bnh.api.sex.uv$Year_fac,sum)
#Summed population by calendar year
tapply(leuk.wnh.hisp.bnh.api.sex.uv$Pop,leuk.wnh.hisp.bnh.api.sex.uv$Year_fac,sum)

#Summed ALL cases by UV cumulative radiant exposure level
tapply(leuk.wnh.hisp.bnh.api.sex.uv$Count,leuk.wnh.hisp.bnh.api.sex.uv$uv_MJ_cm2_lag_0_fac,sum)
#Summed population by UV cumulative radiant exposure level
tapply(leuk.wnh.hisp.bnh.api.sex.uv$Pop,leuk.wnh.hisp.bnh.api.sex.uv$uv_MJ_cm2_lag_0_fac,sum)

#Summed ALL cases by UV irradiance level
tapply(leuk.wnh.hisp.bnh.api.sex.uv$Count,leuk.wnh.hisp.bnh.api.sex.uv$uv_mW_cm2_fac,sum)
#Summed population by UV irradiance level
tapply(leuk.wnh.hisp.bnh.api.sex.uv$Pop,leuk.wnh.hisp.bnh.api.sex.uv$uv_mW_cm2_fac,sum)

#Column names of USXRT
names(leuk.wnh.hisp.bnh.api.sex.uv)

##################################################################
# Poisson model fits with various explanatory variables          #
##################################################################

model_ALL_null = glm(formula = Count ~ offset(log(Pop)), family = "poisson", 
  data = leuk.wnh.hisp.bnh.api.sex.uv)

summary(model_ALL_null)

##########################
# Age                    #
##########################

model_ALL_age = glm(formula = Count ~ Age_fac -1 + offset(log(Pop)), family = "poisson", 
  data = leuk.wnh.hisp.bnh.api.sex.uv)

summary(model_ALL_age)

confint(model_ALL_age)

anova(model_ALL_null,model_ALL_age,test="F")

##########################
# Race                   #
##########################

model_ALL_race = glm(formula = Count ~  -1 + Race_fac + offset(log(Pop)), family = "poisson", 
  data = leuk.wnh.hisp.bnh.api.sex.uv)

summary(model_ALL_race)

confint(model_ALL_race)

anova(model_ALL_null,model_ALL_race,test="F")

##########################
# Sex                    #
##########################

model_ALL_sex = glm(formula = Count ~ -1 + Sex_fac + offset(log(Pop)), family = "poisson", 
  data = leuk.wnh.hisp.bnh.api.sex.uv)

summary(model_ALL_sex)

confint(model_ALL_sex)

anova(model_ALL_null,model_ALL_sex,test="F")

##########################
# Median rent            #
##########################

model_ALL_rent = glm(formula = Count ~ -1 + Median_rent_fac + offset(log(Pop)), family = "poisson", 
  data = leuk.wnh.hisp.bnh.api.sex.uv)

summary(model_ALL_rent)

confint(model_ALL_rent)

anova(model_ALL_null,model_ALL_rent,test="F")

##########################
# SNAP                   #
##########################

model_ALL_SNAP = glm(formula = Count ~ -1 + Supplemental_Nutrition_Assistance_Program_fac + offset(log(Pop)), family = "poisson", 
  data = leuk.wnh.hisp.bnh.api.sex.uv)

summary(model_ALL_SNAP)

confint(model_ALL_SNAP)

anova(model_ALL_null,model_ALL_SNAP,test="F")

##########################
# Year                   #
##########################

model_ALL_year = glm(formula = Count ~ -1 + Year_fac + offset(log(Pop)), family = "poisson", 
  data = leuk.wnh.hisp.bnh.api.sex.uv)

summary(model_ALL_year)

confint(model_ALL_year)

anova(model_ALL_null,model_ALL_year,test="F")

##########################################
# Cumulative UV radiant exposure         #
##########################################

model_ALL_UVR_cum = glm(formula = Count ~ -1 + uv_MJ_cm2_lag_0_fac + offset(log(Pop)), family = "poisson", 
  data = leuk.wnh.hisp.bnh.api.sex.uv)

summary(model_ALL_UVR_cum)

confint(model_ALL_UVR_cum)

anova(model_ALL_null,model_ALL_UVR_cum,test="F")

##########################################
# UV irradiance                          #
##########################################

model_ALL_UVR_irrad = glm(formula = Count ~ -1 + uv_mW_cm2_fac + offset(log(Pop)), family = "poisson", 
  data = leuk.wnh.hisp.bnh.api.sex.uv)

summary(model_ALL_UVR_irrad)

confint(model_ALL_UVR_irrad)

anova(model_ALL_null,model_ALL_UVR_irrad,test="F")

##################################################################
# Quasi-likelihood model fits with various explanatory variables #
##################################################################

model_ALL_null_quasi = glm(formula = Count ~ offset(log(Pop)), family=quasi(link="log",var="mu"), 
  data = leuk.wnh.hisp.bnh.api.sex.uv)

summary(model_ALL_null_quasi)

##########################
# Age                    #
##########################

model_ALL_age_quasi = glm(formula = Count ~ -1 + Age_fac + offset(log(Pop)), family=quasi(link="log",var="mu"), 
  data = leuk.wnh.hisp.bnh.api.sex.uv)

summary(model_ALL_age_quasi)

confint(model_ALL_age_quasi)

anova(model_ALL_null_quasi,model_ALL_age_quasi,test="F")

##########################
# Race                   #
##########################

model_ALL_race_quasi = glm(formula = Count ~ -1 + Race_fac + offset(log(Pop)), family=quasi(link="log",var="mu"), 
  data = leuk.wnh.hisp.bnh.api.sex.uv)

summary(model_ALL_race_quasi)

confint(model_ALL_race_quasi)

anova(model_ALL_null_quasi,model_ALL_race_quasi,test="F")

##########################
# Sex                    #
##########################

model_ALL_sex_quasi = glm(formula = Count ~ -1 + Sex_fac + offset(log(Pop)), family=quasi(link="log",var="mu"), 
  data = leuk.wnh.hisp.bnh.api.sex.uv)

summary(model_ALL_sex_quasi)

confint(model_ALL_sex_quasi)

anova(model_ALL_null_quasi,model_ALL_sex_quasi,test="F")

##########################
# Median rent            #
##########################

model_ALL_rent_quasi = glm(formula = Count ~ -1 + Median_rent_fac + offset(log(Pop)), family=quasi(link="log",var="mu"), 
  data = leuk.wnh.hisp.bnh.api.sex.uv)

summary(model_ALL_rent_quasi)

confint(model_ALL_rent_quasi)

anova(model_ALL_null_quasi,model_ALL_rent_quasi,test="F")

##########################
# SNAP                   #
##########################

model_ALL_SNAP_quasi = glm(formula = Count ~ -1 + Supplemental_Nutrition_Assistance_Program_fac + offset(log(Pop)), family=quasi(link="log",var="mu"), 
  data = leuk.wnh.hisp.bnh.api.sex.uv)

summary(model_ALL_SNAP_quasi)

confint(model_ALL_SNAP_quasi)

anova(model_ALL_null_quasi,model_ALL_SNAP_quasi,test="F")

##########################
# Year                   #
##########################

model_ALL_year_quasi = glm(formula = Count ~ -1 + Year_fac + offset(log(Pop)), family=quasi(link="log",var="mu"), 
  data = leuk.wnh.hisp.bnh.api.sex.uv)

summary(model_ALL_year_quasi)

confint(model_ALL_year_quasi)

anova(model_ALL_null_quasi,model_ALL_year_quasi,test="F")

##########################################
# Cumulative UV radiant exposure         #
##########################################

model_ALL_UVR_cum_quasi = glm(formula = Count ~ -1 + uv_MJ_cm2_lag_0_fac + offset(log(Pop)), family=quasi(link="log",var="mu"), 
  data = leuk.wnh.hisp.bnh.api.sex.uv)

summary(model_ALL_UVR_cum_quasi)

confint(model_ALL_UVR_cum_quasi)

anova(model_ALL_null_quasi,model_ALL_UVR_cum_quasi,test="F")

##########################################
# UV irradiance                          #
##########################################

model_ALL_UVR_irrad_quasi = glm(formula = Count ~ -1 + uv_mW_cm2_fac + offset(log(Pop)), family=quasi(link="log",var="mu"), 
  data = leuk.wnh.hisp.bnh.api.sex.uv)

summary(model_ALL_UVR_irrad_quasi)

confint(model_ALL_UVR_irrad_quasi)

anova(model_ALL_null_quasi,model_ALL_UVR_irrad_quasi,test="F")

#Save workspace image
save.image("Childhood ALL miscellaneous incidence rates by covariates SEER22 analyses.RData")

#quit
q()
